# Supplementary material for: Granuloma dual RNA-seq reveals composite transcriptional programs driven by neutrophils and necrosis within tuberculous granulomas
Source: Sci Adv. 2026 Jan 21;12(4):eadw4619. doi: 10.1126/sciadv.adw4619 (PMC12822655; doi:10.1126/sciadv.adw4619)
Supplement: Supplementary file 2 — Tables S1 to S10 [file sciadv.adw4619_tables_s1_to_s10.zip]

Archive with 10 entries (10 files):
- adw4619_table_s1.xlsx
- adw4619_table_s2.xlsx
- adw4619_table_s3.xlsx
- adw4619_table_s4.xlsx
- adw4619_table_s5.xlsx
- adw4619_table_s6.xlsx
- adw4619_table_s7.xlsx
- adw4619_table_s8.xlsx
- adw4619_table_s9.xlsx
- adw4619_table_s10.xlsx
