# Supplementary material for: Granuloma dual RNA-seq reveals composite transcriptional programs driven by neutrophils and necrosis within tuberculous granulomas
Source: Sci Adv. 2026 Jan 21;12(4):eadw4619. doi: 10.1126/sciadv.adw4619 (PMC12822655; doi:10.1126/sciadv.adw4619)
Supplement: Supplementary file 2 — Tables S1 to S10 [file sciadv.adw4619_tables_s1_to_s10.zip › adw4619_table_s3.xlsx]

## Sheet: Cell_counts
	Cell count	Percent
Group 0	247	47.5
Group 1	234	45
Group 2	39	7.5

## Sheet: Group_0_DE_markers
Gene short name	p Value	Log2 differential expression	% of cells with detectable transcript levels (Group 0)	% of cells with detectable transcript levels (Group 1 + Group 2)	Adjusted p Value
tnip1	1.2183e-26	0.836025	100	98.5	2.7173e-22
usp6nl	5.05095e-23	1.17011	94.3	80.6	1.12656e-18
slc6a9	8.94669e-20	1.49004	89.1	76.2	1.99547e-15
fes	1.5384e-19	1.20769	90.7	77.7	3.43124e-15
ncor2	2.85248e-19	1.2976	89.9	76.9	6.36217e-15
ENSDARG00000101034	4.66591e-19	1.71133	78.5	53.1	1.04068e-14
pmaip1	8.01902e-18	1.70394	76.5	52.7	1.78856e-13
pik3r5	3.54354e-17	1.25858	87	76.9	7.90352e-13
ell	8.89885e-17	1.18145	89.9	79.1	1.9848e-12
plekhg5b	2.82678e-16	0.95229	92.3	80.6	6.30484e-12
zgc:158463	4.18432e-16	0.68457	100	100	9.3327e-12
tnfaip3	4.89169e-16	1.28374	81.8	57.5	1.09104e-11
snx10a	1.29349e-15	1.64456	68	44	2.885e-11
cxcr3.3	2.43705e-15	1.25857	84.2	67.4	5.43559e-11
hhla2a.1	2.60813e-15	0.76133	96.8	95.2	5.81717e-11
ppargc1b	9.40283e-15	1.185	83.4	70	2.09721e-10
parp8	2.56573e-14	0.95206	88.7	74	5.72261e-10
slco3a1	3.68391e-14	0.756735	96.8	93	8.21659e-10
jak1	6.00382e-14	0.791379	93.5	86.8	1.33909e-09
CABZ01054965.1	6.72545e-14	1.87728	63.6	37.4	1.50005e-09
rhogb	7.44882e-14	0.464526	99.2	98.2	1.66139e-09
hk2	1.04346e-13	0.474125	100	99.6	2.32734e-09
hck	1.17765e-13	0.696423	95.1	89.4	2.62663e-09
erbin	1.41003e-13	1.19574	79.4	68.5	3.14493e-09
acod1	1.87951e-13	1.21317	82.6	68.1	4.19207e-09
gsdmea	2.23811e-13	1.61568	70.9	46.2	4.99188e-09
notch2	2.94351e-13	0.62487	97.2	91.2	6.56521e-09
tnip2	5.01491e-13	0.997983	89.5	78.4	1.11853e-08
vsir	5.17927e-13	0.538547	99.6	97.4	1.15518e-08
mhc1uba	1.9991e-12	1.60252	56.3	34.4	4.45879e-08
dock11	2.03752e-12	0.793038	93.1	84.6	4.54449e-08
btbd11b	2.16882e-12	1.43155	72.1	45.8	4.83735e-08
il10ra	2.53847e-12	1.3624	70.4	49.8	5.6618e-08
luzp1	2.64279e-12	1.57583	62.3	38.8	5.89449e-08
csf2rb	3.61564e-12	0.573716	97.6	91.2	8.06433e-08
si:dkey-253i9.4	3.70725e-12	1.23686	76.5	61.9	8.26865e-08
kansl1b	4.85176e-12	1.19575	74.1	53.8	1.08214e-07
unc13d	6.37672e-12	0.665359	96.8	94.9	1.42226e-07
ncf1	6.45358e-12	0.691586	98	98.9	1.43941e-07
csnk1g2b	6.73767e-12	0.655946	96.4	91.2	1.50277e-07
ehd1a	7.98115e-12	0.747465	93.1	89.4	1.78012e-07
pfkfb3	9.56573e-12	2.16832	43.3	19	2.13354e-07
ext1b	1.4757e-11	2.18033	46.2	22.7	3.29139e-07
cxcl11.1	1.62558e-11	2.71321	36.4	12.5	3.62569e-07
cbl	1.68234e-11	0.724736	91.9	85.3	3.7523e-07
ahr2	2.09627e-11	0.685663	95.1	87.5	4.67552e-07
crfb4	4.0259e-11	0.598399	93.9	86.4	8.97937e-07
rbpjb	4.55184e-11	0.768007	97.6	91.6	1.01524e-06
bcl9l	5.96289e-11	2.27207	44.5	22.3	1.32996e-06
adma	6.23395e-11	1.60603	46.2	20.9	1.39042e-06
AL935065.1	1.12801e-10	2.76873	30.4	8.8	2.51592e-06
rnf24	1.39696e-10	1.31416	68.4	48	3.11578e-06
skila	1.63733e-10	1.21856	76.5	61.2	3.65189e-06
hsd3b7	1.89054e-10	0.981772	83.4	80.6	4.21666e-06
sgpp1	2.21774e-10	1.02025	80.6	65.9	4.94646e-06
prex1	2.253e-10	1.05603	77.3	64.5	5.02509e-06
dnajc5ab	3.52511e-10	0.657964	87.9	78.8	7.8624e-06
aplp2	5.52394e-10	1.31772	57.1	33.7	1.23206e-05
slc2a6	5.96355e-10	0.698935	93.1	88.6	1.33011e-05
cdk17	6.17416e-10	1.04513	72.9	59.7	1.37709e-05
stim1a	9.01761e-10	0.609552	96.4	90.5	2.01129e-05
si:ch211-233a24.2	1.3244e-09	0.795346	87	74	2.95394e-05
si:dkey-199f5.8	1.56851e-09	0.890773	73.7	59.7	3.4984e-05
sept9b	1.96493e-09	0.880708	81	70.3	4.38259e-05
eepd1	1.99481e-09	2.33493	29.1	9.5	4.44922e-05
si:ch211-209f23.6	2.19509e-09	1.49127	33.6	12.5	4.89592e-05
litaf	2.3193e-09	0.604587	93.5	90.5	5.17296e-05
dlc	4.12184e-09	1.09898	67.6	52.7	9.19336e-05
tnfb	4.76385e-09	2.10967	51	28.6	0.000106253
pam	5.16173e-09	0.689849	86.2	78.4	0.000115127
traf3	6.29764e-09	1.10684	68.8	52	0.000140462
CR753886.1	7.26728e-09	0.769413	83	75.5	0.000162089
smurf1	8.00693e-09	1.11591	66	49.5	0.000178586
cep85l	8.0788e-09	1.00024	66.4	50.2	0.000180189
si:ch211-113d11.8	8.27874e-09	0.719968	90.3	85	0.000184649
il1b	8.36009e-09	1.83148	81.4	69.2	0.000186463
tnfrsf9a	8.69405e-09	1.5462	65.2	45.1	0.000193912
unm-sa1614	1.08363e-08	0.915077	77.3	67.4	0.000241692
antxr2a	1.08381e-08	0.57912	98.4	96.7	0.000241732
atf3	1.16683e-08	1.41658	74.1	59.7	0.00026025
vaspb	1.29507e-08	0.890729	70.9	52.7	0.000288853
si:ch211-281l24.3	1.51409e-08	1.05862	57.1	39.9	0.000337703
si:dkey-220k22.1	1.55458e-08	1.56421	43.7	23.8	0.000346734
nfkbiaa	1.63464e-08	0.910149	98	89.4	0.000364589
susd6	1.86876e-08	0.635338	87.4	81.3	0.000416808
bcl3	1.91985e-08	1.95859	44.9	26	0.000428204
flot1b	2.11211e-08	1.68487	29.1	10.3	0.000471085
rab8b	2.26328e-08	0.505867	97.2	96.7	0.000504801
ago3a	2.42989e-08	1.92696	43.7	25.6	0.000541964
rhbdf1a	2.75408e-08	0.701853	93.9	90.8	0.000614269
si:dkey-79d12.5	3.06895e-08	1.17065	66.8	50.5	0.000684498
waplb	3.48803e-08	0.753352	74.1	61.2	0.000777971
tmed8	3.95794e-08	1.00782	63.6	44.3	0.00088278
si:ch211-243a20.4	4.20736e-08	0.671431	87	83.5	0.00093841
ENSDARG00000055574	4.36607e-08	1.38186	52.6	33.7	0.000973809
cd82a	4.49571e-08	1.01067	64.8	48.4	0.00100272
ikzf1	4.51157e-08	1.46722	55.5	41	0.00100626
tmem131l	4.68124e-08	0.765241	82.2	73.3	0.0010441
pstpip2	4.76457e-08	0.650243	93.5	85.7	0.00106269
ptprc	5.50528e-08	0.432294	99.2	97.1	0.0012279
akap13	6.00231e-08	0.652184	91.9	85.3	0.00133876
pim2	6.7441e-08	0.771297	88.3	78.4	0.0015042
jarid2b	7.35897e-08	0.977838	70.4	60.1	0.00164134
pigrl3.5	7.966e-08	0.75104	81.4	61.5	0.00177674
rpz5	1.1696e-07	0.902675	66.8	50.2	0.00260868
specc1	1.32701e-07	1.14826	55.9	39.6	0.00295976
hdac9b	1.39048e-07	0.696418	85.8	78.4	0.00310132
tlr5b	1.57263e-07	0.594902	98	93.4	0.00350759
arhgap45a	1.65588e-07	0.623115	84.2	75.1	0.00369327
mycbp2	1.75306e-07	0.679021	72.9	56.8	0.00391002
csnk1a1	1.79136e-07	0.585454	81	74.7	0.00399546
zgc:158868	1.89601e-07	0.483526	94.3	89	0.00422885
gpr84	2.09317e-07	0.949136	84.6	83.2	0.00466861
sipa1l3	2.2607e-07	1.0873	48.6	28.6	0.00504228
tnfrsf1b	2.63238e-07	0.666343	83.4	71.4	0.00587127
ephx2	2.67447e-07	0.618545	89.9	84.2	0.00596513
sdcbp2	2.68143e-07	0.342859	98	99.3	0.00598067
b4galnt1a	2.81735e-07	0.481051	96	93.8	0.00628381
f8	2.97266e-07	0.418781	96.8	94.9	0.00663022
rnf19a	3.06669e-07	0.833389	73.3	63	0.00683994
rasgef1ba	3.1937e-07	1.54434	57.1	40.7	0.00712323
nek7	3.68767e-07	0.733622	85.4	85.3	0.00822498
si:ch73-248e21.1	4.15035e-07	1.17099	59.5	42.9	0.00925695
itga4	4.42279e-07	0.68133	81	72.2	0.0098646
sult2st3	4.77665e-07	1.40332	50.2	32.2	0.0106538
ddx5	5.41975e-07	0.316586	96.8	96.3	0.0120882
tpd52	5.95533e-07	0.871461	73.3	63.4	0.0132828
btg1	6.33342e-07	0.390802	96.8	95.6	0.0141261
ncf4	6.355e-07	0.584846	87	78.8	0.0141742
brd4	6.37736e-07	0.705553	75.3	67	0.0142241
stat3	6.41366e-07	1.05051	67.2	54.6	0.014305
cmklr1	6.96437e-07	0.547588	89.1	82.4	0.0155333
midn	7.18778e-07	0.831528	73.3	58.6	0.0160316
samsn1a	8.16546e-07	0.53919	95.1	93.8	0.0182122
si:ch73-261i21.2	1.05591e-06	0.896709	61.9	52	0.0235511
map3k22	1.21421e-06	0.828416	73.7	64.8	0.0270816
fam13b	1.26129e-06	0.870342	71.3	58.6	0.0281319
si:ch211-153b23.7	1.35244e-06	0.592038	84.2	71.8	0.0301648
si:ch211-284o19.8	1.37849e-06	0.479769	98	98.9	0.0307458
hs6st1b	1.37993e-06	1.22211	63.6	50.5	0.030778
tiparp	1.58615e-06	0.88328	66.8	56.8	0.0353775
ENSDARG00000042409	1.9084e-06	2.74881	22.7	8.8	0.042565
foxo1a	2.1669e-06	0.835491	86.2	80.6	0.0483306
tagapa	2.21166e-06	2.324	26.3	11.4	0.0493288
afap1l1b	2.25826e-06	0.976262	70.4	64.1	0.0503682
ENSDARG00000103399	2.36554e-06	0.941015	55.5	39.9	0.0527609
adgrg1.1	2.5897e-06	0.885215	45.7	27.1	0.0577608
nrbp2a	2.63416e-06	0.730169	74.9	67	0.0587524
fryl	2.80209e-06	0.731605	71.3	64.8	0.0624978
tnfsf13b	2.82267e-06	1.44733	24.7	9.9	0.0629568
mical1	2.84786e-06	0.459897	88.7	86.1	0.0635186
bcl10	2.92878e-06	0.969629	70.4	61.2	0.0653235
mrtfbb	3.0639e-06	1.35888	40.5	23.8	0.0683372
mapkapk2a	3.07721e-06	0.636659	81.4	70.7	0.0686341
relb	3.25141e-06	0.51748	87.4	76.2	0.0725195
pde4ba	3.28071e-06	0.73322	77.3	66.7	0.0731729
CABZ01074397.1	3.38632e-06	0.54887	81	71.1	0.0755285
il15ra	3.59271e-06	0.551316	78.5	69.2	0.0801317
rasgrp4	3.86825e-06	0.854977	69.2	60.8	0.0862773
mark2b	4.02716e-06	0.835035	64	50.5	0.0898217
nfkb2	4.18655e-06	1.09856	60.7	48.7	0.0933767
si:ch73-27e22.6	4.234e-06	0.863242	64	52.7	0.0944352
BX120005.2	5.08592e-06	1.87845	42.1	26.7	0.113436
rybpb	5.42988e-06	0.979571	50.6	35.5	0.121108
klf13	5.72205e-06	1.82585	29.6	14.7	0.127625
nfkbie	5.80713e-06	0.45725	91.1	88.6	0.129522
rarga	5.97229e-06	0.719487	74.9	62.6	0.133206
smap1	6.02833e-06	0.759333	71.3	61.5	0.134456
CU019662.1	6.29066e-06	0.483297	88.3	80.6	0.140307
ppp1r9ba	6.61061e-06	0.802647	63.6	52.4	0.147443
rel	7.22094e-06	0.612912	65.2	53.5	0.161056
si:ch211-256a21.4	7.55508e-06	2.52732	25.1	11.4	0.168508
ENSDARG00000024966	7.59657e-06	0.586496	83.8	75.8	0.169434
ubr4	7.70382e-06	0.765328	54.3	40.3	0.171826
si:ch211-217k17.11	8.50586e-06	0.756355	76.9	64.5	0.189715
pde4cb	8.84276e-06	0.756043	72.1	61.9	0.197229
sema4ab	9.76932e-06	1.12813	53.8	42.9	0.217895
csf3a	1.00498e-05	3.76638	13.8	3.3	0.224152
kpna3	1.0671e-05	0.445283	90.3	81.7	0.238005
cntrl	1.09382e-05	0.697397	62.8	52.4	0.243965
tcirg1b	1.09643e-05	0.62241	85.8	85.3	0.244547
cyth4a	1.15626e-05	0.76479	76.1	64.8	0.257891
lcp2a	1.25881e-05	0.537173	83.8	78.4	0.280764
bcl2a	1.33081e-05	1.29285	42.9	28.9	0.296823
zgc:162730	1.37406e-05	0.670552	88.7	87.9	0.306471
tax1bp1b	1.38328e-05	0.506242	84.2	79.9	0.308527
ier5	1.48453e-05	0.918996	45.3	29.3	0.331109
fam102ab	1.53807e-05	1.09388	38.5	23.4	0.34305
fmnl1a	1.54015e-05	0.768083	66.8	56	0.343515
si:ch211-191c10.3	1.58305e-05	2.1715	11.7	2.2	0.353083
ksr1b	1.82011e-05	0.796088	67.2	57.1	0.405957
tppp	1.83924e-05	1.99838	72.5	68.5	0.410224
rgl2	1.90464e-05	0.979782	44.1	31.9	0.42481
mknk2b	1.93106e-05	0.993846	79.8	75.5	0.430703
gnai2a	1.96293e-05	0.310531	99.6	98.2	0.437813
plek	2.02558e-05	0.256593	99.6	98.2	0.451786
traf2b	2.05501e-05	0.56522	81.8	74.7	0.45835
cyth1a.1	2.09942e-05	0.466032	91.9	87.2	0.468256
stard8	2.13377e-05	0.879196	51.8	37.7	0.475915
srgap2	2.13382e-05	1.0536	56.7	44.7	0.475928
tmem120a	2.14985e-05	1.11278	51.4	38.8	0.479503
bmt2	2.2037e-05	1.0338	48.6	35.5	0.491513
arrdc3b	2.30222e-05	1.35937	27.9	13.6	0.513486
atp6v0b	2.3422e-05	0.685802	72.5	63	0.522403
lyn	2.3598e-05	0.406304	93.9	91.6	0.52633
ENSDARG00000103663	2.51812e-05	1.27387	34	19.8	0.561641
pora	2.60288e-05	0.721152	59.5	48.4	0.580546
zfand5a	2.60835e-05	1.14363	53.4	42.5	0.581766
arhgap17b	2.61609e-05	0.900159	56.3	44.7	0.583492
ldah	2.68464e-05	0.567467	81.8	79.9	0.598783
nadka	2.74993e-05	0.525881	78.1	71.1	0.613344
wnk1a	2.80667e-05	0.691455	49.4	34.4	0.625999
grk6	2.91854e-05	0.502923	85.8	78.4	0.650951
stim1b	2.93761e-05	1.4523	32.8	18.3	0.655204
map3k8	3.19862e-05	0.674255	69.6	60.1	0.713421
arl5c	3.36944e-05	2.29502	19.8	8.1	0.75152
arf6b	3.53543e-05	0.565968	67.6	58.2	0.788542
poc1bl	3.72959e-05	1.31988	36.8	23.8	0.831848
si:ch73-264p11.1	3.75073e-05	0.680069	68.8	61.2	0.836564
stk10	3.75646e-05	0.500113	83	74.4	0.83784
nfatc2a	3.79352e-05	0.745194	68	57.9	0.846106
bahd1	3.81436e-05	1.34361	32	18.7	0.850755
ggact.2	3.95251e-05	1.94109	16.2	5.5	0.881569
gabrr3a	4.01863e-05	2.89602	10.9	2.2	0.896316
ENSDARG00000100835	4.24303e-05	0.7383	72.5	61.5	0.946365
mhc2dab	4.43728e-05	2.27452	17.4	6.2	0.989692
sik1	4.52996e-05	1.18717	41.7	29.7	1
zgc:158343	4.6988e-05	1.12974	81	72.5	1
slc9a7	4.74789e-05	1.30037	44.9	31.1	1
fam117ab	4.78781e-05	0.592303	88.3	83.9	1
spns3	5.29141e-05	0.56995	85.8	81.7	1
sema4e	5.45188e-05	0.844554	49.8	35.2	1
cd22	5.67343e-05	1.72295	23.1	10.6	1
slc25a36b	5.68884e-05	1.09375	45.3	31.5	1
sdc4	5.72672e-05	1.0407	36.4	21.2	1
dennd1b	6.19837e-05	1.08355	44.1	33.3	1
st3gal3a	6.27043e-05	0.691136	81	75.8	1
zgc:171579	6.53188e-05	0.851243	56.7	48.4	1
thoc2	6.64005e-05	0.639546	66.4	56.8	1
clcn7	6.98459e-05	1.01633	45.3	33.7	1
fam117bb	8.10612e-05	0.870089	57.5	45.1	1
rnf19b	8.45717e-05	1.50699	30.8	17.9	1
BX470214.1	9.16168e-05	3.19935	10.9	2.6	1
rab20	9.72958e-05	0.572153	78.9	70	1
lacc1	9.87556e-05	2.45896	25.1	13.6	1
phldb1b	9.93831e-05	0.987899	38.5	24.5	1
ccny	9.96783e-05	0.824449	53	40.7	1
pnrc2	0.000101924	0.304087	98.4	98.9	1
socs3a	0.000102868	1.04737	71.3	70	1
rab44	0.000106838	0.442815	93.5	96.3	1
dusp1	0.000110626	0.533647	89.1	86.8	1
ccng2	0.00011378	0.82939	78.5	73.3	1
zbtb20	0.000121963	0.670721	66.8	57.5	1
paqr6	0.000126909	1.62969	19	8.1	1
akt3a	0.000128705	0.631637	70.9	64.8	1
rsrp1	0.000128828	0.968032	68	58.6	1
hif1ab	0.000138796	0.294367	98.8	96.3	1
slc20a1b	0.00014455	0.952869	45.3	32.2	1
pikfyve	0.000151672	1.04698	48.2	36.6	1
BX548028.1	0.000155369	0.961932	47	35.5	1
si:ch211-213a13.2.1	0.000156916	0.734096	40.1	26	1
furina	0.000157928	0.736813	81.8	77.3	1
si:dkey-195m11.11	0.000162313	0.410178	96	99.3	1
arrdc2	0.00016241	1.40248	52.6	42.1	1
trps1	0.000165421	0.785855	63.2	54.6	1
foxj3	0.000166775	0.88072	44.5	34.1	1
CU655842.1	0.000168077	0.55842	65.6	54.2	1
crebbpb	0.000170306	0.692588	55.9	48	1
pcyt2	0.000171864	0.80449	64.4	57.5	1
fut8a	0.000192411	1.213	29.6	17.6	1
clk4a	0.000193997	0.811931	53.8	43.6	1
marcksl1a	0.000195056	0.627134	90.3	90.8	1
mafk	0.000198359	1.86252	16.6	6.6	1
skia	0.000198636	0.596026	85.8	86.1	1
pip4k2aa	0.000199297	0.760537	55.9	46.9	1
cish	0.000200936	1.24229	22.3	11	1
dnm2a	0.000201402	0.583874	68.4	57.5	1
wsb1	0.000210544	0.68942	56.3	46.2	1
mcoln1a	0.000213833	1.96804	20.6	10.3	1
galnt1	0.00021537	0.938974	57.5	50.5	1
yrk	0.00022058	0.438043	93.1	82.8	1
txnipa	0.000221292	0.387075	95.1	94.1	1
BX908797.1	0.000228739	1.28819	24.7	12.8	1
ralgapa2	0.000264589	0.737173	55.9	45.8	1
gpcpd1	0.000266076	1.73133	21.9	11	1
man2a1	0.000273168	0.563019	75.3	68.9	1
nfkbiab	0.000284862	0.475673	95.5	95.2	1
rab7a	0.000286236	0.545223	76.5	73.6	1
tyk2	0.000286404	0.582647	67.2	60.8	1
sh3bp4a	0.000286988	1.46367	23.5	12.5	1
si:dkey-23i12.7	0.000289726	1.55237	25.5	14.3	1
pik3ap1	0.000312315	1.20795	21.1	10.3	1
si:dkey-19a16.2	0.000313964	1.37715	21.9	10.6	1
atp2b1b	0.0003465	1.38684	24.3	12.8	1
mob2a	0.000347867	0.838748	58.3	46.9	1
mxf	0.000360579	1.88312	34	23.8	1
si:ch211-196l7.4	0.000365009	0.387469	86.6	83.9	1
si:dkey-29h14.10	0.000367114	0.622204	50.2	38.8	1
calcoco2	0.000370563	0.410174	85.4	74.7	1
atp13a3	0.000377208	1.22727	38.1	28.2	1
si:ch211-198a12.6	0.000383999	0.828172	43.7	33	1
camkk1a	0.000388082	1.0433	44.5	32.6	1
mark2a	0.000395408	0.796775	45.7	35.5	1
nos2b	0.000415611	2.6151	19.4	9.2	1
ypel1	0.000416774	1.35456	23.9	13.2	1
slc12a7b	0.000444435	0.990057	49.4	36.6	1
si:ch211-195b13.1	0.000465616	1.77657	16.6	7	1
adam19b	0.000473143	0.479066	84.6	78.4	1
ogfrl2	0.000482583	0.820694	64	53.8	1
ggact.1	0.000484124	1.90863	18.2	8.8	1
ripor1	0.000486983	1.38152	31.6	20.9	1
hnrnpa0a	0.000509068	0.359431	86.2	80.6	1
plekho2	0.000525241	0.354804	85.8	82.4	1
si:dkey-23c22.5	0.000528125	1.2816	20.2	9.9	1
rnf111	0.000528228	0.766305	54.3	46.5	1
si:rp71-36a1.5	0.000552191	0.356841	87	85.7	1
BX664622.1	0.000603709	0.750645	55.9	46.2	1
si:cabz01007802.1	0.000604876	0.465931	84.2	76.6	1
rgs2	0.000615111	0.721169	82.6	80.2	1
cmip	0.000628083	0.520062	74.5	64.5	1
pdzd8	0.000652709	0.467383	87	84.6	1
si:ch73-383g2.1	0.000654356	0.516155	78.5	71.8	1
ttc7b	0.000684461	0.95024	29.6	18.3	1
kdm7aa	0.000688277	0.910283	51	44.3	1
BX284696.1	0.000691577	1.57912	25.1	14.7	1
khnyn	0.000706773	0.831629	40.1	28.9	1
adgrg3	0.000739326	0.529568	82.6	82.8	1
szrd1	0.000743652	0.567772	55.5	46.5	1
bida	0.000745308	0.696401	75.3	75.5	1
rasal2	0.000750348	0.672013	58.3	52.4	1
zyx	0.000764523	0.443479	76.5	69.6	1
gse1	0.000769671	0.896082	35.2	23.8	1
pptc7b	0.000807178	1.64835	17.8	8.8	1
itgae.2	0.000808312	0.405798	86.2	82.8	1
ddx3xa	0.000815137	0.369147	73.3	67.4	1
ophn1	0.000859287	0.968629	38.1	28.9	1
adgrg1	0.000869071	1.12878	53	45.4	1
pxk	0.000873402	0.568441	75.3	68.1	1
marcksl1b	0.000878251	0.885592	81.4	79.9	1
tank	0.000916469	0.70889	56.7	48.7	1
adam28	0.000918693	0.45543	81.4	78.4	1
CT583625.5	0.00093759	0.63733	59.9	52.4	1
zgc:123010	0.000953209	0.627095	59.9	50.5	1
si:ch211-1e14.1	0.000970422	1.23911	11.7	4	1
mcl1a	0.000991743	0.559153	96.4	95.6	1
celf2	0.00103648	0.497361	87	84.2	1
CABZ01074307.1	0.00104344	0.682896	57.1	53.1	1
cep170aa	0.00104963	0.649103	53.8	45.8	1
nampta	0.00107126	0.498319	71.3	64.8	1
dgkza	0.00108319	0.743121	64.8	60.8	1
si:ch211-284e13.11	0.00108806	0.682374	39.3	28.2	1
ptk2ba	0.00111088	0.544185	72.1	68.5	1
limk1a	0.00115539	0.675826	44.9	34.4	1
plscr3b	0.00116819	0.363406	91.9	90.5	1
plecb	0.00119551	0.60623	53.8	45.8	1
tmcc3	0.00121521	1.06251	43.7	36.6	1
xylt1	0.00123431	1.19517	40.9	31.5	1
klhl3	0.00126659	1.25242	27.1	17.6	1
elf1	0.00129994	0.44581	91.1	91.9	1
mknk2a	0.00130531	2.47354	10.1	3.3	1
si:zfos-2326c3.2	0.00133523	0.395563	85.8	81.7	1
ftr56	0.00135081	1.6043	15.4	7	1
zgc:113314	0.00140496	1.10224	34.8	24.2	1
zgc:162972	0.0014095	0.625684	69.2	64.1	1
dyrk1ab	0.00143822	0.97261	32.8	23.8	1
spop	0.00145716	0.817685	44.5	35.5	1
lrp12	0.00145954	0.800326	29.1	18.3	1
kmt2ca	0.00147389	0.588453	68.4	66.7	1
cd63	0.0015725	0.263356	98.4	99.3	1
nedd9	0.00166935	0.827604	57.1	47.3	1
tfeb	0.00168916	0.975942	47.4	36.6	1
acsl4b	0.0016983	0.819003	75.3	71.4	1
zeb1b	0.00171578	1.50566	21.1	11.7	1
tbc1d9	0.00172733	0.843014	33.2	22.3	1
zgc:66427	0.00172979	0.443976	83.4	84.2	1
arhgap45b	0.00178	0.342576	83.8	78.8	1
plekho1b	0.0018113	0.614046	65.2	60.1	1
slc26a5	0.00182321	0.652974	53.8	47.6	1
dgkaa	0.00182603	1.48792	24.3	14.7	1
gpr132b	0.0018527	0.498654	77.3	72.2	1
tfec	0.00187875	2.79587	13.4	5.9	1
sptlc2b	0.00191649	0.725948	51.4	44	1
mxd1	0.00197134	0.863212	41.3	33	1
myo1g	0.002065	0.459201	87.4	85.3	1
ssh2b	0.00208808	0.722377	46.2	37.7	1
sbf2	0.00211037	0.980859	39.3	31.1	1
zbtb10	0.00211253	0.927251	34.4	25.6	1
adora2b	0.00211277	1.42361	29.1	20.1	1
nav2b	0.00213021	1.15728	22.3	13.2	1
ENSDARG00000053272	0.00215692	0.67998	55.1	46.2	1
mboat2a	0.00217733	0.832526	47	40.7	1
ifngr1	0.00219786	0.252195	89.9	85	1
rabgap1l	0.0022868	0.345186	90.3	86.8	1
cyfip1	0.00229623	0.594823	56.3	50.9	1
il21r.1	0.00233797	1.29621	22.7	13.6	1
usp19	0.00239103	0.698829	43.3	33.7	1
smarca5	0.00239254	0.482067	52.6	43.6	1
tet1	0.0024256	1.04996	30.4	21.2	1
fbxw7	0.00248776	0.932526	53.8	48	1
cdkn1bb	0.00251627	0.684031	62.8	56.4	1
osbpl3b	0.0025348	0.635343	80.2	76.9	1
snx18a	0.00253495	1.0656	44.5	37	1
zmp:0000000608	0.0025675	1.09719	14.6	6.6	1
dgat1b	0.00261198	0.509176	41.7	30.4	1
ENSDARG00000086815	0.00261858	0.380864	81.4	84.6	1
ptp4a2b	0.00262155	0.615477	70	67.4	1
ice1	0.00264917	2.22235	13	5.9	1
kmt2bb	0.00265691	0.379523	68.8	64.1	1
chst11	0.00265873	1.46177	17.4	9.2	1
syk	0.00271162	0.316037	85.4	80.2	1
gnsb	0.00278972	1.71236	10.1	3.7	1
pum1	0.00283838	0.577586	58.7	53.5	1
mhc1zka	0.00284386	1.52075	12.1	5.1	1
CABZ01029938.1	0.00287314	0.509344	66.4	62.3	1
flot2a	0.0029358	0.53612	55.5	46.5	1
rbm4.2	0.00295384	0.497582	57.1	54.2	1
gnb1b	0.00296416	0.271887	95.1	91.9	1
CABZ01058721.1	0.00299776	0.373378	72.5	64.8	1
itgav	0.00299938	0.40114	70.9	64.1	1
map3k3	0.0030156	0.927661	29.1	20.1	1
gpd2	0.00301831	0.523918	57.9	51.3	1
peli2	0.00309014	1.01488	39.7	31.9	1
arhgap33	0.00309892	0.968906	46.6	41.8	1
eif4a1a	0.00313762	0.352549	70	63	1
il6r	0.00318699	0.259646	99.2	98.2	1
ptger2a	0.00319177	0.574896	47.4	38.8	1
fbxl14b	0.00319305	0.535147	56.7	50.5	1
trim105	0.00322822	0.961445	35.2	26	1
cass4	0.00326517	0.670645	58.3	50.9	1
slc2a3b	0.0032681	0.453902	94.7	92.3	1
zbtb18	0.00328749	1.29163	20.2	11.7	1
lpcat2	0.00337344	0.497989	83.4	81	1
mrtfba	0.00339532	0.873074	33.6	24.2	1
ndfip2	0.00350622	0.379739	78.5	73.6	1
abi1a	0.00359327	0.562715	70	63.4	1
ripk2	0.00362052	0.529537	82.2	80.6	1
edaradd	0.00365445	0.817738	33.2	24.2	1
orai1a	0.00372385	0.703497	50.6	44.7	1
ahcyl2b	0.00373423	0.504386	63.6	59	1
cxcr1	0.00379014	0.250383	98.4	94.1	1
si:dkey-187j14.8	0.00380357	1.80014	11.3	4.8	1
gnao1a	0.00385927	0.377092	89.9	89	1
phactr4a	0.00386695	0.668667	41.3	31.9	1
srrt	0.0039429	0.423951	51.4	41.8	1
BX890572.2	0.0040075	0.444308	72.1	66.3	1
baz2ba	0.00405654	0.578606	65.6	59	1
ccnt2b	0.00409963	0.7098	42.5	34.4	1
ptenb	0.00433147	0.685622	63.2	61.5	1
cited4a	0.0044218	0.616018	49.8	41.8	1
ubl3a	0.00448374	0.823647	49.4	41.8	1
mcu	0.00466017	0.801405	37.2	29.7	1
evi5b	0.00477283	1.02987	28.7	19.4	1
si:dkey-79f11.8	0.00484475	1.92452	17.8	9.9	1
si:ch211-152p11.4	0.00499226	0.377853	84.6	83.5	1
trim71	0.00514547	1.21765	26.3	18.3	1
icam3	0.00516081	0.462912	79.8	76.2	1
snn	0.00518583	1.23656	25.5	17.6	1
ncoa2	0.0052881	0.67906	49	42.1	1
fam120c	0.00532273	0.502812	57.1	49.8	1
dnajb1b	0.00545009	2.48936	36.4	28.9	1
slc25a25a	0.00548677	2.07739	21.1	13.2	1
ctsc	0.00558559	0.46785	75.7	71.8	1
ENSDARG00000016188	0.00567069	0.45131	85.4	79.5	1
myo1f	0.00572002	0.252497	88.3	85.7	1
flncb	0.00575603	1.99808	10.9	4.8	1
ENSDARG00000002369	0.00577087	0.90531	66.4	62.3	1
chp1	0.00580013	0.326707	87.9	85.7	1
fosl1a	0.00582004	2.19959	12.1	5.5	1
nipblb	0.00590278	0.664905	49	41.8	1
atp2c1	0.00595329	0.466802	48.2	41	1
runx3	0.00604853	1.35033	30.8	21.6	1
hipk3b	0.00615594	1.11775	40.5	34.8	1
si:dkey-192g7.3	0.00616924	0.588458	59.9	56	1
efhd2	0.00622046	0.297539	96	94.5	1
itchb	0.00623243	0.76731	41.3	34.4	1
pde4ca	0.0063511	0.628362	72.1	71.4	1
adipor2	0.00647101	0.50327	54.3	49.8	1
srrm1	0.00648698	0.538813	70	70.3	1
smg7	0.00653423	0.911428	34.8	27.8	1
cep350	0.00667535	0.344508	70.9	66.3	1
march8	0.00695595	0.928935	43.7	37.7	1
CU856539.2	0.00696239	1.08335	33.6	25.3	1
b3gnt5a	0.0071025	0.963931	34	26.4	1
abcc4	0.00724978	1.14859	19.4	11.7	1
sacm1la	0.00731289	1.33801	18.2	11	1
mhc1zea	0.00741549	0.332603	50.6	43.2	1
ppm1j	0.0074913	0.291247	83.4	82.8	1
hic1	0.0075099	0.355726	89.9	85	1
il6st	0.00762438	0.438352	57.1	52	1
atp8a1	0.00785844	0.436464	75.7	72.9	1
tnfrsf9b	0.00804292	0.515572	67.2	58.2	1
pim1	0.00828671	0.660663	50.2	43.6	1
ENSDARG00000070601	0.00899445	0.319099	87.9	87.5	1
ENSDARG00000004018	0.00915069	1.54881	21.9	15	1
arfgap2	0.0091607	0.6927	44.1	37	1
birc2	0.00927573	0.283739	97.6	94.9	1
jund	0.00928051	1.02865	47	39.9	1
ndrg3b	0.00940587	0.828493	53.4	49.1	1
si:ch73-90p23.1	0.00946472	0.529746	61.9	55.7	1
hbegfb	0.00951018	1.64032	11.3	5.1	1
dbnlb	0.00964379	0.335391	81.4	79.5	1
si:ch211-171h4.5	0.0097934	0.400718	74.9	75.1	1
dicp3.1	0.00998003	0.320157	87.9	86.8	1

## Sheet: Group_1_DE_markers
Gene short name	p Value	Log2 differential expression	% of cells with detectable transcript levels (Group 1)	% of cells with detectable transcript levels (Group 0 + Group 2)	Adjusted p Value
tmsb4x	3.04377e-38	0.827864	100	99.7	6.78883e-34
pfn1	4.71504e-32	0.932454	100	99.3	1.05164e-27
fcer1gl	1.2472e-30	0.607643	100	99.3	2.78176e-26
actb2	3.28905e-28	0.815487	100	99.7	7.33589e-24
cotl1	4.07369e-28	0.983583	99.1	90.6	9.08595e-24
ppiaa	4.23326e-26	0.735129	99.6	96.9	9.44187e-22
arpc3	5.5212e-24	0.763183	99.6	93.7	1.23145e-19
si:dkey-102g19.3	2.27629e-23	0.655401	100	98.3	5.07703e-19
coro1a	3.02826e-23	0.878045	98.7	87.4	6.75422e-19
myl12.1	2.87534e-22	0.659091	100	94.4	6.41316e-18
cfl1	1.36977e-20	0.65953	100	94.8	3.05514e-16
tpt1	2.46324e-20	0.623355	100	97.9	5.49401e-16
nme2b.1	9.01326e-20	0.54371	99.6	95.5	2.01032e-15
actb1	1.93006e-19	0.687556	100	96.5	4.30481e-15
rpl19	2.59667e-19	0.544833	100	96.9	5.79161e-15
rplp0	6.27333e-19	0.723341	98.7	88.8	1.3992e-14
arpc1b	1.04626e-18	0.680558	97.9	90.9	2.33358e-14
capza1b	2.17593e-18	0.759212	97.9	82.9	4.85319e-14
ldlrap1a	2.58174e-18	1.97548	50	15	5.75832e-14
icn	7.58611e-18	1.02424	96.2	90.2	1.69201e-13
si:ch211-9d9.1	1.63193e-17	1.09854	81.6	47.9	3.63986e-13
ly97.3	4.13816e-17	1.09684	82.9	46.5	9.22976e-13
rplp2	5.25138e-17	0.621383	98.7	90.2	1.17127e-12
g6pd	5.92743e-17	0.575266	99.1	92.3	1.32206e-12
arpc2	6.03763e-17	0.603099	98.3	92	1.34663e-12
arhgdig	8.48737e-17	0.601784	99.1	91.6	1.89302e-12
mpx	9.99506e-17	1.48169	74.4	40.6	2.2293e-12
selenow1	1.22274e-16	0.727269	97	90.6	2.72719e-12
dhrs9	2.46407e-16	1.72913	46.6	13.3	5.49585e-12
BX908782.2	3.11341e-16	0.700174	100	97.6	6.94416e-12
glipr1a	5.27243e-16	1.27587	77.4	49.3	1.17596e-11
rac2	5.32807e-16	0.522192	99.6	96.2	1.18837e-11
arpc4l	1.64314e-15	0.653504	96.2	87.1	3.66487e-11
ENSDARG00000031435	2.72793e-15	0.52521	99.1	91.3	6.08437e-11
lxn	2.74146e-15	1.14851	76.9	51.7	6.11455e-11
lsp1b	3.67642e-15	0.608991	98.7	90.2	8.19989e-11
prdx5	4.39979e-15	0.696718	99.6	86.4	9.8133e-11
itln1	7.10101e-15	0.770278	95.3	83.9	1.58381e-10
ppdpfa	1.29598e-14	1.10684	74.8	46.2	2.89056e-10
eno1a	2.03758e-14	0.638939	99.1	96.5	4.54462e-10
rpl22	2.73516e-14	0.513599	98.7	90.2	6.10049e-10
ppiab	4.01318e-14	0.590683	97.4	87.1	8.951e-10
rps11	5.8439e-14	0.425722	100	96.2	1.30342e-09
serpinb1l1	9.22789e-14	1.1391	71.8	40.6	2.05819e-09
cox6b2	1.08532e-13	0.687873	93.6	75.9	2.42069e-09
rpl13a	1.23157e-13	0.462138	100	94.4	2.7469e-09
thy1	1.45965e-13	1.10244	82.9	55.2	3.25559e-09
pigrl2.3	1.80936e-13	1.49063	44.9	15	4.03559e-09
cox6a2	1.91196e-13	0.667825	96.2	83.9	4.26443e-09
aldh6a1	2.04271e-13	1.61243	46.6	17.1	4.55606e-09
lta4h	3.21251e-13	0.854441	77.8	46.2	7.16518e-09
rps27a	3.51383e-13	0.438099	100	95.5	7.83725e-09
ENSDARG00000046157	3.568e-13	0.570424	96.6	86.4	7.95807e-09
eef1a1l1	5.01406e-13	0.349082	100	99.3	1.11834e-08
sult2st1	5.10415e-13	2.47623	35.5	10.1	1.13843e-08
eef1g	5.38477e-13	0.563278	96.2	85.7	1.20102e-08
naca	5.78241e-13	0.496557	99.1	89.5	1.28971e-08
arpc4	6.4444e-13	0.645637	94.9	73.8	1.43736e-08
rps2	9.50266e-13	0.432403	100	96.9	2.11947e-08
rps27.1	1.02709e-12	0.436875	99.6	93.7	2.29083e-08
myh9a	1.05794e-12	0.561319	100	90.6	2.35963e-08
suclg1	1.07956e-12	0.470115	100	95.5	2.40786e-08
rps13	1.21334e-12	0.428473	100	95.1	2.70624e-08
gyg1a	1.45849e-12	1.51502	56	25.9	3.25303e-08
cnp	2.08116e-12	0.740723	91	66.4	4.64182e-08
eif3f	2.25455e-12	0.677003	92.3	73.4	5.02856e-08
crip1	2.58243e-12	0.740066	96.6	85.7	5.75985e-08
mapre1a	2.69476e-12	0.497733	97.4	89.9	6.01038e-08
zgc:153867	3.11459e-12	0.579492	95.7	80.4	6.94678e-08
eno3	3.58182e-12	0.534901	97	86.4	7.9889e-08
gapdh	3.85442e-12	1.18315	66.7	36	8.5969e-08
rps21	5.15825e-12	0.429802	100	95.1	1.1505e-07
rpl13	6.91329e-12	0.432843	99.1	92.7	1.54194e-07
capgb	6.95063e-12	1.36499	60.3	31.5	1.55027e-07
npsn	8.54099e-12	4.9258	32.1	9.1	1.90498e-07
lcp1	1.97905e-11	0.587702	92.7	76.6	4.41407e-07
cfap100	3.6999e-11	3.46545	19.7	2.1	8.25225e-07
tmem258	7.17175e-11	0.912477	62.8	31.8	1.59959e-06
CABZ01117840.1	9.04751e-11	1.46569	37.2	12.6	2.01796e-06
spice1	9.57449e-11	1.09185	62.8	34.3	2.13549e-06
pgd	9.59762e-11	0.442111	99.6	89.9	2.14065e-06
wasb	1.091e-10	0.660307	91.5	75.2	2.43337e-06
ube2v2	1.11615e-10	0.513079	96.2	82.9	2.48947e-06
atp5if1b	1.14269e-10	0.817149	77.8	52.1	2.54865e-06
AL831726.1	1.60612e-10	0.877441	70.1	42.3	3.5823e-06
rpl21	1.64904e-10	0.447734	99.1	93.4	3.67801e-06
rpl17	1.8277e-10	0.443625	99.6	88.5	4.07649e-06
rpl10	1.86955e-10	0.412713	100	91.3	4.16984e-06
arpc5b	2.36789e-10	0.722717	80.8	61.9	5.28134e-06
rpl18a	2.38358e-10	0.459253	98.3	91.3	5.31633e-06
akr1b1.2	2.42498e-10	1.05995	51.7	23.8	5.40867e-06
rpl14	2.54994e-10	0.39474	99.6	94.4	5.68738e-06
rps23	2.57974e-10	0.394533	99.6	95.1	5.75384e-06
col11a2	2.67348e-10	0.974776	58.1	30.4	5.96294e-06
rps10	2.7337e-10	0.380412	99.6	93	6.09725e-06
vamp8	3.44253e-10	0.788208	79.5	56.6	7.67822e-06
nsa2	3.55211e-10	0.631733	91	72.4	7.92263e-06
rpl9	3.59405e-10	0.492658	97.4	85	8.01617e-06
cox6b1	3.62455e-10	0.668156	88	68.2	8.08419e-06
eef1b2	4.40849e-10	0.597465	91	70.3	9.8327e-06
gpia	4.66344e-10	0.64874	83.8	64.3	1.04013e-05
cfh	4.66724e-10	1.05774	63.7	35.7	1.04098e-05
ctss2.1	4.88129e-10	0.862541	92.3	71	1.08872e-05
rpl8	4.90907e-10	0.454814	97.9	87.8	1.09492e-05
cox8a	5.26536e-10	0.431246	99.1	83.9	1.17439e-05
si:dkey-222f8.3	5.60466e-10	0.840485	69.2	40.9	1.25006e-05
sec61g	5.64315e-10	0.489177	97.9	87.4	1.25865e-05
itgb2	6.13642e-10	0.501166	95.7	83.9	1.36867e-05
hspa8	6.7861e-10	0.366593	100	99.7	1.51357e-05
rpl28	6.84284e-10	0.417996	100	93.4	1.52623e-05
si:ch73-362m14.2	1.02249e-09	1.27185	47.4	21	2.28057e-05
rps24	1.09134e-09	0.361891	98.7	94.8	2.43413e-05
rps12	1.121e-09	0.431357	98.7	90.9	2.50029e-05
tmsb1	1.16916e-09	0.714856	91.9	75.2	2.6077e-05
nme2b.2	1.38058e-09	1.48011	38	15	3.07925e-05
pgam1a	1.47558e-09	0.622742	91.5	75.2	3.29113e-05
rplp1	1.53893e-09	0.380843	99.6	95.5	3.43244e-05
calm1b	1.64645e-09	0.508511	94	81.8	3.67224e-05
ctss1	1.66469e-09	2.10381	23.1	4.9	3.71293e-05
hsp90ab1	1.80271e-09	0.343164	99.6	99.3	4.02077e-05
sec11a	1.94494e-09	0.888885	58.1	33.2	4.33799e-05
skap2	2.05725e-09	0.549363	94	80.4	4.5885e-05
hpgd	2.08459e-09	2.8721	20.5	3.8	4.64947e-05
rps29	2.60253e-09	0.380613	99.1	95.5	5.80467e-05
rps15a	2.8521e-09	0.363758	99.1	92	6.36133e-05
eif3g	2.90668e-09	0.929503	66.2	39.5	6.48307e-05
sept6	2.93176e-09	0.552359	88.5	69.2	6.53899e-05
laptm5	3.30548e-09	0.419114	95.7	85.7	7.37254e-05
pgm1	3.49476e-09	1.18822	42.7	18.5	7.79471e-05
mrtfab	3.57136e-09	0.769919	76.5	49.7	7.96556e-05
fam210b	3.6238e-09	0.910714	70.5	44.8	8.08253e-05
rps14	4.41567e-09	0.399009	99.6	94.1	9.84871e-05
hcls1	4.71279e-09	0.6345	79.1	53.8	0.000105114
gapdhs	5.41242e-09	0.411057	100	97.9	0.000120719
tmem30ab	5.4394e-09	0.678944	77.4	50.7	0.00012132
tpst1l	6.1682e-09	0.856891	62.8	36.4	0.000137576
arhgdia	6.23839e-09	0.580233	89.7	72.4	0.000139141
rpl7a	6.56582e-09	0.38146	97.9	91.3	0.000146444
ponzr6	6.77127e-09	0.889802	63.7	38.8	0.000151026
rpl36	7.89357e-09	0.468914	97.9	86	0.000176058
lect2l	8.00939e-09	0.535695	100	98.6	0.000178641
hmgn2	8.24609e-09	0.692207	97.9	89.2	0.000183921
rpl32	9.65755e-09	0.358311	99.6	95.5	0.000215402
zgc:152863	1.10374e-08	0.755716	83.8	65	0.000246179
sh3bgrl	1.10419e-08	0.562026	92.3	75.9	0.000246279
ENSDARG00000105068	1.24261e-08	0.570202	85.9	65	0.000277152
CU499336.2	1.46509e-08	0.307371	100	97.6	0.000326774
si:ch211-66e2.3	1.50238e-08	1.01007	56.8	32.9	0.000335091
sh3bgrl3	1.62719e-08	0.804166	74.4	52.4	0.000362928
rps18	1.63005e-08	0.392665	94.9	79	0.000363565
h1-10	1.64973e-08	1.81402	64.1	45.5	0.000367955
pdia4	1.76546e-08	1.49563	32.1	11.9	0.000393767
rps5	1.78959e-08	0.427444	97	89.2	0.00039915
mibp2	1.88365e-08	0.499775	85.9	61.2	0.000420129
carhsp1	1.9005e-08	1.1306	41.5	18.5	0.000423887
rps15	2.14065e-08	0.432139	99.6	87.8	0.00047745
rpsa	2.34653e-08	0.424215	97.9	91.3	0.00052337
echdc2	2.5629e-08	0.589771	88	63.3	0.000571629
illr4	2.64326e-08	0.421054	97.4	89.5	0.000589552
pigrl4.2	2.71707e-08	0.620613	84.2	70.3	0.000606016
btf3	2.91494e-08	0.433756	97.9	89.5	0.000650149
dennd2da	2.94708e-08	0.607908	85.5	62.9	0.000657317
si:ch73-343l4.2	3.32977e-08	0.768988	64.5	37.4	0.000742673
pak2a	3.39446e-08	0.547997	85.5	64	0.000757101
rpl31	4.28393e-08	0.421235	97	88.8	0.000955487
rps19	4.42497e-08	0.322748	99.1	94.4	0.000986945
si:ch211-260e23.9	4.72007e-08	1.23712	37.2	15.7	0.00105276
vdac1	4.90263e-08	0.865411	47	23.1	0.00109348
tmem59	5.1574e-08	0.754697	64.1	39.5	0.00115031
rps7	5.15927e-08	0.392151	99.6	90.6	0.00115072
xbp1	5.32621e-08	0.364348	94.9	81.5	0.00118796
selenof	5.76696e-08	0.636242	70.9	44.1	0.00128626
gig2d	6.19387e-08	0.637465	82.5	60.5	0.00138148
ran	6.31338e-08	0.385282	97.4	90.2	0.00140814
glo1	6.41128e-08	0.374994	98.7	96.2	0.00142997
rpl30	6.50773e-08	0.379163	97.9	89.2	0.00145148
bcap29	6.68539e-08	1.14437	41.5	19.2	0.00149111
pgp	6.7524e-08	0.807978	62	36.7	0.00150605
s1pr4	7.07735e-08	1.21726	48.7	28.7	0.00157853
jakmip1	7.11547e-08	0.579734	76.9	52.8	0.00158703
magt1	8.5798e-08	0.888436	53	27.6	0.00191364
tmed7	8.64079e-08	0.5846	79.9	59.8	0.00192724
ap1s2	8.71257e-08	0.988354	48.7	26.2	0.00194325
rpl6	1.11697e-07	0.462375	93.6	80.8	0.0024913
aldoaa	1.15712e-07	0.380291	96.2	89.2	0.00258083
ENSDARG00000115271	1.18725e-07	0.353541	95.3	88.8	0.00264804
ldhba	1.1877e-07	0.77264	66.2	40.6	0.00264905
glipr2	1.33065e-07	1.16695	38	17.1	0.00296788
prkcda	1.72801e-07	0.758709	69.2	45.1	0.00385415
rps6	1.86689e-07	0.393739	96.6	88.8	0.00416391
tnfaip8l2a	1.86736e-07	0.55378	82.9	61.2	0.00416495
dbi	2.31978e-07	0.74924	65.4	39.5	0.00517404
cfl1l	2.55064e-07	0.865832	67.9	50	0.00568894
rps4x	2.63692e-07	0.336857	97.9	88.5	0.00588138
rpl27	2.64139e-07	0.404073	98.3	84.3	0.00589136
srd5a2a	2.66116e-07	1.2115	32.1	12.9	0.00593545
rpl3	2.7984e-07	0.354109	98.7	91.3	0.00624155
lasp1	3.10516e-07	0.3251	98.3	94.1	0.00692574
tpd52l2b	3.10766e-07	0.78503	51.3	28.7	0.00693132
il34	3.32863e-07	0.728161	77.8	57	0.00742417
actr2a	3.60014e-07	0.409459	97	83.9	0.00802975
rack1	3.65218e-07	0.380029	95.7	88.5	0.00814582
cyba	3.84177e-07	0.320195	99.1	96.2	0.00856867
tpm3	3.89568e-07	0.458507	94.9	77.3	0.00868893
ENSDARG00000092903	4.04712e-07	0.606295	83.8	68.2	0.00902669
sap30l	4.06861e-07	0.730876	63.7	41.3	0.00907462
ptmab	4.20398e-07	0.393928	98.3	93.7	0.00937656
apbb1ip	4.58391e-07	0.561757	84.6	61.5	0.0102239
tmed2	4.80596e-07	0.520565	87.6	67.8	0.0107192
si:dkey-286j15.3	5.05123e-07	0.706288	62	39.5	0.0112663
calm2a	5.45435e-07	0.742415	53	29.7	0.0121654
sema4aa	5.75317e-07	0.653795	66.7	43	0.0128319
pgk1	6.32663e-07	0.574536	91.9	82.9	0.0141109
rpl35	6.4494e-07	0.338131	96.6	89.5	0.0143847
zmp:0000000924	6.56871e-07	0.640995	67.9	45.8	0.0146509
rpl35a	7.09135e-07	0.37752	96.6	89.2	0.0158166
rnf144b	8.19096e-07	0.471862	84.6	63.6	0.0182691
phtf1	8.35499e-07	0.608531	65.4	42.7	0.018635
rplp2l	8.48147e-07	0.458011	97.9	85	0.0189171
lyz	9.20947e-07	8.21241	13.2	2.1	0.0205408
tubb4b	9.96312e-07	0.353487	98.3	92.7	0.0222217
rpl4	1.03886e-06	0.456331	91	69.2	0.0231708
rpl34	1.05264e-06	0.346099	96.2	90.2	0.0234781
cpne1	1.07547e-06	0.579431	70.9	47.9	0.0239874
ostc	1.0958e-06	0.795182	47	25.9	0.0244407
mtap	1.20492e-06	0.84426	43.6	22.7	0.0268745
si:ch73-1a9.3	1.254e-06	0.537172	86.3	67.1	0.0279693
rps25	1.29988e-06	0.312891	98.3	93.7	0.0289926
f5	1.38454e-06	1.33508	25.6	9.8	0.0308807
zgc:92360	1.41755e-06	1.5092	24.8	8.7	0.031617
si:dkey-58f10.11	1.50937e-06	1.16739	34.6	15.7	0.0336651
si:ch211-132b12.7	1.53556e-06	0.900973	36.8	16.8	0.034249
napsa	1.55975e-06	0.579465	82.5	67.5	0.0347886
si:dkey-34d22.5	1.6539e-06	0.703007	56	33.2	0.0368887
zgc:77112	1.66469e-06	0.384799	92.7	83.6	0.0371292
alox5ap	1.82159e-06	0.544266	87.2	74.8	0.0406288
cox4i1	1.85932e-06	0.336015	98.3	87.8	0.0414703
prdx2	1.86903e-06	0.496734	53.8	29	0.041687
romo1	1.87259e-06	0.483614	91.9	74.1	0.0417662
gstm.2	1.93441e-06	1.1095	31.6	14.3	0.043145
tagln2	2.0429e-06	0.500966	92.7	77.6	0.0455649
uba52	2.10022e-06	0.267439	98.7	93.7	0.0468434
eif2s3	2.31354e-06	0.705504	56	35.3	0.0516011
rps3	2.32294e-06	0.414664	93.6	81.1	0.0518108
hmgb1a	2.36581e-06	0.392284	95.7	90.2	0.0527671
terfa	2.53221e-06	1.96103	17.5	4.9	0.0564785
rpl18	2.54585e-06	0.356857	98.7	85.3	0.0567827
atp6v0e1	2.82508e-06	0.468894	82.9	66.1	0.0630105
ndufb4	2.97018e-06	0.443056	53.4	30.1	0.066247
fgfr1op2	3.17917e-06	0.89816	49.6	30.1	0.0709081
smdt1b	3.24735e-06	0.575902	56.4	34.6	0.0724289
eif3ea	3.31008e-06	0.564223	73.5	51.7	0.073828
fli1a	3.51709e-06	0.600739	67.1	47.9	0.0784453
eif2s1b	3.68562e-06	0.719181	38.5	18.2	0.082204
rpl7	3.82759e-06	0.35901	96.6	86	0.0853706
cpa5	3.83073e-06	2.16893	26.5	10.8	0.0854407
mid1ip1l	3.89258e-06	0.667999	39.7	19.6	0.0868201
selenot1b	3.91182e-06	0.78217	32.1	13.6	0.0872493
bdh1	3.99558e-06	0.786562	35.5	16.4	0.0891175
abi3a	4.23044e-06	0.768828	53	31.1	0.0943558
rpl11	4.42521e-06	0.259434	99.1	94.8	0.0986999
serpinb1l3	4.72455e-06	0.728607	41.5	22	0.105376
cap1	4.83271e-06	0.585253	70.5	51	0.107789
rsl24d1	4.88846e-06	0.386802	87.6	70.3	0.109032
abhd2a	4.89325e-06	0.466182	97.4	89.5	0.109139
zgc:162944	4.92317e-06	0.307906	98.7	95.5	0.109806
smc6	5.01671e-06	0.649221	62.4	42	0.111893
capza1a	5.17166e-06	0.438535	90.6	76.6	0.115349
casp3a	5.2043e-06	1.21334	33.8	17.1	0.116077
pkma	5.23546e-06	0.365176	97	92.7	0.116772
anapc16	5.33916e-06	0.955735	39.3	20.6	0.119085
rdh12l	5.35284e-06	0.681553	68.8	49.7	0.11939
si:dkey-33c12.4	5.50511e-06	0.971548	32.5	15	0.122786
rps26l	5.57532e-06	0.385819	98.7	86.4	0.124352
sla1a	5.94851e-06	0.903596	32.5	15	0.132676
spi1b	5.97086e-06	0.273878	98.7	92.7	0.133174
ENSDARG00000102929	6.08496e-06	1.1008	29.9	13.3	0.135719
arpc5a	6.97357e-06	0.426066	85.9	70.6	0.155538
faua	7.28673e-06	0.363506	94.9	83.9	0.162523
tprg1	7.52287e-06	0.446723	75.2	52.8	0.16779
h3f3c	7.55565e-06	0.560939	76.9	56.6	0.168521
med11	7.56068e-06	0.704893	48.3	27.3	0.168633
tomm20b	7.64134e-06	0.697687	60.3	40.9	0.170432
triobpa	7.80462e-06	1.2325	17.1	4.9	0.174074
dpy30	8.62133e-06	0.658655	51.7	31.5	0.19229
elof1	8.9275e-06	1.03227	32.5	15.4	0.199119
selp	8.94716e-06	0.93463	25.2	9.8	0.199557
gtf2f2a	9.57945e-06	0.822531	53.8	35	0.21366
zgc:171500	9.79614e-06	0.587227	45.3	25.5	0.218493
rpl37.1	1.09971e-05	0.366323	96.6	89.9	0.245279
sccpdhb	1.11224e-05	1.49102	17.9	5.6	0.248073
coa6	1.13429e-05	1.05898	24.8	9.8	0.252992
homezb	1.15227e-05	1.4114	21.4	7.7	0.257003
ywhaba	1.16928e-05	0.313629	96.2	88.1	0.260796
usf1l	1.24745e-05	0.562623	56.8	34.6	0.278232
trappc3	1.24793e-05	0.675834	60.7	43.4	0.278338
ENSDARG00000054777	1.27963e-05	0.730153	47.4	25.9	0.285409
selenow2a	1.2973e-05	0.647696	44.9	23.8	0.28935
si:zfos-741a10.3	1.29769e-05	0.365184	82.5	64	0.289436
twf1a	1.35229e-05	0.806925	34.2	16.1	0.301614
mmp13a.1	1.35255e-05	0.357447	96.2	83.2	0.301672
gnb4b	1.4529e-05	0.447826	76.9	59.1	0.324055
irgf1	1.46924e-05	0.975002	35	17.5	0.327698
spi1a	1.50495e-05	0.429919	94.9	83.6	0.335664
mdh2	1.52071e-05	0.343893	79.1	53.1	0.33918
arrb2b	1.56212e-05	0.264129	88	70.3	0.348415
skp1	1.58849e-05	0.529429	83.3	62.2	0.354298
arf6a	1.63339e-05	0.491339	76.5	55.9	0.364311
atp5f1b	1.6627e-05	0.351023	89.3	74.1	0.37085
si:ch73-248e21.7	1.69719e-05	0.392234	72.2	53.8	0.378541
cox7b	1.78735e-05	0.393013	89.7	73.4	0.398651
sec61b	1.81255e-05	0.59381	65.8	43.7	0.404271
tmx1	1.90691e-05	0.502102	67.1	44.4	0.425316
si:ch1073-67j19.1	1.93314e-05	1.00092	62.4	44.4	0.431168
rab11ba	2.09754e-05	0.54387	73.1	55.9	0.467836
anxa11b	2.20934e-05	0.450403	83.8	65	0.49277
arrb2a	2.3602e-05	0.412497	67.5	44.1	0.526418
ybx1	2.44519e-05	0.320367	95.7	89.9	0.545374
rpl39	2.55643e-05	0.277491	96.6	89.5	0.570187
gpr183a	2.63155e-05	0.415896	87.2	67.1	0.58694
capn2b	2.68849e-05	1.2705	16.2	4.9	0.59964
cox5aa	2.73973e-05	0.303193	97.9	91.3	0.611069
gmip	2.83809e-05	0.359586	77.4	55.6	0.633007
fkbp2	2.9286e-05	0.685245	42.3	23.4	0.653194
hopx	2.94958e-05	0.4112	72.2	46.2	0.657875
zgc:173570	2.96351e-05	1.42126	17.1	5.6	0.660981
ENSDARG00000054292	3.01319e-05	1.28713	26.1	11.9	0.672061
h3f3b.1	3.02874e-05	0.353826	86.8	76.6	0.675529
sarnp	3.02965e-05	0.610421	65.8	51.4	0.675734
cgrrf1	3.04504e-05	0.915725	33.8	17.5	0.679167
rpl23a	3.08765e-05	0.341597	95.7	85.7	0.688669
psmb4	3.10485e-05	0.469631	84.2	67.5	0.692507
ndufa2	3.11414e-05	0.818397	27.8	12.6	0.694579
eif3d	3.14536e-05	0.510823	66.2	46.9	0.701541
elmsan1a	3.21824e-05	1.52394	16.7	5.2	0.717796
ptgs1	3.27313e-05	1.58413	12.4	2.8	0.73004
ENSDARG00000022564	3.30873e-05	1.95066	11.5	2.4	0.737979
cnep1r1	3.33759e-05	0.856336	24.4	10.1	0.744417
ptges3b	3.55033e-05	0.479422	70.9	52.8	0.791865
rps17	3.59718e-05	0.434285	88.5	72	0.802316
entpd1	3.76039e-05	0.705172	15	4.2	0.838717
slc39a10	4.06801e-05	0.622858	52.1	33.6	0.907328
vamp3	4.14004e-05	0.418795	71.8	50.7	0.923395
cebpb	4.20758e-05	0.284923	97.9	91.6	0.938459
inpp5d	4.2308e-05	0.599237	54.3	33.9	0.943637
fbxl6	4.2322e-05	1.86235	13.2	3.5	0.94395
fbxo9	4.29818e-05	1.17582	23.5	10.1	0.958666
si:dkey-1c7.1	4.36171e-05	0.636574	54.3	35	0.972837
timmdc1	4.36604e-05	0.481417	47.4	26.2	0.973801
rps26	4.48494e-05	0.394908	92.7	81.1	1
si:dkey-238m4.4	4.53797e-05	0.845088	40.2	23.1	1
si:dkey-165a24.10	4.59795e-05	1.10717	23.1	9.8	1
agap2	4.60172e-05	0.658182	39.7	21	1
rpl36a	4.90022e-05	0.275998	95.7	89.2	1
si:ch211-191j22.3	5.00392e-05	0.455269	51.7	31.1	1
ipcef1	5.02229e-05	0.592998	46.6	26.2	1
serbp1a	5.05462e-05	0.460904	90.6	76.6	1
sms	5.13214e-05	1.47246	23.9	10.8	1
pcna	5.31696e-05	0.74948	46.2	28.7	1
rps3a	5.4028e-05	0.371521	98.7	88.1	1
ssr4	5.49058e-05	0.773389	53.4	35.7	1
ppt1	5.8039e-05	0.517643	59.4	38.5	1
cct5	6.03027e-05	0.53574	62	39.2	1
ptpn6	6.05286e-05	0.381164	98.7	90.6	1
cdc42	6.06153e-05	0.324609	92.3	84.3	1
psmc1a	6.13117e-05	0.865975	41	23.4	1
rpl15	6.35966e-05	0.361103	92.3	80.1	1
rps8a	6.39251e-05	0.304626	99.6	89.9	1
ldha	6.61679e-05	0.404092	98.3	94.1	1
rhoac	6.75547e-05	0.358233	83.8	73.1	1
si:ch73-234b20.5	6.91746e-05	0.547007	55.6	35	1
uba5	6.97243e-05	2.37733	10.3	2.1	1
aldh1l1	7.71447e-05	1.26447	22.6	10.1	1
marveld1	7.71849e-05	0.533326	62	43.4	1
rpl5a	7.76389e-05	0.443402	75.2	57.7	1
ubtf	7.82618e-05	0.574217	51.7	33.2	1
si:dkey-112e7.2	7.85973e-05	0.612176	66.2	47.2	1
rasgrp2	7.91124e-05	0.656401	41	23.4	1
rps9	7.92297e-05	0.262913	99.1	90.9	1
ppp1r14aa	8.00851e-05	1.30018	16.2	5.6	1
wipf1a	8.1368e-05	0.514473	45.7	26.2	1
dap	8.26287e-05	0.492228	53.8	34.3	1
si:ch211-213a13.1	8.55877e-05	0.437331	67.9	47.6	1
tubb2b	8.61991e-05	0.393537	65.4	44.4	1
cyc1	9.09883e-05	0.432585	69.2	50.7	1
sf3b3	9.13467e-05	0.725292	44	25.5	1
parvg	9.15231e-05	0.505311	70.1	53.8	1
CABZ01026681.1	9.8717e-05	0.637345	58.1	38.5	1
cacybp	0.000102693	0.564719	58.5	40.2	1
ero1a	0.000103485	0.776806	24.4	11.2	1
eef1da	0.000104111	0.521743	45.3	25.9	1
gng5	0.000104299	0.263815	91.9	81.8	1
ehmt1b	0.000104567	0.908216	33.8	18.2	1
hmgn7	0.000104577	0.492618	59.4	38.8	1
nfil3-6	0.000105018	0.485283	53	34.3	1
tmc8	0.000106289	0.469428	57.3	37.1	1
aldh8a1	0.000106676	1.22843	21.8	9.4	1
ENSDARG00000075748	0.000110202	0.429767	53	33.6	1
cops8	0.000110508	0.925333	23.5	10.5	1
itgb3a	0.000113842	0.442594	67.1	46.5	1
si:rp71-68n21.9	0.00011511	0.460218	73.5	59.8	1
si:ch1073-429i10.3	0.000116162	0.340167	94	82.5	1
mkrn1	0.000117858	0.5927	28.6	14	1
actr2b	0.000120251	0.344839	84.6	68.9	1
cnpy3	0.000120501	0.813396	32.1	16.4	1
sat1a.1	0.000121591	0.456319	43.2	24.5	1
scpp8	0.000124048	0.426675	65	51	1
cox17	0.000124811	0.444159	59.8	40.2	1
cyfip2	0.000125451	0.464857	37.6	20.3	1
capns1a	0.000125701	0.396563	65	44.8	1
anxa4	0.000128432	0.361907	70.9	50.3	1
gpr183b	0.00013132	0.564133	40.2	22.4	1
mlx	0.00013194	0.549762	70.9	52.8	1
sort1b	0.000133905	0.902728	21.8	9.4	1
idh2	0.000140629	0.328799	70.1	52.4	1
rps28	0.000141324	0.294552	95.7	86	1
gsto2	0.000144669	0.66637	65	49	1
camk1b	0.000148742	0.559822	50.4	33.6	1
prdx4	0.000150234	0.651104	28.6	14.3	1
si:dkey-100n23.3	0.000150568	0.333671	95.3	80.8	1
calm3b	0.000152107	0.515976	75.2	58	1
hsbp1b	0.000152681	0.446259	63.2	45.1	1
echs1	0.000153371	0.888991	20.5	8.4	1
lpar5a	0.000154641	0.265165	91	68.2	1
bbip1	0.000157383	0.62343	41	24.8	1
cst14a.2	0.000163365	0.380962	51.7	31.8	1
trappc2l	0.00016766	1.03849	28.2	14.3	1
si:ch211-8c17.2	0.000173308	1.11973	24.4	11.9	1
cct6a	0.000177	0.535457	55.1	37.1	1
zgc:174904	0.000180943	0.891479	28.6	14	1
tspo	0.000185142	0.666103	42.3	25.9	1
pou5f3	0.000187607	0.835529	20.5	8.7	1
clic1	0.000188545	0.344751	86.8	71.3	1
gm2a	0.000191717	1.00373	22.2	9.8	1
golgb1	0.000194275	0.437129	53.4	36.4	1
ctns	0.000194669	0.525033	26.5	12.2	1
qkia	0.000200121	0.472364	62.4	42.7	1
zgc:171497	0.000201964	0.268734	48.3	29	1
lgalsla	0.000203077	2.02256	12	3.5	1
si:ch211-173p18.3	0.00020543	0.409344	41.5	24.5	1
ptmaa	0.000205719	0.290645	98.3	90.2	1
syngr2a	0.000208718	0.43064	85	70.6	1
btbd3a	0.00020952	0.961392	17.9	7	1
plcg1	0.000211555	1.34498	17.1	6.6	1
ppifb	0.000211909	0.848582	30.3	15.7	1
csrp1a	0.000219422	0.862324	37.6	22	1
si:ch211-136m16.8	0.000220191	0.255832	97.9	93	1
psmb12	0.000223043	0.349304	83.8	70.3	1
tmem14ca	0.000223196	0.353671	39.3	22.4	1
tmem42b	0.000223525	0.805282	27.8	14	1
si:dkey-7j14.6	0.000223735	0.513256	57.3	39.5	1
bcas2	0.000227856	0.697565	31.6	16.8	1
si:ch73-170d6.3	0.000228811	0.541531	40.2	23.8	1
caspa	0.000234703	0.498798	41.9	25.2	1
b3galt2	0.000243786	1.23911	16.7	6.3	1
atp5f1c	0.000244087	0.538808	61.5	43.4	1
brk1	0.000244833	0.578743	51.3	33.2	1
runx1	0.000251893	0.729149	24.4	11.5	1
ier3ip1	0.000256022	0.72	28.6	15	1
denr	0.000256025	0.921526	26.1	13.3	1
lbr	0.000257583	0.516792	41.5	24.8	1
CABZ01088367.1	0.000264826	1.36869	11.5	3.1	1
prpf4	0.000267224	1.11391	17.9	7.3	1
sh3kbp1	0.000269186	0.27914	90.2	75.5	1
rpl5b	0.000270039	0.392353	82.9	64	1
ebag9	0.00027257	0.487984	62.4	43	1
zgc:92606	0.000276337	0.368721	87.2	76.2	1
coq9	0.000279119	1.45857	12.4	3.8	1
anp32e	0.000280262	0.776598	34.6	19.6	1
rab11fip4b	0.000291814	0.315466	61.5	40.6	1
lmnb1	0.000303136	1.0566	27.8	14.7	1
cfbl	0.000305456	0.321858	93.6	89.2	1
dctn3	0.000307115	0.430417	52.6	33.6	1
mtmr6	0.000307744	0.527404	45.3	27.3	1
si:ch211-244b2.4	0.000328342	0.641777	40.2	24.1	1
si:ch211-105j21.9	0.00033228	0.416178	76.9	59.4	1
ncf2	0.000337818	0.272602	92.3	83.6	1
ormdl2	0.000338174	0.686413	29.9	15.7	1
ywhabl	0.000341891	0.292534	93.2	81.5	1
vbp1	0.00034289	0.554904	33.8	19.6	1
rad23b	0.000344735	0.603635	53.8	37.4	1
sdhaf2	0.000347796	1.1822	20.1	9.1	1
CR847844.1	0.000348202	0.785216	26.1	13.3	1
qars1	0.00034927	0.318972	66.2	46.2	1
mapk3	0.00035672	0.428329	45.7	28.7	1
sephs2	0.000359355	0.561115	26.1	12.9	1
arpin	0.000360509	0.681776	38.9	24.5	1
arl6ip1	0.000362275	0.261239	99.6	92	1
h3f3b.1.1	0.00036721	0.28602	91.5	76.9	1
rex1bd	0.000368633	1.10823	13.7	4.5	1
ch25hl2	0.000372872	0.975311	27.8	15	1
xaf1	0.000391134	0.444	58.5	39.9	1
ENSDARG00000086184	0.000393811	0.775495	34.6	19.9	1
tspan2b	0.000394131	0.839647	38.5	23.8	1
rps6ka1	0.000410522	0.398904	80.8	62.9	1
si:ch73-27e22.1	0.000410879	0.635436	48.3	31.1	1
abhd16a	0.000415674	0.488546	55.6	36.7	1
ENSDARG00000074362	0.000419695	0.40898	45.3	27.6	1
mtpn	0.000420158	0.387505	84.6	71.3	1
snap23.2	0.000431678	0.630571	52.6	35.3	1
adipor1a	0.000440654	0.694881	30.8	16.4	1
aldh2.2	0.000441761	1.24786	13.2	4.5	1
mhc1uka	0.000457345	0.334349	94	86	1
snx30	0.000459171	1.6296	13.7	4.9	1
adgre5a	0.000468556	0.412201	33.8	18.2	1
grap2b	0.000475577	0.482629	47.9	31.1	1
fam49a	0.000490079	0.519146	47.4	31.5	1
zgc:193541	0.000494532	0.295983	82.1	65	1
lrrc8da	0.000496431	0.764706	29.5	15.7	1
spcs1	0.00050982	0.580831	43.2	27.3	1
capzb	0.000521268	0.487375	41	24.1	1
hacd3	0.000523216	1.37552	16.2	6.6	1
ENSDARG00000102221	0.000527477	0.495864	62.4	48.6	1
bloc1s6	0.000528601	0.703859	20.5	9.4	1
si:dkey-262k9.4	0.000547617	0.279923	78.2	61.5	1
psmc4	0.000547654	0.449687	50.9	32.9	1
amd1	0.000558183	0.359707	69.2	53.1	1
tprg1l	0.00056021	1.07254	16.7	7	1
ablim1a	0.000563207	0.454959	74.4	62.6	1
nkap	0.000567372	0.578664	53.4	37.4	1
rpl29	0.000567703	0.365041	85.9	66.4	1
mob4	0.000572683	0.411258	52.1	33.9	1
cul2	0.000580196	0.672475	30.8	16.4	1
nle1	0.000583867	1.25683	26.5	15	1
ENSDARG00000099733	0.000595156	1.22395	19.7	9.1	1
sept12	0.000607158	0.335041	60.7	42	1
smc5	0.000608326	1.2954	21.4	10.5	1
srsf5a	0.000613031	0.264389	91.5	78.7	1
mfng	0.000616734	0.446086	74.4	62.2	1
apooa	0.000624078	1.20421	17.1	7.3	1
ENSDARG00000017985	0.000630688	0.96537	18.8	8.4	1
anp32a	0.000642719	0.377992	66.7	50.3	1
chst10	0.000644101	1.22017	16.2	6.6	1
fam43a	0.000647546	0.561552	37.6	22.4	1
cox6a1	0.000647987	0.268894	89.3	75.2	1
ccdc167	0.000654412	1.10602	25.6	14.3	1
ENSDARG00000020187	0.000661442	0.274017	96.6	87.4	1
flna	0.000662511	0.618458	31.6	17.8	1
si:ch211-213a13.2	0.000668287	1.10786	13.7	4.9	1
fbxo31	0.000670634	0.978203	17.5	7.3	1
gatc	0.000674233	1.13715	20.9	10.1	1
znf1157.1	0.000675047	0.908126	28.2	16.1	1
ndufs8a	0.000681465	0.508761	61.1	43	1
sh3glb1a	0.000686844	0.371154	66.7	49.7	1
cep131	0.000690425	0.733845	12	3.8	1
nupr1a	0.000718496	1.04483	17.9	8	1
nosip	0.00071952	1.00981	21.8	10.8	1
caprin1b	0.000721215	0.397224	68.4	52.1	1
gusb	0.000723322	0.727626	29.5	16.8	1
atp5meb	0.000736019	0.418179	83.8	66.8	1
ube2l3a	0.000747483	0.303113	88.5	72	1
zgc:110591	0.000761346	0.529582	39.7	24.8	1
macroh2a2	0.000769701	0.5465	35.5	21	1
oaz1a	0.000770131	0.271515	90.2	80.4	1
rtca	0.000771052	0.460699	48.3	31.5	1
ENSDARG00000019081	0.000771624	0.962456	18.8	8.7	1
si:dkey-217f16.1	0.000783881	0.35737	35.5	20.3	1
si:ch211-222l21.1	0.000790528	0.306171	98.3	93.4	1
vapal	0.000796596	0.437972	44.4	28.3	1
ifi30	0.0008064	0.550091	17.1	7.3	1
kat7b	0.000809836	0.881379	25.2	13.3	1
si:ch211-214j24.10	0.000835375	0.362204	71.4	55.2	1
si:ch73-343l4.8	0.000838463	0.377924	86.8	77.3	1
tmc6b	0.000845541	0.603594	49.1	33.9	1
cib1	0.000846539	0.342779	70.5	52.8	1
itgam	0.000850602	0.490982	58.5	41.3	1
edf1	0.000863736	0.369539	79.9	63.3	1
eipr1	0.000863884	1.36428	13.7	5.2	1
ugt2a4	0.000881582	0.844554	22.6	11.5	1
slc25a24	0.00091111	0.642117	30.3	17.1	1
CABZ01046997.1	0.000915226	0.364247	68.4	51.7	1
mkrn4	0.00093248	1.09815	13.2	4.9	1
atp5pf	0.000940715	0.418796	67.5	50.7	1
gmds	0.000941991	0.698983	53	36	1
tcp1	0.000953421	0.315003	43.2	26.6	1
tkfc	0.000954844	1.21434	16.2	7	1
gig2i	0.000967695	0.426399	42.3	27.3	1
ucp2	0.000968862	0.344038	87.6	74.8	1
enc2	0.000978582	0.48537	29.5	16.1	1
tbc1d14	0.00101593	0.316442	53.8	36.4	1
mdm2	0.00102277	0.92662	31.2	18.5	1
vps35	0.00102622	0.520231	43.2	28	1
psma4	0.00102818	0.359659	71.4	54.2	1
dicp2.2	0.00103912	0.70098	27.4	15.4	1
trim35-19	0.00105043	0.652457	31.6	17.8	1
aip	0.00110117	0.442138	62	43	1
def6a	0.00111824	0.474138	51.3	36	1
tescb	0.00112443	0.603575	31.2	17.8	1
atp5f1e	0.00113154	0.310437	87.2	67.8	1
ssr2	0.00115629	0.41575	50.4	33.6	1
snx20	0.00116688	0.739276	20.9	10.1	1
tktb	0.0011722	0.29451	85.5	69.2	1
pomp	0.00118023	0.282296	78.2	59.1	1
plpp1a	0.0011841	0.39734	81.6	68.5	1
ENSDARG00000076223	0.00118799	0.281325	44.4	28	1
atp5pb	0.00119037	0.384687	81.6	68.9	1
zdhhc17	0.00119878	0.528345	23.1	11.5	1
sybl1	0.00119889	0.599331	38.5	23.4	1
mrpl47	0.00120128	0.458018	47.4	32.2	1
ppp3r1a	0.00120809	0.584562	22.6	11.5	1
si:dkey-83k24.5	0.00123276	0.496004	29.5	16.1	1
atp6v1f	0.00123511	0.85163	30.3	17.5	1
mgat1b	0.00123895	1.05942	21.4	10.8	1
si:dkey-32n7.4	0.00124231	0.377119	66.2	47.9	1
hyal6	0.00129656	0.64295	24.4	12.9	1
ufc1	0.0013021	0.340784	38	22.7	1
aimp2	0.0013059	0.482939	44.9	29	1
dldh	0.00131224	0.738089	36.8	22.7	1
si:dkey-4c23.5	0.00135395	0.38221	55.1	39.2	1
tmem50a	0.00136464	0.434529	55.1	38.8	1
eif5a	0.00136966	0.390848	67.5	52.1	1
limd2	0.00137052	0.363621	65.4	46.5	1
eif3k	0.00137822	0.496988	39.3	24.8	1
tefa	0.00138238	0.471571	40.6	25.5	1
sumo3a	0.00138787	0.384347	62.8	47.2	1
CABZ01072487.2	0.00139763	0.599149	10.7	3.5	1
erc2	0.00142337	0.614639	31.2	17.8	1
si:ch211-203d1.3	0.00142738	0.282185	76.1	59.1	1
sap18	0.00143208	0.793823	23.9	12.9	1
abcb9	0.00143329	0.732166	30.3	17.5	1
hsdl2	0.00143785	0.631488	34.2	21	1
psmb8a	0.00148554	0.323777	85.9	73.8	1
cnot6l	0.00151755	0.805535	21.8	11.2	1
ndufs5	0.00152236	0.510661	47	31.8	1
rgs18	0.00152444	0.772888	29.9	17.5	1
ccdc22	0.00152697	0.795124	24.4	13.3	1
fut7	0.00153236	0.266354	83.3	64.7	1
pdcd10a	0.00153725	0.419847	66.2	50.3	1
gys1	0.00153735	0.459102	43.2	27.6	1
ENSDARG00000093058	0.00153928	0.280491	62	44.4	1
cct8	0.00154462	0.37896	40.6	25.5	1
si:dkey-222f2.7	0.00156255	0.59132	37.6	23.4	1
scp2a	0.00156261	0.513264	17.5	7.7	1
zdhhc18b	0.0015673	1.08245	12.8	4.9	1
pold1	0.00157035	0.487465	37.6	23.4	1
si:ch211-147a11.3	0.00157337	0.298898	54.7	37.8	1
mtmr12	0.00158216	0.735265	15.4	6.6	1
dnmt1	0.00158695	0.496754	44	29	1
srprb	0.00159281	1.08371	19.2	9.8	1
si:rp71-36a1.3	0.00159804	0.627296	39.3	25.5	1
tmub1	0.00161387	0.383996	35.9	21.7	1
pld7	0.00166602	0.535451	31.2	18.5	1
eif3ha	0.00166911	0.402026	56.8	39.5	1
si:ch211-119e14.1	0.00167367	1.96962	13.2	5.6	1
taldo1	0.00170813	0.353491	43.6	27.3	1
stt3b	0.00171252	0.348446	35.5	21	1
tpi1b	0.00174897	0.272338	93.6	84.3	1
fkbp1aa	0.00176052	0.263432	89.3	75.2	1
samsn1b	0.00177624	0.687423	21.8	11.2	1
CABZ01068208.1	0.0018025	1.01351	18.4	9.1	1
si:ch211-193e13.5	0.00180895	0.301186	92.7	85.7	1
parp4	0.00181755	0.854342	18.8	9.1	1
mrgbp	0.00185845	0.398188	14.5	5.9	1
lyrm4	0.00186695	0.927207	18.8	9.1	1
mrps30	0.00187008	0.30111	38.9	24.5	1
tor1l3	0.00189837	0.641264	15	6.3	1
mbtps2	0.00193415	0.99599	12	4.5	1
man2c1	0.0019381	1.86396	10.7	3.8	1
acp5a	0.00206965	0.455888	55.1	38.8	1
BX322587.1	0.00209741	0.864935	23.1	12.6	1
idh1	0.00211485	0.362425	56.8	42.3	1
dcun1d1	0.00212577	0.582421	28.6	16.8	1
BX511080.1	0.00212679	0.683676	21.8	11.2	1
sft2d1	0.00213439	0.414978	50	34.6	1
txndc17	0.00213772	0.744119	30.8	18.5	1
cfhl2	0.00213914	1.0432	10.3	3.5	1
eif4e3	0.00214235	0.61195	34.2	21.7	1
tfdp1a	0.00216178	0.566546	11.5	4.2	1
sart1	0.0021638	0.445952	39.7	24.8	1
galk1	0.00218387	0.59642	23.5	12.6	1
rassf2b	0.00218869	1.3053	10.3	3.5	1
cox14	0.00220271	0.398395	34.6	22	1
psmd8	0.00222826	0.41904	46.6	31.8	1
si:ch211-195h23.3	0.00222978	0.67802	22.6	11.9	1
si:ch211-91p5.3	0.0022577	0.623764	34.2	21.7	1
hmgb2a	0.0022587	0.341627	94.9	87.1	1
ncbp2	0.00226655	0.826501	22.6	12.2	1
taf13	0.00228097	0.561101	43.6	30.1	1
snapin	0.00228466	0.96291	15	6.6	1
samd13	0.00230053	0.552519	30.3	17.5	1
chchd6b	0.00230613	0.706993	34.6	22	1
scamp2	0.00232456	0.281313	82.9	71	1
srp19	0.00233966	1.03012	19.7	10.1	1
si:zfos-464b6.2	0.00245412	0.402667	56.4	39.5	1
ece2b	0.00246951	0.336086	27.8	16.4	1
agla	0.00247534	0.694212	17.9	8.4	1
si:dkeyp-9d4.2	0.00249482	0.434342	62.8	49.7	1
fam32a	0.00249822	0.342536	47	31.8	1
mroh1	0.00250018	0.668749	25.2	14	1
cox6c	0.0025135	0.268412	82.9	67.5	1
b3glcta	0.00251664	0.952233	22.6	12.6	1
pfdn6	0.00253103	0.726324	24.8	13.6	1
cct3	0.00255491	0.682179	42.7	29.7	1
tomm7	0.0025682	0.273487	69.7	51.7	1
fam107b	0.0025777	0.266661	36.3	22.4	1
zgc:152891	0.00259679	1.36777	13.2	5.6	1
hbegfa	0.00262647	0.400515	68.8	57.3	1
nedd8l	0.00264524	0.708668	30.8	18.5	1
gpr65	0.00266003	0.758218	15.8	7	1
prkacab	0.00267473	0.318436	50.9	35	1
rnf10	0.00272119	0.375904	64.1	48.3	1
si:ch73-340n8.4	0.00272203	0.744501	18.4	8.7	1
glod4	0.00273155	0.861749	16.2	7.7	1
fblim1	0.00276289	1.06035	13.2	5.6	1
ak1	0.00278961	0.911746	19.7	10.5	1
cyp4f3	0.00279756	0.764052	23.1	12.2	1
ptcd3	0.00279907	0.992194	17.1	8.4	1
ptbp1a	0.00283213	0.303412	74.8	58	1
ostf1	0.00283225	0.310346	82.5	68.5	1
ENSDARG00000036479	0.00283779	0.87666	24.8	14.3	1
fcf1	0.00286379	0.766301	17.9	8.7	1
pmm2	0.00293255	0.654413	39.3	26.9	1
mob2b	0.0029861	0.51486	27.8	16.1	1
tmed10	0.00304462	0.281484	81.2	66.4	1
itm2cb	0.00305711	0.296331	47.9	32.5	1
sdf4	0.00307631	0.500361	37.6	24.1	1
h2ax1	0.00314413	0.549854	57.7	43.7	1
il16	0.00317857	0.251145	77.8	62.6	1
mvb12a	0.00321993	0.427308	57.7	42.7	1
csf3r	0.00323926	0.315101	73.5	57.3	1
rab2a	0.00334425	0.273973	80.8	69.6	1
zgc:172079.1	0.00335118	0.68297	29.5	17.8	1
tmem150aa	0.00335132	0.497063	29.9	17.8	1
ddx39ab	0.0033613	0.440022	42.7	28.7	1
si:ch73-257c13.2	0.00339897	0.697215	23.5	12.9	1
agpat5	0.00341772	0.448421	38	24.1	1
ptpn18	0.003427	0.443494	27.8	16.1	1
hp1bp3	0.00344504	0.82472	15.8	7.7	1
vps29	0.00348043	0.347118	54.7	36.7	1
fam3c	0.0034948	0.851349	20.5	11.2	1
pigbos1	0.0035616	1.25626	12	4.9	1
sf3a2	0.00360211	0.387931	40.6	26.2	1
mat2b	0.00361868	0.902151	12	4.9	1
smc1al	0.00365362	0.315381	71.8	57.7	1
rpain	0.00365728	0.717971	21.4	11.5	1
slc35b4	0.00366399	1.6953	10.7	4.2	1
vps25	0.00367267	0.348472	66.2	49	1
zgc:154055	0.00368414	0.349672	38.5	23.8	1
rbm48	0.00369163	0.867275	16.2	7.7	1
nucb2a	0.00372055	0.405734	54.3	39.2	1
wdr83os	0.00372111	0.376143	32.5	20.6	1
gga1	0.0037241	0.419744	26.1	15	1
atf1	0.00377097	0.393076	46.6	33.2	1
chd4b	0.00378607	0.362092	46.6	32.2	1
cct7	0.00378708	0.580526	47	32.5	1
rab5c	0.00384604	0.27201	92.3	78.7	1
hlx1	0.0038913	0.554352	21.8	11.9	1
si:ch73-186j5.2	0.00389991	0.698876	30.8	19.6	1
commd3	0.00392579	0.437684	46.2	31.5	1
pycard	0.00395904	0.512426	31.2	19.6	1
znf131	0.00399033	0.871834	14.1	6.3	1
zgc:101783	0.00400539	0.773506	17.5	8.7	1
gabarapl2	0.00401922	0.380505	71.8	61.5	1
cct4	0.00408265	0.531817	44.4	31.1	1
slc25a44b	0.00412022	1.03831	14.5	6.6	1
si:ch211-276a23.5	0.0041223	1.19213	12	4.9	1
rnf7	0.00420855	0.821243	30.8	19.6	1
dynll1	0.00426591	0.405866	44	30.4	1
tm7sf3	0.00427971	0.922867	15.8	7.7	1
dhrs13a.1	0.0042987	1.31723	13.7	6.3	1
rpn1	0.00430655	0.64035	26.5	15.7	1
psma6l	0.00431928	0.687213	32.9	21.7	1
churc1	0.00435284	0.310044	23.1	12.9	1
rab14	0.00435878	0.334686	63.7	47.9	1
bag4	0.00442662	1.21387	12.8	5.6	1
CU468041.2	0.00444487	0.431976	29.5	17.5	1
psmb1	0.00445135	0.28433	66.2	50.3	1
ENSDARG00000071055	0.00449392	0.545414	17.1	8.7	1
akirin1	0.00454385	0.351091	46.6	31.1	1
inpp5ka	0.00454987	0.588319	17.9	9.1	1
glud1b	0.00456365	0.398384	59.8	46.2	1
atp6v1e1a	0.00456754	0.353483	35	21.7	1
kdelr2b	0.00466871	1.13173	15.4	7.7	1
rnf181	0.00467304	0.440241	54.3	40.6	1
mrps24	0.00469763	1.06405	19.7	11.2	1
jpt2	0.00471224	0.29966	63.7	48.3	1
si:ch211-210b2.4	0.00472996	1.36477	15	7.3	1
supt4h1	0.00473152	0.535913	31.6	20.3	1
eif4eb	0.00476477	0.785378	20.9	11.5	1
rnf2	0.00476646	0.301495	38	24.5	1
atp13a1	0.00478221	0.284696	20.5	10.8	1
tmem167b	0.00479676	0.456729	18.4	9.4	1
slc25a15a	0.00484881	0.342384	67.9	52.4	1
ppp2r5cb	0.00488768	0.580279	38.5	25.5	1
tram1	0.00498219	0.416346	59	46.2	1
casp22	0.00498326	0.402798	46.2	33.6	1
hnrnpul1l	0.00499098	0.373405	40.6	28.3	1
larp6a	0.00500812	0.257221	82.1	66.8	1
dnajc5gb	0.00504359	0.385981	44.4	30.8	1
zgc:172079.2	0.00505294	0.736362	22.2	12.6	1
im:7150988	0.0050671	0.692775	28.2	17.5	1
unc50	0.00507701	0.255087	44.9	30.1	1
ube2e1	0.00508381	0.255067	87.2	73.8	1
taf12	0.00516253	0.430467	51.7	36.7	1
cct2.1	0.0051887	0.380269	34.6	22.4	1
tuba8l4	0.00519787	0.269168	85.9	76.2	1
BX248410.4	0.00521191	0.926751	12.8	5.6	1
ENSDARG00000104871	0.00521772	0.435472	41.5	28	1
mxd4	0.00524179	0.676079	15.8	7.7	1
psmg3	0.00525676	0.560926	37.6	24.5	1
atf6	0.00526483	0.407581	42.3	29	1
bsg	0.00529144	0.390685	78.2	64	1
diablob	0.0053157	0.560363	29.9	18.5	1
josd2	0.00531973	1.214	11.1	4.5	1
si:dkey-261j15.2	0.0053318	0.419169	44.9	31.1	1
cox7a2l	0.00538837	0.309386	67.9	49.7	1
amdhd2	0.00544939	0.295004	18.8	9.8	1
gig2h	0.00548574	0.35648	66.7	53.1	1
hyal2b	0.00551713	0.538582	32.5	21	1
exoc5	0.0055219	0.648735	22.2	12.6	1
nt5c1bb	0.00552994	0.563732	19.2	10.1	1
tlk2	0.00554523	0.651217	19.2	10.5	1
ifi35	0.0055869	0.280253	74.4	63.3	1
ENSDARG00000099653	0.00559322	0.544727	17.9	9.4	1
paxip1	0.00559999	0.548631	23.1	12.9	1
nansa	0.00562088	1.06232	12	5.2	1
eef2k	0.0056688	0.600285	16.7	8.4	1
ENSDARG00000011837	0.00569891	0.507435	26.9	16.1	1
mindy1	0.00573113	0.549204	21.4	11.9	1
lsm7	0.00583887	0.548016	54.3	40.9	1
pdcd10b	0.00587723	0.274833	66.2	50	1
rap2c	0.00589006	0.487915	25.2	14.7	1
slc38a10	0.00595322	0.346792	38.9	24.8	1
kif3a	0.00596931	1.20552	12	5.2	1
si:dkey-92f12.2	0.00598298	0.553838	32.1	19.6	1
BX005421.2	0.00598463	0.586738	23.1	12.9	1
cdk2ap2	0.00601766	0.769222	26.5	16.1	1
pno1	0.00601997	0.550328	20.5	11.2	1
hif1an	0.00608255	0.372749	38	24.5	1
pitpnaa	0.00619522	0.359299	59.8	46.9	1
zfand3	0.00619855	0.434755	46.6	33.6	1
hk1	0.00622658	0.371879	65.8	51.7	1
si:ch73-376l24.3	0.0062845	0.319891	41.9	28	1
ino80c	0.006366	0.585709	21.4	12.2	1
eml2	0.00640956	0.942568	11.5	4.9	1
ethe1	0.00647462	0.713032	26.9	16.8	1
rpl38	0.00649009	0.32807	92.3	78	1
nop53	0.00656325	0.370326	49.6	34.3	1
far1	0.0065718	0.361348	59	44.4	1
rbm22	0.00659226	0.447315	35.9	23.4	1
c1galt1c1	0.00660016	0.370027	45.7	31.5	1
ctdsp2	0.00660929	0.495358	19.2	10.5	1
ap2m1a	0.00666716	0.299585	72.2	57	1
idh3b	0.00667065	0.497975	20.1	11.2	1
tob1a	0.00675788	0.449677	20.1	10.8	1
eif3m	0.0067837	0.386774	70.9	57	1
ptges3a	0.0068068	0.579076	15.8	8	1
napaa	0.00682043	0.584258	20.9	11.2	1
ifngr2	0.00686632	0.325219	61.1	46.9	1
med29	0.00687417	0.462771	20.1	10.8	1
trim33l	0.00690005	0.484358	24.8	14.7	1
ric8b	0.00693299	0.363994	20.1	10.8	1
tmed1b	0.00698448	0.371494	16.2	8	1
tegt	0.00701729	0.261151	74.4	58.7	1
cnksr1	0.00703772	0.289801	50	35	1
taf11	0.00715917	0.594689	20.9	11.5	1
erp44	0.00718434	0.308995	49.1	35.7	1
hsp90b1	0.00728095	0.689521	29.9	19.2	1
irf2	0.00735335	0.287276	56.4	40.2	1
stau1	0.00736772	1.40768	11.1	4.9	1
mtch2	0.00737774	0.572323	28.6	18.2	1
impad1	0.00741109	1.17853	13.2	6.3	1
dync1i2a	0.00743838	0.41982	46.6	33.6	1
ddi2	0.00747299	0.684547	31.2	19.9	1
cdc25b	0.00755549	0.570402	20.5	11.9	1
eif4a1b	0.0075907	0.349002	44.9	31.5	1
CR847543.1	0.00760856	0.524489	15	7.3	1
gig2o	0.00761171	0.469697	34.6	23.1	1
ndufa5	0.00767981	0.381685	37.2	25.5	1
rnaset2	0.00775407	0.314406	85.9	72.7	1
cope	0.0077601	0.297909	52.1	39.2	1
hyal3	0.00776472	0.489976	38	26.6	1
si:dkey-56i24.1.1	0.00780078	0.4305	23.1	13.3	1
atg101	0.00781618	0.767513	19.7	11.2	1
sypl2b	0.00799173	0.291386	73.5	62.6	1
aktip	0.00804243	0.693831	22.6	13.3	1
mmgt1	0.00812585	0.352746	24.8	15	1
emc10	0.00816841	0.330588	42.7	28.7	1
cd2bp2	0.00817132	0.756644	23.9	14.3	1
slc25a11	0.00818799	0.751106	13.2	6.3	1
rab3il1	0.00824656	0.366507	24.8	14	1
abcd3a	0.0082811	0.866472	11.1	4.9	1
cnot6b	0.00828353	1.00509	10.3	4.2	1
ENSDARG00000105232	0.00841973	0.737639	26.1	16.8	1
myorg	0.00842576	1.1974	13.7	6.6	1
soul4	0.00847198	0.408824	28.6	17.8	1
bloc1s2	0.00848017	0.459128	28.6	17.5	1
abraxas1	0.00849342	0.448448	23.5	13.6	1
dnajc1	0.00852278	0.409731	37.6	25.5	1
dicp3.3	0.00854708	0.340031	62.8	49.7	1
actr3	0.00855994	0.510946	21.8	12.6	1
ppcs	0.00859924	0.875078	10.7	4.5	1
nadkb	0.00862217	0.607945	17.1	9.1	1
ywhae1	0.00869086	0.284118	83.3	74.8	1
ngdn	0.00869175	1.00397	14.5	7.3	1
CU633775.2	0.00872769	0.298278	59	44.4	1
zgc:162952	0.00873159	0.825218	10.7	4.5	1
tmed9	0.00874911	0.479374	47	35.3	1
fam162a	0.00877812	0.332737	58.1	43.4	1
aamp	0.0087862	0.984785	15.4	8	1
golga7	0.00881807	0.304938	53	37.8	1
tecrb	0.00885984	1.12089	12	5.6	1
sptbn2	0.00905387	0.919377	20.5	12.2	1
pacsin2	0.00912983	0.53851	32.9	22.4	1
tcea1	0.00917917	0.454865	34.6	23.1	1
commd8	0.00920337	0.542401	16.2	8.4	1
mapk11	0.00921355	0.326743	42.7	30.1	1
fmo5	0.00925136	0.250579	67.1	52.1	1
pdia3	0.00925629	0.396081	42.7	29.7	1
si:dkey-9i23.15	0.00926408	0.966314	15.4	8	1
zmp:0000000937	0.00931462	0.924202	10.7	4.5	1
pfkla	0.00934545	0.5946	12.4	5.6	1
psma8	0.00936691	0.283609	70.5	58	1
mrpl32	0.00937179	0.592359	21.4	12.6	1
eif3i	0.00939804	0.316745	50.4	35.7	1
vaspa	0.00941201	0.306859	69.7	55.2	1
si:ch211-86h15.1	0.00949635	0.909715	15.8	8.4	1
ndufb9	0.00964379	0.410749	41.9	29.7	1
mboat7	0.00969175	0.863078	17.5	9.8	1
dgkzb	0.00978401	0.291685	51.3	38.5	1
slc66a3	0.00982771	0.54132	19.2	10.8	1
sft2d2b	0.00989601	0.723226	11.1	4.9	1
ahcyl1	0.00989692	0.450233	33.8	22.7	1
ENSDARG00000110700	0.00993675	0.313082	62	46.9	1
rps27l	0.00999059	0.393541	26.5	16.8	1

## Sheet: Group_2_DE_markers
Gene short name	p Value	Log2 differential expression	% of cells with detectable transcript levels (Group 2)	% of cells with detectable transcript levels (Group 0 + Group 1)	Adjusted p Value
baiap2a	6.59446e-54	6.11856	69.2	2.5	1.47083e-49
ildr2	5.36094e-48	5.93794	53.8	1	1.1957e-43
c3a.1	1.21694e-45	6.34104	69.2	4.2	2.71426e-41
jupa	1.3385e-45	6.61748	69.2	4.2	2.9854e-41
si:ch211-137i24.10	3.89716e-44	5.64032	94.9	13.9	8.69223e-40
cnn3a	4.37903e-43	5.65589	64.1	3.5	9.76698e-39
adgra2	3.54388e-42	6.61996	51.3	1.5	7.90427e-38
tenm3	2.19365e-41	5.9844	53.8	1.9	4.89271e-37
phlda2	2.46381e-41	5.77779	89.7	12.9	5.49527e-37
cav2	4.13178e-40	6.99459	46.2	1	9.21552e-36
enpep	4.40992e-40	5.25638	56.4	2.5	9.83588e-36
cav1	2.18936e-39	4.83843	79.5	8.9	4.88316e-35
yap1	3.39695e-39	6.30966	48.7	1.5	7.57656e-35
tnfaip2b	2.34253e-38	5.97324	71.8	6.7	5.22477e-34
cavin1b	4.33218e-38	6.26178	61.5	4.2	9.66249e-34
aqp4	6.38079e-38	7.42877	38.5	0.4	1.42317e-33
rbp5	7.40065e-38	5.56844	61.5	4.2	1.65064e-33
tpte	8.40858e-38	5.51403	71.8	7.1	1.87545e-33
BX322787.1	3.02319e-37	5.27835	94.9	18.7	6.74293e-33
notch3	1.78717e-36	6.97322	41	0.8	3.98611e-32
myo1b	1.8153e-36	5.97671	48.7	1.9	4.04884e-32
igsf3	2.30181e-36	6.87984	41	0.8	5.13395e-32
ltb4r2a	2.36166e-36	5.68188	51.3	2.3	5.26744e-32
ahnak	6.19633e-36	5.71487	74.4	8.7	1.38203e-31
CR762483.1	1.19809e-35	5.60189	74.4	8.5	2.67221e-31
fxyd6l	1.22903e-35	5.70257	53.8	2.9	2.74124e-31
cdh1	1.44042e-35	5.09246	71.8	7.7	3.21272e-31
egfra	2.78408e-35	6.64417	46.2	1.7	6.20961e-31
cdh2	3.10708e-35	5.16208	46.2	1.7	6.93002e-31
aldh1a2	5.3706e-35	5.20552	71.8	8.1	1.19786e-30
mtfr1	9.84131e-35	7.06838	30.8	0	2.19501e-30
si:dkey-40c11.2	1.50338e-34	5.13473	59	4.4	3.35313e-30
palld	1.78045e-34	5.20462	46.2	1.7	3.97111e-30
cbln4	3.13374e-34	5.6167	41	1	6.98948e-30
si:ch211-264f5.6	4.14227e-34	5.42427	41	1	9.23891e-30
fn1a	6.32614e-34	5.71032	71.8	8.7	1.41098e-29
si:ch73-281k2.5	1.06779e-33	5.41466	64.1	6	2.38159e-29
si:ch211-105c13.3	1.49297e-33	6.12152	69.2	7.9	3.32993e-29
myo10l3	1.57692e-33	6.07374	46.2	1.9	3.51717e-29
jag1a	1.83228e-33	4.78389	59	4.4	4.08673e-29
traf4a	2.07526e-33	4.92509	66.7	6.7	4.62866e-29
tnfa	2.22919e-33	4.02924	94.9	20.2	4.97198e-29
llgl1	4.53224e-33	5.64933	56.4	4.2	1.01087e-28
cd151	5.49618e-33	6.18299	41	1.2	1.22587e-28
anxa1a	7.42289e-33	5.12827	94.9	23.9	1.6556e-28
cxcl8a	9.23138e-33	4.52195	74.4	8.7	2.05897e-28
magi2a	1.10759e-32	6.34955	35.9	0.6	2.47037e-28
tfa	1.11651e-32	5.25012	97.4	27.7	2.49026e-28
sipa1l1	1.31596e-32	6.27731	35.9	0.6	2.93511e-28
nudt4a	2.05155e-32	5.48032	48.7	2.5	4.57578e-28
tgm5l	2.47914e-32	4.94417	79.5	12.7	5.52948e-28
shdb	2.54954e-32	7.53903	33.3	0.4	5.68649e-28
im:7151449	3.34999e-32	6.63859	33.3	0.4	7.47182e-28
apoeb	3.4406e-32	5.36815	94.9	23.9	7.67391e-28
tspan18b	8.25581e-32	5.86321	38.5	1	1.84138e-27
nectin1b	1.94514e-31	6.31255	41	1.5	4.33845e-27
arhgap21b	2.37691e-31	5.53914	38.5	1	5.30146e-27
krt8	4.34223e-31	4.92383	100	35.3	9.68491e-27
krt18a.1	5.1468e-31	5.55657	100	36.4	1.14794e-26
cd44a	1.3001e-30	5.66063	48.7	2.9	2.89975e-26
dspa	1.46224e-30	4.97254	61.5	6.2	3.26139e-26
fstl1b	4.17524e-30	5.80534	38.5	1.2	9.31245e-26
cdc42ep3	6.31084e-30	5.62432	41	1.7	1.40757e-25
inka1b	8.63358e-30	5.33221	59	5.6	1.92563e-25
zgc:195173	8.802e-30	5.62419	43.6	2.1	1.9632e-25
tbc1d2	9.2666e-30	4.98487	56.4	5	2.06682e-25
prrg1	2.55192e-29	6.37659	30.8	0.4	5.6918e-25
prkcz	2.55192e-29	6.61887	30.8	0.4	5.6918e-25
tspan9b	2.79089e-29	5.67452	30.8	0.4	6.2248e-25
palm1b	2.79089e-29	6.00421	30.8	0.4	6.2248e-25
sema4bb	4.0732e-29	7.56417	25.6	0	9.08487e-25
mxra8b	4.0732e-29	7.98866	25.6	0	9.08487e-25
mmp14a	4.9132e-29	6.89018	28.2	0.2	1.09584e-24
disc1	5.15484e-29	6.64595	28.2	0.2	1.14974e-24
col27a1b	5.40828e-29	6.83043	28.2	0.2	1.20626e-24
gpm6ab	5.40828e-29	6.74927	28.2	0.2	1.20626e-24
cgnl1	6.34821e-29	5.61836	35.9	1	1.41591e-24
afap1l2	6.48363e-29	5.9272	41	1.9	1.44611e-24
tuft1a	1.68426e-28	4.69723	46.2	2.7	3.75657e-24
tns2a	1.77059e-28	4.59998	41	1.9	3.94912e-24
cblb	1.95685e-28	5.22722	41	1.9	4.36455e-24
has2	2.03501e-28	6.53999	33.3	0.8	4.5389e-24
b3gat2	4.52547e-28	5.83476	33.3	0.8	1.00936e-23
tnfsf10	5.5219e-28	5.61557	33.3	0.8	1.23161e-23
saa	6.45814e-28	5.9154	100	45.9	1.44042e-23
cst14b.2	7.01495e-28	4.78477	71.8	10.8	1.56461e-23
vcana	9.87915e-28	5.33093	43.6	2.5	2.20345e-23
myo1ca	1.18729e-27	5.29515	43.6	2.5	2.64812e-23
CABZ01080702.1	1.4294e-27	5.72108	35.9	1.2	3.18814e-23
atp1b3b	1.51518e-27	5.19582	41	2.1	3.37946e-23
igf1ra	1.59467e-27	6.04356	35.9	1.2	3.55676e-23
gpx1b	1.87766e-27	5.42766	43.6	2.5	4.18794e-23
tpm4a	1.887e-27	4.25649	69.2	10.2	4.20876e-23
pmp22b	2.53253e-27	6.05521	41	2.1	5.64855e-23
myo10	2.56823e-27	6.88089	30.8	0.6	5.72818e-23
krt94	3.03504e-27	5.0942	53.8	5	6.76935e-23
tmem176l.4	3.16343e-27	5.61279	30.8	0.6	7.05571e-23
eva1a	3.58424e-27	5.55193	30.8	0.6	7.99428e-23
tuba1b	3.72657e-27	4.75366	48.7	3.7	8.31174e-23
bag2	3.73649e-27	6.15061	30.8	0.6	8.33387e-23
zgc:103438	7.79188e-27	5.67892	38.5	1.7	1.7379e-22
thbs2a	1.48385e-26	6.14751	28.2	0.4	3.30957e-22
prickle2b	1.60456e-26	5.42733	41	2.3	3.57882e-22
hgfb	2.01241e-26	6.04651	33.3	1	4.48847e-22
si:dkey-16p21.8	2.54287e-26	8.21767	23.1	0	5.67161e-22
rassf7a	2.54287e-26	8.29183	23.1	0	5.67161e-22
rgs12b	2.61644e-26	5.28663	33.3	1	5.8357e-22
lmna	2.63731e-26	7.66494	25.6	0.2	5.88226e-22
si:dkey-261h17.1	2.63731e-26	7.49528	25.6	0.2	5.88226e-22
plxdc2	3.04173e-26	6.61315	25.6	0.2	6.78427e-22
rab34a	3.34491e-26	6.25206	25.6	0.2	7.46048e-22
FP102018.1	3.52917e-26	5.12535	33.3	1	7.87147e-22
anxa13	4.17446e-26	5.22335	35.9	1.5	9.31072e-22
rac1a	7.34751e-26	5.5029	38.5	1.9	1.63879e-21
si:dkey-101k6.5	1.01477e-25	4.54989	38.5	1.9	2.26334e-21
tjp1a	1.13511e-25	5.37842	43.6	2.9	2.53175e-21
mpeg1.2	1.24466e-25	6.61453	30.8	0.8	2.77609e-21
ace	2.14917e-25	6.28811	30.8	0.8	4.79352e-21
zgc:92242	2.93297e-25	5.48216	30.8	0.8	6.54169e-21
palm2akap2.1	2.93297e-25	5.32522	30.8	0.8	6.54169e-21
emp2	4.06409e-25	5.78748	33.3	1.2	9.06454e-21
fabp11a	4.80344e-25	6.15404	38.5	2.1	1.07136e-20
cygb1	5.76152e-25	4.93187	43.6	3.1	1.28505e-20
alcamb	6.68369e-25	5.60729	33.3	1.2	1.49073e-20
si:ch211-253b8.5	8.87227e-25	5.81843	33.3	1.2	1.97887e-20
wt1b	1.31317e-24	4.75824	51.3	5	2.92889e-20
ggt1a	2.23797e-24	5.28942	28.2	0.6	4.99156e-20
anxa2a	3.18708e-24	3.83013	100	63.2	7.10846e-20
gdpd5b	6.62519e-24	6.60621	25.6	0.4	1.47768e-19
edil3a	6.96748e-24	6.57915	33.3	1.5	1.55403e-19
zgc:63972	7.22523e-24	5.952	25.6	0.4	1.61152e-19
hp.1	7.47945e-24	4.17725	53.8	6.2	1.66822e-19
thrap3a	7.54513e-24	5.84678	25.6	0.4	1.68287e-19
crispld2	7.87906e-24	5.75543	25.6	0.4	1.75734e-19
ppp1r13l	7.87906e-24	5.15163	25.6	0.4	1.75734e-19
hspa12a	8.22761e-24	5.66183	25.6	0.4	1.83509e-19
si:ch211-160j14.3	8.22761e-24	6.2635	25.6	0.4	1.83509e-19
arhgap32b	8.59143e-24	5.15982	25.6	0.4	1.91623e-19
f2rl2	8.97117e-24	5.40826	25.6	0.4	2.00093e-19
ckba	8.97117e-24	5.5898	25.6	0.4	2.00093e-19
rnd1b	1.01321e-23	5.00578	38.5	2.3	2.25986e-19
neu3.4	1.11777e-23	5.91351	33.3	1.5	2.49308e-19
sh3pxd2aa	1.22293e-23	5.19426	35.9	1.9	2.72762e-19
plekhg4	1.37758e-23	5.43956	30.8	1	3.07256e-19
prdx6	1.51176e-23	3.05834	100	81.3	3.37184e-19
stxbp6	1.55839e-23	7.39896	20.5	0	3.47584e-19
hunk	1.55839e-23	6.5317	20.5	0	3.47584e-19
flt3	1.55839e-23	7.64635	20.5	0	3.47584e-19
apoc1	1.85976e-23	4.04626	79.5	20	4.148e-19
si:ch211-195o20.7	1.9147e-23	6.02152	23.1	0.2	4.27054e-19
serpine1	2.03556e-23	3.70636	66.7	11	4.54011e-19
cxadr	2.33909e-23	4.57002	33.3	1.5	5.21711e-19
daam1a	2.76322e-23	4.50833	35.9	1.9	6.16308e-19
dlg1	3.03446e-23	4.90565	35.9	1.9	6.76807e-19
cx32.2	7.36907e-23	5.20901	43.6	3.7	1.6436e-18
ctnnd1	7.66516e-23	4.86641	53.8	6.9	1.70964e-18
vdac3	9.67217e-23	4.84729	41	3.1	2.15728e-18
rfx4	1.13908e-22	4.85265	28.2	0.8	2.5406e-18
tnfaip8l3	1.37602e-22	4.54902	28.2	0.8	3.06906e-18
im:7152348	3.09906e-22	4.87835	30.8	1.2	6.91214e-18
s100a10b	3.77614e-22	2.50189	100	80.9	8.42231e-18
rgs12a	3.93843e-22	5.10106	30.8	1.2	8.78428e-18
si:dkey-33i11.9	3.9648e-22	3.24541	59	8.3	8.8431e-18
ctsk	4.1876e-22	4.91785	35.9	2.1	9.34003e-18
glipr2l	5.60059e-22	5.84337	25.6	0.6	1.24916e-17
mycb	5.81442e-22	4.52821	33.3	1.7	1.29685e-17
cxcl20	6.00402e-22	4.35419	53.8	6.9	1.33914e-17
glis2a	7.11333e-22	5.80162	25.6	0.6	1.58656e-17
hs3st1l2	8.33979e-22	5.54925	25.6	0.6	1.86011e-17
slc6a8	8.63266e-22	4.67691	38.5	2.7	1.92543e-17
igflr1	1.0812e-21	3.14685	56.4	7.5	2.4115e-17
slit2	1.62785e-21	5.18385	38.5	2.9	3.63076e-17
chn2	1.81216e-21	5.04682	38.5	2.9	4.04184e-17
cxcl18b	2.27282e-21	5.62602	46.2	5	5.06931e-17
aff2	2.48846e-21	6.54935	23.1	0.4	5.55026e-17
tshz2	2.94194e-21	4.02373	56.4	8.5	6.56171e-17
kalrna	3.49711e-21	5.81223	23.1	0.4	7.79995e-17
pdlim7	3.80687e-21	6.11836	23.1	0.4	8.49085e-17
slc20a2	3.81335e-21	5.12923	28.2	1	8.5053e-17
si:dkey-31f5.8	3.88526e-21	3.70043	53.8	7.3	8.66568e-17
itga6b	3.97178e-21	5.74555	23.1	0.4	8.85867e-17
phc2b	4.27715e-21	5.38659	30.8	1.5	9.53976e-17
bco2l	4.32309e-21	5.02392	23.1	0.4	9.64222e-17
pvrl2l	4.85901e-21	4.90407	38.5	2.9	1.08375e-16
hamp	4.89991e-21	4.47037	41	3.5	1.09288e-16
cdcp1a	5.54445e-21	5.10211	30.8	1.5	1.23663e-16
dock1	6.95364e-21	4.64636	30.8	1.5	1.55094e-16
tead1a	6.95364e-21	5.34952	30.8	1.5	1.55094e-16
lrp5	8.0425e-21	7.68541	20.5	0.2	1.7938e-16
filip1b	8.42454e-21	7.33314	20.5	0.2	1.87901e-16
vrtn	9.39117e-21	6.25532	17.9	0	2.09461e-16
ccdc88c	9.39117e-21	7.04866	17.9	0	2.09461e-16
pcdh18b	9.39117e-21	7.51874	17.9	0	2.09461e-16
mmrn2a	9.39117e-21	7.68374	17.9	0	2.09461e-16
tp53bp2b	9.39117e-21	6.01319	17.9	0	2.09461e-16
si:dkey-56m19.5	9.68166e-21	6.43706	20.5	0.2	2.1594e-16
net1	1.01292e-20	4.15923	33.3	1.9	2.25922e-16
f3b	1.0132e-20	2.39708	92.3	36	2.25984e-16
flt1	1.01406e-20	5.73787	20.5	0.2	2.26176e-16
epb41l5	1.0621e-20	5.52432	20.5	0.2	2.36892e-16
anxa5b	1.1032e-20	3.57928	66.7	13.5	2.46059e-16
plekha7b	1.1124e-20	5.12371	20.5	0.2	2.48109e-16
tp53inp1	1.36849e-20	4.94882	56.4	9.1	3.05227e-16
si:dkey-16l2.20	1.86657e-20	4.20817	41	3.5	4.16319e-16
her6	3.09793e-20	5.28548	43.6	4.6	6.90962e-16
BX649608.2	3.23588e-20	6.37432	30.8	1.7	7.21731e-16
aff3	4.06199e-20	5.09958	25.6	0.8	9.05986e-16
rras2	4.34315e-20	4.32286	35.9	2.5	9.68696e-16
scara3	4.37144e-20	4.94909	25.6	0.8	9.75006e-16
bmi1b	5.06192e-20	4.4479	25.6	0.8	1.12901e-15
fnbp1l	5.64954e-20	4.75789	25.6	0.8	1.26007e-15
agap1	6.00051e-20	4.88823	30.8	1.7	1.33835e-15
rai14	6.38121e-20	5.27842	30.8	1.7	1.42327e-15
ehd2b	6.92813e-20	5.6537	28.2	1.2	1.54525e-15
tnfsf12	7.2958e-20	3.21698	25.6	0.8	1.62725e-15
si:dkey-262k9.2	9.8034e-20	5.24727	30.8	1.7	2.18655e-15
afdna	1.29051e-19	5.36221	30.8	1.7	2.87835e-15
crim1	1.29936e-19	4.79491	28.2	1.2	2.89809e-15
myl9a	2.58458e-19	5.31698	23.1	0.6	5.76465e-15
ccl35.1	2.79272e-19	5.81484	23.1	0.6	6.22887e-15
ftr82	2.88481e-19	4.75564	33.3	2.3	6.43428e-15
kank3	3.18057e-19	4.35469	43.6	4.8	7.09394e-15
pof1b	3.52167e-19	4.77409	23.1	0.6	7.85472e-15
epha2a	3.66023e-19	5.3006	23.1	0.6	8.16377e-15
nav3	3.80417e-19	4.60526	23.1	0.6	8.48482e-15
rdh10b	5.09314e-19	3.79186	64.1	14.1	1.13597e-14
dhrs3a	5.3373e-19	5.3115	30.8	1.9	1.19043e-14
aoc2	8.44947e-19	3.9707	43.6	5	1.88457e-14
sipa1l2	9.40496e-19	4.32718	33.3	2.3	2.09768e-14
mxra8a	1.00353e-18	5.24631	28.2	1.5	2.23828e-14
ENSDARG00000098374	1.02883e-18	5.11277	25.6	1	2.2947e-14
fxyd1	1.26265e-18	4.65885	25.6	1	2.81621e-14
si:dkey-6n21.12	1.54881e-18	4.46264	25.6	1	3.45446e-14
ENSDARG00000042329	1.60236e-18	3.68763	25.6	1	3.57391e-14
lpar2a	1.70791e-18	4.30506	30.8	1.9	3.80933e-14
arhgap23a	1.73525e-18	5.49202	20.5	0.4	3.87029e-14
ppp2r3a	1.73525e-18	6.06887	20.5	0.4	3.87029e-14
bcl2l10	1.77564e-18	3.57149	46.2	5.4	3.96038e-14
dusp14	1.80854e-18	5.45921	20.5	0.4	4.03378e-14
pdlim4	1.8849e-18	5.60078	20.5	0.4	4.20408e-14
col4a2	1.89883e-18	4.01068	25.6	1	4.23514e-14
nectin4a	2.032e-18	3.78634	25.6	1	4.53216e-14
rab11fip1a	2.04728e-18	4.56393	20.5	0.4	4.56625e-14
pkp3b	2.05482e-18	4.14533	28.2	1.5	4.58307e-14
rem2	2.13358e-18	4.46884	20.5	0.4	4.75873e-14
sept10	2.22346e-18	4.22307	20.5	0.4	4.95921e-14
piezo2a.2	2.22346e-18	4.26661	20.5	0.4	4.95921e-14
lifrb	3.26443e-18	3.63022	38.5	3.5	7.28099e-14
macf1a	4.61636e-18	3.7634	69.2	20	1.02963e-13
arhgap35a	4.85023e-18	4.1435	33.3	2.5	1.0818e-13
fmnl2a	5.19603e-18	6.48045	17.9	0.2	1.15892e-13
zmp:0000001323	5.43806e-18	7.41045	17.9	0.2	1.2129e-13
si:dkey-23n7.10	5.57815e-18	6.53892	15.4	0	1.24415e-13
cdh11	5.57815e-18	8.13021	15.4	0	1.24415e-13
fibcd1	5.57815e-18	7.7156	15.4	0	1.24415e-13
cnnm2b	5.57815e-18	6.34062	15.4	0	1.24415e-13
macc1	5.57815e-18	6.55107	15.4	0	1.24415e-13
synm	5.57815e-18	6.06494	15.4	0	1.24415e-13
si:dkey-228a15.1	5.57815e-18	6.95464	15.4	0	1.24415e-13
neu3.3	5.57815e-18	5.43392	15.4	0	1.24415e-13
vasna	5.57815e-18	6.97382	15.4	0	1.24415e-13
adam22	5.69121e-18	5.76245	17.9	0.2	1.26937e-13
lrrc1	5.69121e-18	6.15597	17.9	0.2	1.26937e-13
pcdh10b	5.95599e-18	5.46857	17.9	0.2	1.32842e-13
large2	5.95599e-18	5.86647	17.9	0.2	1.32842e-13
afap1	5.95599e-18	6.52208	17.9	0.2	1.32842e-13
zfpm1	5.98021e-18	3.56476	33.3	2.5	1.33383e-13
dsc2l	6.32865e-18	4.44096	35.9	3.1	1.41154e-13
pld1a	7.68791e-18	4.74842	35.9	3.1	1.71471e-13
nhsl1b	9.52577e-18	5.77548	23.1	0.8	2.12463e-13
neurl1aa	1.05992e-17	5.5846	23.1	0.8	2.36405e-13
coro1ca	1.15919e-17	4.20884	41	4.6	2.58546e-13
calm3a	1.24901e-17	2.44305	89.7	49.5	2.78579e-13
caska	1.39415e-17	4.65282	30.8	2.1	3.1095e-13
ctsla	1.76057e-17	4.70887	28.2	1.7	3.92677e-13
ptger2b	1.93741e-17	3.72686	30.8	2.1	4.32119e-13
dlc1	2.00517e-17	3.50234	23.1	0.8	4.47232e-13
ntn1a	2.04396e-17	5.046	25.6	1.2	4.55885e-13
lzts1	2.50315e-17	4.04408	28.2	1.7	5.58303e-13
plscr3a	2.57746e-17	4.15219	28.2	1.7	5.74876e-13
ENSDARG00000037122	2.89999e-17	5.22593	25.6	1.2	6.46813e-13
abtb2b	3.70555e-17	3.40279	41	4.6	8.26486e-13
tjp2b	4.03516e-17	4.28362	41	5	9.00001e-13
si:ch211-285f17.1	4.61309e-17	4.51156	38.5	4.2	1.0289e-12
cox7a1	6.39551e-17	4.38831	30.8	2.3	1.42646e-12
efnb2a	6.74158e-17	4.07261	30.8	2.3	1.50364e-12
si:ch73-281n10.2	7.29229e-17	3.67725	51.3	8.3	1.62647e-12
si:busm1-57f23.1	7.95283e-17	4.17971	33.3	2.9	1.7738e-12
gmfb	1.12432e-16	4.9248	20.5	0.6	2.50768e-12
im:7140055	1.30543e-16	4.42068	20.5	0.6	2.91164e-12
hmgb1b	1.35e-16	3.39957	48.7	7.3	3.01104e-12
ifitm1	1.44901e-16	5.43135	33.3	3.1	3.23187e-12
fndc3ba	1.5727e-16	3.68666	20.5	0.6	3.50776e-12
ENSDARG00000036863	2.55904e-16	5.273	23.1	1	5.70769e-12
prdx1	2.93728e-16	1.793	100	84	6.5513e-12
ttyh2	2.9624e-16	3.37295	28.2	1.9	6.60734e-12
gab1	3.12466e-16	4.46633	25.6	1.5	6.96924e-12
cdc42bpb	3.84845e-16	4.06143	25.6	1.5	8.58359e-12
boka	3.917e-16	4.28684	23.1	1	8.73647e-12
traf4b	4.46283e-16	3.73402	23.1	1	9.9539e-12
tns1b	4.87937e-16	4.74724	25.6	1.5	1.0883e-11
sept8a	4.87937e-16	3.74691	25.6	1.5	1.0883e-11
sash1a	5.10613e-16	3.90799	30.8	2.5	1.13887e-11
akr1b1.1	5.57078e-16	2.92682	28.2	1.9	1.24251e-11
si:zfos-2330d3.7.1	6.03301e-16	6.00224	17.9	0.4	1.3456e-11
gfra1a	7.08598e-16	5.66125	17.9	0.4	1.58046e-11
epha2b	7.08598e-16	6.01434	17.9	0.4	1.58046e-11
sptbn1	7.66069e-16	3.65614	33.3	3.1	1.70864e-11
triob	7.67841e-16	5.52713	17.9	0.4	1.71259e-11
fermt2	8.31958e-16	5.68731	17.9	0.4	1.8556e-11
taok1b	8.31958e-16	5.13137	17.9	0.4	1.8556e-11
smad5	8.65966e-16	4.48138	17.9	0.4	1.93145e-11
wwtr1	8.65966e-16	4.30803	17.9	0.4	1.93145e-11
tspan35	9.01343e-16	4.00908	17.9	0.4	2.01035e-11
sestd1	9.01343e-16	4.91711	17.9	0.4	2.01035e-11
tmem30c	9.01343e-16	4.54215	17.9	0.4	2.01035e-11
arhgap5	9.01343e-16	4.47876	17.9	0.4	2.01035e-11
clec14a	9.76422e-16	3.81757	17.9	0.4	2.17781e-11
cep192	1.05443e-15	4.55661	38.5	4.8	2.35181e-11
gstm.1	1.08353e-15	3.94087	33.3	3.1	2.4167e-11
mt-cyb	1.08464e-15	0.925782	100	99.6	2.41917e-11
nfkbib	1.23529e-15	3.83583	35.9	3.7	2.7552e-11
slc25a48	1.32651e-15	4.67659	28.2	2.1	2.95865e-11
apnl	1.41367e-15	4.7913	30.8	2.7	3.15305e-11
zgc:56585	1.8187e-15	3.83045	28.2	2.1	4.05642e-11
pkp1b	2.18477e-15	4.26239	28.2	2.1	4.8729e-11
adarb1b	2.54563e-15	3.33761	35.9	4	5.67777e-11
lmo4b	2.65524e-15	3.18448	59	13.7	5.92225e-11
prss35	2.68082e-15	6.61714	15.4	0.2	5.97929e-11
neu3.5	2.68082e-15	5.81682	15.4	0.2	5.97929e-11
bnc2	2.80294e-15	6.11719	15.4	0.2	6.25168e-11
sema4ba	2.80294e-15	6.32032	15.4	0.2	6.25168e-11
tcf21	2.80294e-15	6.50113	15.4	0.2	6.25168e-11
gas2l1	2.93054e-15	5.81345	15.4	0.2	6.53628e-11
efnb2b	2.93054e-15	5.99286	15.4	0.2	6.53628e-11
myof	2.93054e-15	5.97005	15.4	0.2	6.53628e-11
bzw2	2.93054e-15	5.93483	15.4	0.2	6.53628e-11
cadm1a	2.93054e-15	6.41801	15.4	0.2	6.53628e-11
junba	3.03506e-15	2.08726	84.6	38.9	6.7694e-11
slc6a6a	3.06386e-15	5.16054	15.4	0.2	6.83363e-11
tgfb3	3.06386e-15	4.94544	15.4	0.2	6.83363e-11
zgc:154093	3.06386e-15	4.52649	15.4	0.2	6.83363e-11
dcbld2	3.20314e-15	3.57036	15.4	0.2	7.14428e-11
picalmb	3.20314e-15	3.85113	15.4	0.2	7.14428e-11
ENSDARG00000101869	3.20314e-15	4.07187	15.4	0.2	7.14428e-11
slc1a2a	3.27763e-15	6.4421	12.8	0	7.31042e-11
trpv4	3.27763e-15	6.78768	12.8	0	7.31042e-11
si:ch211-178n15.1	3.27763e-15	7.17971	12.8	0	7.31042e-11
tfr1a	3.27763e-15	5.55589	12.8	0	7.31042e-11
col5a2a	3.27763e-15	5.45468	12.8	0	7.31042e-11
si:rp71-62i8.1	3.27763e-15	5.609	12.8	0	7.31042e-11
asrgl1	3.27763e-15	5.23241	12.8	0	7.31042e-11
ENSDARG00000078741	3.27763e-15	6.18008	12.8	0	7.31042e-11
acsf2	3.27763e-15	5.42129	12.8	0	7.31042e-11
cap2	3.27763e-15	6.87114	12.8	0	7.31042e-11
ENSDARG00000089564	3.27763e-15	6.17635	12.8	0	7.31042e-11
plcd1a	3.27763e-15	6.97876	12.8	0	7.31042e-11
stra6	3.27763e-15	8.08692	12.8	0	7.31042e-11
fgl2b	3.27763e-15	7.16067	12.8	0	7.31042e-11
sorbs3	3.28558e-15	5.12126	20.5	0.8	7.32815e-11
ms4a17a.6	3.58482e-15	3.80193	28.2	2.1	7.99559e-11
psmb7	3.68968e-15	5.46486	23.1	1.2	8.22946e-11
calr	3.83299e-15	4.33314	25.6	1.7	8.5491e-11
prorp	4.31339e-15	4.56257	20.5	0.8	9.62059e-11
rin1a	4.31339e-15	3.99673	20.5	0.8	9.62059e-11
mob1bb	4.43767e-15	3.76676	35.9	4.2	9.89779e-11
si:busm1-194e12.11	4.6594e-15	3.98576	25.6	1.7	1.03923e-10
plppr2b	5.1103e-15	4.28637	20.5	0.8	1.1398e-10
nhsl1a	5.46818e-15	3.09527	20.5	0.8	1.21962e-10
tgm2b	5.65626e-15	4.2333	20.5	0.8	1.26157e-10
cox5b2	6.29248e-15	4.07179	35.9	4.2	1.40347e-10
ptpn21	6.77504e-15	4.59008	23.1	1.2	1.5111e-10
bcar3	7.19725e-15	3.84908	23.1	1.2	1.60527e-10
fabp3	7.54246e-15	3.55685	48.7	8.9	1.68227e-10
phldb2a	8.62543e-15	3.22026	23.1	1.2	1.92382e-10
pon1	1.32527e-14	3.89857	30.8	2.9	2.95588e-10
hspb11	1.54629e-14	5.22044	25.6	1.9	3.44885e-10
atf5b	1.59775e-14	4.35268	33.3	3.7	3.56361e-10
mgst1.2	1.98567e-14	3.1001	59	13.9	4.42884e-10
jag1b	2.08344e-14	3.13378	35.9	4.2	4.6469e-10
oat	2.11376e-14	3.24155	41	5.8	4.71454e-10
nme3	2.11835e-14	3.98982	38.5	5.2	4.72476e-10
mfsd2ab	2.32094e-14	4.29571	33.3	3.5	5.17662e-10
nccrp1	2.51017e-14	1.35278	100	97.3	5.59868e-10
mgst3a	2.57079e-14	3.47817	30.8	2.9	5.7339e-10
st3gal3b	3.49525e-14	5.41085	17.9	0.6	7.7958e-10
ENSDARG00000042249	3.89228e-14	4.86097	17.9	0.6	8.68133e-10
camsap2b	4.03423e-14	4.92761	17.9	0.6	8.99794e-10
akap12b	4.03423e-14	4.70086	17.9	0.6	8.99794e-10
dcxr	4.03423e-14	5.19285	17.9	0.6	8.99794e-10
usp54a	4.18127e-14	4.42838	17.9	0.6	9.3259e-10
cast	4.34299e-14	3.44204	59	16.8	9.68659e-10
slc43a3b	4.49133e-14	4.44987	17.9	0.6	1.00175e-09
tanc2a	4.82397e-14	4.02015	17.9	0.6	1.07594e-09
lhfpl2b	4.99926e-14	3.87681	17.9	0.6	1.11504e-09
fam83b	4.99926e-14	4.61371	17.9	0.6	1.11504e-09
nuak1b	4.99926e-14	4.21643	17.9	0.6	1.11504e-09
myofl	5.47196e-14	3.34919	33.3	3.7	1.22047e-09
plxnb1b	5.52033e-14	4.44174	23.1	1.5	1.23125e-09
plekha5	6.58785e-14	3.58645	33.3	3.7	1.46935e-09
tead3b	7.58142e-14	5.12622	20.5	1	1.69096e-09
dcbld1	9.97732e-14	3.89873	23.1	1.5	2.22534e-09
asap3	1.05526e-13	3.74405	23.1	1.5	2.35366e-09
si:ch73-46j18.5	1.24288e-13	3.21953	28.2	2.5	2.77213e-09
glud1a	1.396e-13	3.55847	48.7	10.6	3.11363e-09
rbm24a	1.50591e-13	3.09073	30.8	3.1	3.35878e-09
arhgap42a	1.74567e-13	2.90391	46.2	8.3	3.89354e-09
zgc:77486.1	2.16574e-13	2.97273	66.7	24.3	4.83047e-09
lrig1	2.44709e-13	3.80729	25.6	2.1	5.458e-09
piezo1	2.70195e-13	3.6447	25.6	2.1	6.02642e-09
lamb1b	2.87386e-13	5.43861	15.4	0.4	6.40987e-09
spred2b	2.9394e-13	3.53073	35.9	5	6.55603e-09
slc3a2a	2.98702e-13	4.92476	15.4	0.4	6.66225e-09
si:ch211-229n2.7	2.98702e-13	5.56842	15.4	0.4	6.66225e-09
niban2a	3.35339e-13	4.70459	15.4	0.4	7.4794e-09
duox	3.42846e-13	4.5934	23.1	1.7	7.64683e-09
grn1	3.47397e-13	2.09625	56.4	13.5	7.74835e-09
ca2	3.48505e-13	5.31166	15.4	0.4	7.77307e-09
plxnb2a.1	3.7638e-13	3.25694	15.4	0.4	8.39477e-09
mink1	3.7638e-13	3.72933	15.4	0.4	8.39477e-09
fdxr	3.7638e-13	3.3053	15.4	0.4	8.39477e-09
c1s	4.13027e-13	4.33473	23.1	1.7	9.21215e-09
wnk4b	4.24141e-13	4.25349	23.1	1.7	9.46005e-09
cd9b	4.58652e-13	3.24153	48.7	10	1.02298e-08
bahcc1b	4.68369e-13	3.41628	41	6.9	1.04465e-08
acat1	5.79411e-13	3.70577	28.2	2.7	1.29232e-08
nfat5b	6.05825e-13	3.9661	35.9	5.2	1.35123e-08
ecm1b	6.47858e-13	2.84309	38.5	5.6	1.44498e-08
duox2	6.63784e-13	5.07966	20.5	1.2	1.4805e-08
s100w	7.58266e-13	3.87109	23.1	1.7	1.69124e-08
cthrc1a	7.66953e-13	5.0905	20.5	1.2	1.71061e-08
notch1b	8.12492e-13	4.75134	20.5	1.2	1.81218e-08
jag2b	8.12492e-13	5.06818	20.5	1.2	1.81218e-08
slc16a1b	8.34073e-13	3.64564	38.5	6.2	1.86032e-08
nrp1a	8.50178e-13	5.28577	17.9	0.8	1.89624e-08
ctbp2a	9.07053e-13	5.018	17.9	0.8	2.02309e-08
ENSDARG00000011171	9.93767e-13	5.22007	20.5	1.2	2.2165e-08
cert1a	1.05248e-12	4.48335	20.5	1.2	2.34746e-08
msi2b	1.0831e-12	4.65013	20.5	1.2	2.41575e-08
arhgef4	1.10103e-12	4.64167	17.9	0.8	2.45574e-08
clic4	1.10103e-12	4.2713	17.9	0.8	2.45574e-08
sacs	1.14699e-12	3.86718	20.5	1.2	2.55825e-08
ccnd2b	1.17432e-12	4.44366	17.9	0.8	2.61921e-08
gucy1b1	1.2524e-12	4.42085	17.9	0.8	2.79334e-08
ENSDARG00000105209	1.2524e-12	4.07856	17.9	0.8	2.79334e-08
aldh1a3	1.26209e-12	6.73628	12.8	0.2	2.81496e-08
efna1b	1.31796e-12	5.72147	12.8	0.2	2.93957e-08
lysmd2	1.32333e-12	3.80821	20.5	1.2	2.95156e-08
tshz3a	1.33556e-12	3.49628	17.9	0.8	2.97882e-08
numbl	1.37625e-12	6.5895	12.8	0.2	3.06959e-08
iffo2a	1.37625e-12	6.09399	12.8	0.2	3.06959e-08
si:dkey-178k16.1	1.37625e-12	5.6353	12.8	0.2	3.06959e-08
il13ra2	1.43708e-12	5.43874	12.8	0.2	3.20525e-08
npr2	1.43708e-12	5.11512	12.8	0.2	3.20525e-08
ENSDARG00000101293	1.43708e-12	5.60564	12.8	0.2	3.20525e-08
mpp6a	1.43708e-12	6.16715	12.8	0.2	3.20525e-08
trim16	1.43708e-12	5.90781	12.8	0.2	3.20525e-08
tmsb	1.43708e-12	4.92554	12.8	0.2	3.20525e-08
znf609b	1.48333e-12	3.10045	20.5	1.2	3.30841e-08
adm2a	1.50053e-12	5.14029	12.8	0.2	3.34679e-08
si:ch211-140m22.7	1.50053e-12	5.64018	12.8	0.2	3.34679e-08
plxnb1a	1.50053e-12	5.62281	12.8	0.2	3.34679e-08
parvaa	1.50053e-12	5.19649	12.8	0.2	3.34679e-08
tfpia	1.51585e-12	3.2823	38.5	6	3.38095e-08
ENSDARG00000076014	1.56674e-12	3.61558	12.8	0.2	3.49446e-08
kremen1	1.56674e-12	4.25423	12.8	0.2	3.49446e-08
gpc4	1.56674e-12	3.67889	12.8	0.2	3.49446e-08
nkd3	1.56674e-12	4.20833	12.8	0.2	3.49446e-08
ckbb	1.72293e-12	3.68006	59	20	3.84283e-08
arhgap12b	1.84612e-12	3.26341	28.2	2.9	4.11758e-08
kitlgb	1.91646e-12	6.94755	10.3	0	4.27448e-08
ms4a17a.9	1.91646e-12	7.44794	10.3	0	4.27448e-08
ENSDARG00000031345	1.91646e-12	5.14476	10.3	0	4.27448e-08
nudt1	1.91646e-12	4.85121	10.3	0	4.27448e-08
cacnb1	1.91646e-12	7.58548	10.3	0	4.27448e-08
calcrlb	1.91646e-12	5.51639	10.3	0	4.27448e-08
angpt4	1.91646e-12	6.71205	10.3	0	4.27448e-08
ppm1la	1.91646e-12	5.05954	10.3	0	4.27448e-08
rab12	1.91646e-12	4.85961	10.3	0	4.27448e-08
c3a.3	1.91646e-12	5.41935	10.3	0	4.27448e-08
col4a1	1.91646e-12	5.25417	10.3	0	4.27448e-08
fam210ab	1.91646e-12	4.78694	10.3	0	4.27448e-08
cdc42ep5	1.91646e-12	5.01237	10.3	0	4.27448e-08
si:ch211-241j12.3	1.91646e-12	5.53534	10.3	0	4.27448e-08
itpk1a	1.91646e-12	6.63946	10.3	0	4.27448e-08
rgl1	1.91646e-12	5.86809	10.3	0	4.27448e-08
slc16a9a	1.91646e-12	6.61711	10.3	0	4.27448e-08
pls3	1.91646e-12	7.08047	10.3	0	4.27448e-08
tmem243a	1.91646e-12	4.76709	10.3	0	4.27448e-08
cpne2	1.91646e-12	6.28381	10.3	0	4.27448e-08
rbp4	1.91646e-12	8.04326	10.3	0	4.27448e-08
lrrc20	1.91646e-12	5.08501	10.3	0	4.27448e-08
ptk2aa	1.91646e-12	6.46421	10.3	0	4.27448e-08
abhd15a	1.91646e-12	6.60367	10.3	0	4.27448e-08
nek8	1.91646e-12	5.09079	10.3	0	4.27448e-08
kirrel3l	1.91646e-12	7.47623	10.3	0	4.27448e-08
clstn1	1.91646e-12	5.01237	10.3	0	4.27448e-08
homer3b	1.91646e-12	5.31051	10.3	0	4.27448e-08
CABZ01092982.2	1.91646e-12	6.32042	10.3	0	4.27448e-08
phf24	1.91646e-12	6.62404	10.3	0	4.27448e-08
dpysl2b	1.91646e-12	7.08354	10.3	0	4.27448e-08
il17rel	1.91646e-12	6.56405	10.3	0	4.27448e-08
lgals3b	1.93847e-12	3.38801	51.3	13.1	4.32357e-08
src	2.06701e-12	3.53556	30.8	3.5	4.61026e-08
mt-co2	2.07139e-12	0.822443	100	99.8	4.62002e-08
rasa4	2.10709e-12	3.20905	25.6	2.3	4.69966e-08
dusp2	2.77442e-12	1.78632	64.1	17.3	6.18806e-08
micall2b	2.80253e-12	3.36805	38.5	6.2	6.25076e-08
si:dkey-188i13.11	2.90854e-12	3.55747	33.3	4.4	6.4872e-08
CABZ01068358.1	3.00563e-12	3.53038	30.8	3.7	6.70376e-08
cd99	3.2022e-12	3.18037	43.6	8.5	7.1422e-08
adh5	3.4875e-12	3.82531	25.6	2.5	7.77853e-08
ptprfb	4.56755e-12	3.98784	25.6	2.5	1.01875e-07
fbrsl1	4.60269e-12	4.15415	23.1	1.9	1.02658e-07
si:ch211-195m9.3	6.70711e-12	5.00293	20.5	1.5	1.49595e-07
ada2b	9.31332e-12	3.30933	25.6	2.5	2.07724e-07
fgl2a	9.53842e-12	5.61165	15.4	0.6	2.12745e-07
dhrs11a	9.53842e-12	5.75215	15.4	0.6	2.12745e-07
krt18b	9.89893e-12	3.41894	53.8	15.4	2.20786e-07
ptgs2b	1.00834e-11	2.93545	51.3	12.7	2.249e-07
pitpnbl	1.02738e-11	3.7033	20.5	1.5	2.29147e-07
fthl27	1.05455e-11	0.799403	89.7	59.7	2.35206e-07
eya1	1.09308e-11	5.02878	15.4	0.6	2.43801e-07
si:ch211-286o17.1	1.1309e-11	5.61218	15.4	0.6	2.52235e-07
ms4a17a.10	1.16999e-11	4.66118	15.4	0.6	2.60954e-07
slc39a13	1.16999e-11	4.6753	15.4	0.6	2.60954e-07
cx43	1.16999e-11	4.90435	15.4	0.6	2.60954e-07
igf2b	1.16999e-11	4.85249	15.4	0.6	2.60954e-07
stard13b	1.18108e-11	4.67235	17.9	1	2.63429e-07
lamc1	1.2104e-11	4.2397	15.4	0.6	2.69968e-07
pkp3a	1.2104e-11	4.72057	15.4	0.6	2.69968e-07
crb3a	1.25218e-11	4.6309	15.4	0.6	2.79286e-07
CABZ01076275.1	1.29537e-11	4.33313	15.4	0.6	2.8892e-07
rpa3	1.3682e-11	4.41439	28.2	3.3	3.05164e-07
crybg1a	1.36849e-11	4.22297	17.9	1	3.05228e-07
exoc6b	1.38618e-11	4.00374	15.4	0.6	3.09173e-07
gamt	1.53419e-11	3.41247	15.4	0.6	3.42186e-07
cttnbp2nlb	1.58492e-11	3.82246	17.9	1	3.53501e-07
mt-co3	1.62239e-11	0.711624	100	99.8	3.61858e-07
ugdh	1.70646e-11	3.46106	38.5	7.1	3.80608e-07
tead1b	1.73052e-11	4.11503	17.9	1	3.85974e-07
dhrs13l1	1.7819e-11	4.16246	17.9	1	3.97434e-07
zfyve9a	2.10611e-11	4.86539	23.1	2.1	4.69746e-07
ankib1a	2.12306e-11	3.07801	17.9	1	4.73528e-07
perp	2.75147e-11	3.0981	59	19.8	6.13688e-07
cebpa	2.87858e-11	2.42474	46.2	10.2	6.42039e-07
mfge8b	2.98441e-11	3.43041	23.1	2.1	6.65642e-07
rtraf	3.02991e-11	3.08892	33.3	4.8	6.75791e-07
pdzd3b	4.8219e-11	4.85392	20.5	1.7	1.07548e-06
si:ch211-147m6.1	4.94343e-11	3.91904	20.5	1.7	1.10258e-06
il4r.2	5.61176e-11	2.3373	28.2	3.3	1.25165e-06
neo1a	6.65726e-11	3.70423	20.5	1.7	1.48483e-06
nos1apa	6.65726e-11	3.71161	20.5	1.7	1.48483e-06
cdc42ep4b	7.097e-11	4.15584	23.1	2.3	1.58292e-06
enpp1	8.10973e-11	2.77291	20.5	1.7	1.80879e-06
mmp14b	8.54477e-11	2.99859	46.2	11.6	1.90582e-06
si:dkey-151g10.6	9.79913e-11	0.706652	100	99.2	2.1856e-06
lgals2a	9.85407e-11	3.09742	25.6	2.9	2.19785e-06
pa2g4a	1.02495e-10	2.71656	30.8	4.2	2.28605e-06
aqp3a	1.03591e-10	5.65536	12.8	0.4	2.3105e-06
si:ch211-214p13.9	1.03591e-10	5.57657	12.8	0.4	2.3105e-06
wwc3	1.08861e-10	2.4618	20.5	1.7	2.42804e-06
amotl2a	1.11472e-10	5.42732	12.8	0.4	2.48628e-06
si:ch211-212d10.2	1.11472e-10	4.86609	12.8	0.4	2.48628e-06
pibf1	1.1563e-10	4.28146	12.8	0.4	2.57901e-06
apbb2b	1.1563e-10	5.28158	12.8	0.4	2.57901e-06
ptgr2	1.1563e-10	4.94064	12.8	0.4	2.57901e-06
alcama	1.15681e-10	4.70754	17.9	1.2	2.58015e-06
wls	1.15778e-10	2.97568	28.2	3.5	2.58231e-06
stard9	1.19939e-10	4.4289	12.8	0.4	2.67511e-06
ptprdb	1.24404e-10	3.74253	12.8	0.4	2.77471e-06
irx2a	1.24404e-10	3.6078	12.8	0.4	2.77471e-06
slc37a2	1.29032e-10	3.76122	12.8	0.4	2.87793e-06
zgc:92161	1.29032e-10	3.3195	12.8	0.4	2.87793e-06
map7d1a	1.29032e-10	3.62771	12.8	0.4	2.87793e-06
gstz1	1.29032e-10	3.61098	12.8	0.4	2.87793e-06
shisa8b	1.29032e-10	3.81005	12.8	0.4	2.87793e-06
si:dkey-240h12.3	1.29032e-10	3.69429	12.8	0.4	2.87793e-06
yaf2	1.30689e-10	2.54259	43.6	9.4	2.91489e-06
nab1a	1.36928e-10	2.49581	28.2	3.5	3.05404e-06
gata6	1.39705e-10	4.0567	17.9	1.2	3.11599e-06
aifm1	1.41161e-10	2.82482	35.9	6	3.14845e-06
lrpap1	1.43466e-10	2.95329	23.1	2.3	3.19986e-06
nudt14	1.51435e-10	4.31433	17.9	1.2	3.37762e-06
timm9	1.64126e-10	4.01391	17.9	1.2	3.66067e-06
krt4	1.64934e-10	4.07726	30.8	4.8	3.67868e-06
rps111	1.65597e-10	0.835738	100	97.7	3.69348e-06
edn3b	1.72088e-10	5.21822	20.5	1.9	3.83825e-06
slc41a1	1.73158e-10	2.92042	17.9	1.2	3.86211e-06
ctu2	2.03266e-10	3.48791	17.9	1.2	4.53365e-06
myh14	2.03266e-10	3.01282	17.9	1.2	4.53365e-06
rpl33	2.05819e-10	1.03808	97.4	94.4	4.59058e-06
calua	2.41203e-10	3.65184	15.4	0.8	5.3798e-06
mef2ca	2.41203e-10	3.33602	15.4	0.8	5.3798e-06
si:ch211-165e15.1	2.44887e-10	2.15678	17.9	1.2	5.46197e-06
ccr12a	2.48596e-10	3.6637	15.4	0.8	5.54469e-06
cavin2b	2.5621e-10	3.76374	15.4	0.8	5.71451e-06
rab13	2.64051e-10	4.24085	15.4	0.8	5.8894e-06
cdh29	2.72127e-10	2.9666	15.4	0.8	6.06952e-06
ptpra	2.80444e-10	3.13823	15.4	0.8	6.25501e-06
ENSDARG00000074223	2.8737e-10	3.036	28.2	3.7	6.4095e-06
ano5b	2.97828e-10	2.26139	15.4	0.8	6.64276e-06
il13ra1	3.50049e-10	2.56181	30.8	4.6	7.80748e-06
cyb5r1	3.91862e-10	3.41866	23.1	2.5	8.74009e-06
sept9a	3.93764e-10	3.08682	25.6	3.1	8.78251e-06
igsf21a	4.17104e-10	3.50519	23.1	2.5	9.30309e-06
nop10	5.09075e-10	2.27138	28.2	3.7	1.13544e-05
pard3ab	5.6911e-10	3.03283	23.1	2.5	1.26934e-05
myl9b	6.3315e-10	6.61087	10.3	0.2	1.41218e-05
phactr4b	6.3315e-10	6.04108	10.3	0.2	1.41218e-05
cyp2p7	6.3315e-10	6.32272	10.3	0.2	1.41218e-05
rasl12	6.59989e-10	5.09542	10.3	0.2	1.47204e-05
pik3ip1	6.59989e-10	5.96934	10.3	0.2	1.47204e-05
p3h3	6.59989e-10	4.85789	10.3	0.2	1.47204e-05
agk	6.59989e-10	5.82097	10.3	0.2	1.47204e-05
fhl3b	6.59989e-10	5.80437	10.3	0.2	1.47204e-05
adamts15b.1	6.59989e-10	5.7541	10.3	0.2	1.47204e-05
si:dkey-44g23.5	6.59989e-10	5.85089	10.3	0.2	1.47204e-05
si:ch211-157p22.10	6.87937e-10	4.24452	10.3	0.2	1.53438e-05
ppp1r9alb	6.87937e-10	5.63724	10.3	0.2	1.53438e-05
si:ch211-191a24.4	6.87937e-10	4.6646	10.3	0.2	1.53438e-05
trabd2b	6.87937e-10	4.5852	10.3	0.2	1.53438e-05
ppp1r15b	6.87937e-10	4.59422	10.3	0.2	1.53438e-05
gstt1b	6.87937e-10	5.2676	10.3	0.2	1.53438e-05
arhgap29a	6.87937e-10	4.82468	10.3	0.2	1.53438e-05
tfap2a	6.87937e-10	4.5123	10.3	0.2	1.53438e-05
ENSDARG00000098655	7.17039e-10	4.25084	10.3	0.2	1.59928e-05
dvl3a	7.17039e-10	4.02577	10.3	0.2	1.59928e-05
si:ch211-273k1.5	7.17039e-10	3.91327	10.3	0.2	1.59928e-05
cd151l	7.17039e-10	3.69314	10.3	0.2	1.59928e-05
neu3.2	7.17039e-10	3.1983	10.3	0.2	1.59928e-05
arhgef12b	7.68742e-10	3.21779	25.6	3.3	1.7146e-05
hspe1	9.19187e-10	2.44649	56.4	18.3	2.05016e-05
ctnna1	1.02245e-09	2.54083	53.8	19.3	2.28048e-05
spire1a	1.07456e-09	3.74495	17.9	1.5	2.39671e-05
nedd4l	1.24015e-09	3.07438	25.6	3.3	2.76602e-05
CR376783.1	1.28808e-09	3.2109	30.8	5.2	2.87294e-05
pgrmc1	1.31596e-09	3.08098	33.3	5.8	2.93512e-05
atp5mc3b	1.34478e-09	1.27998	89.7	90	2.99939e-05
rpl341	1.37524e-09	0.974139	94.9	92.7	3.06733e-05
mrpl37	1.40898e-09	3.45618	17.9	1.5	3.1426e-05
frmd6	1.42516e-09	3.20526	23.1	2.7	3.17867e-05
llph	1.44399e-09	3.07155	17.9	1.5	3.22067e-05
elovl1a	1.48594e-09	5.46595	15.4	1	3.31425e-05
mrps2	1.54347e-09	3.14401	25.6	3.3	3.44255e-05
myo9aa	1.55417e-09	2.56975	17.9	1.5	3.46642e-05
ENSDARG00000053091	1.56669e-09	2.60031	20.5	2.1	3.49434e-05
sdc41	1.62093e-09	2.05062	64.1	25.6	3.61533e-05
il11b	1.63606e-09	3.3142	20.5	2.1	3.64906e-05
klhl24a	1.79965e-09	2.11839	17.9	1.5	4.01393e-05
flrt3	1.79965e-09	2.12664	17.9	1.5	4.01393e-05
tspan4b	1.90305e-09	4.82979	15.4	1	4.24457e-05
pdlim1	2.01542e-09	3.22821	43.6	11.2	4.4952e-05
mt-atp6	2.13876e-09	0.720971	100	99	4.7703e-05
shroom4	2.24236e-09	4.21358	15.4	1	5.00137e-05
gpx1a	2.3585e-09	1.20431	92.3	80	5.2604e-05
BX640512.3	2.36805e-09	4.50012	15.4	1	5.2817e-05
snu13b	2.4111e-09	2.30524	20.5	2.1	5.37771e-05
ptx3a	2.41705e-09	5.7088	12.8	0.6	5.39098e-05
ENSDARG00000090624	2.50059e-09	4.3462	15.4	1	5.57731e-05
myo1cb	2.562e-09	2.16604	64.1	26.8	5.71429e-05
apoa2	2.57585e-09	5.12905	12.8	0.6	5.74517e-05
rhpn2	2.64034e-09	3.57675	15.4	1	5.88901e-05
sema6bb	2.64034e-09	3.44131	15.4	1	5.88901e-05
tead3a	2.71304e-09	3.4435	15.4	1	6.05116e-05
niban2b	2.8748e-09	2.66233	43.6	11.6	6.41196e-05
mgat4c	2.92451e-09	4.18317	12.8	0.6	6.52282e-05
mapkbp1	3.01861e-09	4.15357	12.8	0.6	6.73271e-05
pawr	3.02383e-09	2.77409	15.4	1	6.74435e-05
tpk2	3.11566e-09	3.67041	12.8	0.6	6.94918e-05
ngef	3.11566e-09	4.54499	12.8	0.6	6.94918e-05
tox3	3.21575e-09	4.18624	12.8	0.6	7.17241e-05
zgc:86609	3.21575e-09	3.88435	12.8	0.6	7.17241e-05
pcdh19	3.21575e-09	4.24177	12.8	0.6	7.17241e-05
sorbs1	3.21575e-09	3.60391	12.8	0.6	7.17241e-05
plgrkt	3.21575e-09	3.87138	12.8	0.6	7.17241e-05
cth	3.22941e-09	2.54626	30.8	5.4	7.20287e-05
rpl111	3.3642e-09	0.872738	94.9	96.9	7.5035e-05
pwp2h	3.36918e-09	2.33956	15.4	1	7.51463e-05
zc2hc1a	3.53516e-09	2.75175	12.8	0.6	7.88481e-05
rps61	3.68083e-09	0.882639	94.9	92.1	8.20973e-05
tmem184ba	4.14259e-09	2.25724	28.2	4.2	9.23964e-05
si:ch211-241b2.5	4.16667e-09	2.2279	30.8	5.2	9.29334e-05
gstp1	6.16165e-09	2.16122	69.2	40.1	0.000137429
itga5	6.3202e-09	2.18442	46.2	12.1	0.000140966
nkain4	7.04432e-09	3.22137	17.9	1.7	0.000157116
isoc2	7.89166e-09	2.79656	17.9	1.7	0.000176016
ccl19a.1	8.15145e-09	4.53564	20.5	2.5	0.00018181
sypl2a	8.22986e-09	2.53711	43.6	12.1	0.000183559
rbks	8.25766e-09	2.94512	17.9	1.7	0.000184179
mtmr11	8.48674e-09	3.12838	28.2	4.6	0.000189288
ehd1b	8.703e-09	2.56522	46.2	14.3	0.000194112
ENSDARG00000079281	9.03982e-09	1.69013	17.9	1.7	0.000201624
cd74a	1.13832e-08	1.85761	53.8	17.3	0.000253891
ppib	1.17499e-08	2.39784	66.7	39.9	0.000262071
tomm6	1.20059e-08	2.86236	30.8	5.6	0.00026778
pdgfab	1.22557e-08	2.88318	35.9	8.1	0.00027335
uck2a	1.23029e-08	2.1669	25.6	3.7	0.000274404
zmynd19	1.27182e-08	2.31769	25.6	3.7	0.000283666
serpinb1	1.33022e-08	2.71003	35.9	7.9	0.000296693
dohh	1.33667e-08	2.82842	25.6	3.7	0.00029813
CU062628.1	1.4412e-08	4.53368	15.4	1.2	0.000321445
stom	1.4412e-08	4.30931	15.4	1.2	0.000321445
mhc2b	1.57264e-08	3.17615	25.6	4	0.000350762
igfbp5b	1.75733e-08	3.54286	15.4	1.2	0.000391954
zbtb46	1.77818e-08	2.22579	56.4	21.4	0.000396606
plxnb2a	1.89245e-08	4.02717	15.4	1.2	0.000422091
si:ch211-121a2.2	1.93969e-08	3.25333	15.4	1.2	0.000432628
si:ch1073-385f13.3	2.11731e-08	2.73706	38.5	9.1	0.000472245
chd3	2.17192e-08	3.05076	25.6	4	0.000484424
dnmt3ab	2.19361e-08	2.86984	15.4	1.2	0.000489263
trmt61a	2.24813e-08	2.70099	15.4	1.2	0.000501424
ppdpfb	2.41139e-08	1.31582	87.2	67.8	0.000537837
dock9b	2.43127e-08	4.12888	17.9	1.9	0.00054227
wdr3	2.47968e-08	2.09593	15.4	1.2	0.000553067
ston2	2.54109e-08	2.20879	15.4	1.2	0.000566764
polr2m	2.75263e-08	2.43845	30.8	5.6	0.000613948
nrgna	3.06031e-08	5.2142	10.3	0.4	0.000682572
si:ch73-212j7.3	3.06031e-08	4.68763	10.3	0.4	0.000682572
BX927210.1	3.06031e-08	5.39397	10.3	0.4	0.000682572
cobll1b	3.07029e-08	2.89521	17.9	1.9	0.000684798
timm8a	3.13587e-08	3.3742	17.9	1.9	0.000699425
mlip	3.16671e-08	5.65364	10.3	0.4	0.000706304
vkorc1	3.16671e-08	4.41944	10.3	0.4	0.000706304
si:ch211-197g15.6.1	3.16671e-08	5.14869	10.3	0.4	0.000706304
ccdc50	3.26679e-08	2.53479	48.7	16.2	0.000728625
aacs	3.2767e-08	5.12334	10.3	0.4	0.000730834
ap1s3b	3.2767e-08	5.14689	10.3	0.4	0.000730834
pdlim2	3.2767e-08	5.36169	10.3	0.4	0.000730834
pcsk5b	3.2767e-08	3.37813	10.3	0.4	0.000730834
ttl	3.2767e-08	5.20779	10.3	0.4	0.000730834
hpca	3.2767e-08	4.94119	10.3	0.4	0.000730834
lsp1a	3.2767e-08	4.96853	10.3	0.4	0.000730834
map2k1	3.32809e-08	5.13007	12.8	0.8	0.000742298
lurap1	3.39038e-08	5.2239	10.3	0.4	0.000756191
plpp2b	3.39038e-08	4.65151	10.3	0.4	0.000756191
cmtm4	3.42232e-08	4.2823	12.8	0.8	0.000763313
col18a1a	3.42611e-08	3.34668	23.1	3.3	0.00076416
si:dkey-85k7.7	3.50789e-08	4.35643	10.3	0.4	0.000782399
LO017965.1	3.50789e-08	3.87884	10.3	0.4	0.000782399
timm10	3.50789e-08	5.05614	10.3	0.4	0.000782399
dse	3.50789e-08	4.84386	10.3	0.4	0.000782399
itgb3b	3.50789e-08	4.25225	10.3	0.4	0.000782399
hspg2	3.50789e-08	4.10386	10.3	0.4	0.000782399
nap1l4a	3.6053e-08	3.0652	23.1	3.3	0.000804126
mtss1	3.62878e-08	2.21054	33.3	6.7	0.000809362
bmpr2a	3.62934e-08	3.88446	10.3	0.4	0.000809488
wt1a	3.62934e-08	3.44581	10.3	0.4	0.000809488
spaca4l	3.72977e-08	3.21364	23.1	3.3	0.000831888
eps8a	3.75487e-08	3.01969	10.3	0.4	0.000837486
ttc21b	3.75487e-08	3.03489	10.3	0.4	0.000837486
rpp25l	3.75487e-08	3.3815	10.3	0.4	0.000837486
zgc:173729	3.75487e-08	2.82062	10.3	0.4	0.000837486
tram2	3.75487e-08	2.66838	10.3	0.4	0.000837486
gsta.2	3.75487e-08	2.96726	10.3	0.4	0.000837486
qser1	3.75487e-08	3.70342	10.3	0.4	0.000837486
usp2a	3.75487e-08	2.82345	10.3	0.4	0.000837486
iah1	3.96105e-08	1.91294	20.5	2.5	0.000883472
oxct1a	4.04441e-08	3.79395	12.8	0.8	0.000902066
plekha8	4.15824e-08	3.21311	12.8	0.8	0.000927453
ccne2	4.15824e-08	3.93883	12.8	0.8	0.000927453
ENSDARG00000102191	4.27517e-08	2.85171	12.8	0.8	0.000953533
dab2ipb	4.27517e-08	3.06447	12.8	0.8	0.000953533
fbp1a	4.41734e-08	2.22238	23.1	3.3	0.000985243
chaf1a	4.57702e-08	1.37971	17.9	1.9	0.00102086
ywhah	4.6454e-08	2.57052	12.8	0.8	0.00103611
myl12.2	4.80572e-08	2.70421	23.1	3.3	0.00107187
cox8b	5.02983e-08	2.2027	51.3	17.3	0.00112185
ywhaz	5.1292e-08	1.49448	79.5	70.3	0.00114402
map7d1b	5.24838e-08	2.65687	38.5	10.2	0.0011706
atp1b1a	5.38228e-08	1.12426	92.3	90.9	0.00120046
ahcy	5.98135e-08	3.73523	25.6	4.4	0.00133408
arhgap31	6.3502e-08	2.92453	28.2	5	0.00141635
ppp1r14bb	7.63598e-08	4.87444	15.4	1.5	0.00170313
glrx3	7.72425e-08	3.04217	25.6	4.4	0.00172282
moxd1	8.15908e-08	1.95675	69.2	43	0.0018198
rps16	9.21976e-08	0.979279	92.3	90.4	0.00205637
def6c	9.36411e-08	3.26186	15.4	1.5	0.00208857
bmpr2b	1.02485e-07	3.68368	15.4	1.5	0.00228583
mak16	1.02548e-07	3.03321	25.6	4.4	0.00228723
grinaa	1.19944e-07	2.1197	15.4	1.5	0.00267523
slc2a15b	1.25439e-07	2.59583	15.4	1.5	0.0027978
si:ch211-194m7.3	1.27687e-07	2.74347	20.5	2.9	0.00284793
atp11a	1.37998e-07	1.85928	48.7	16	0.00307791
ada	1.46871e-07	2.33597	56.4	22.7	0.00327581
oxnad1	1.55357e-07	2.3035	23.1	3.5	0.00346509
pin4	1.66326e-07	2.61632	28.2	5.4	0.00370973
psme3ip1	1.73026e-07	1.05447	17.9	2.1	0.00385917
htatip2	1.83668e-07	2.35797	35.9	8.7	0.00409654
rps241	1.85237e-07	0.651081	94.9	96.7	0.00413152
cx28.1	1.91768e-07	1.96537	66.7	41.6	0.0042772
CABZ01020840.1	1.93045e-07	1.46783	66.7	34.9	0.00430568
ENSDARG00000053456	2.02894e-07	2.36936	30.8	6.4	0.00452535
dap1b.1	2.04457e-07	1.66016	25.6	4.4	0.00456021
mrpl24	2.06127e-07	2.84798	28.2	5.4	0.00459747
rpl7a1	2.12019e-07	0.908057	89.7	94.6	0.00472888
ndufa4l	2.1638e-07	1.20804	82.1	84.8	0.00482615
mt-nd1	2.18304e-07	0.895725	97.4	97.5	0.00486906
myca	2.24978e-07	2.4314	35.9	8.9	0.00501791
dlg5a	2.41869e-07	2.53806	28.2	5.4	0.00539466
zgc:64022	2.45593e-07	5.0909	12.8	1	0.00547771
appa	2.4842e-07	2.0254	41	11.9	0.00554077
s100a10a	2.50437e-07	4.01381	17.9	2.3	0.00558574
p4ha2	2.57903e-07	2.62588	20.5	2.9	0.00575227
gdpd3b	2.58115e-07	4.38369	12.8	1	0.00575699
lima1a	2.59969e-07	2.20017	46.2	16	0.00579834
mtdhb	2.64605e-07	4.08136	12.8	1	0.00590174
si:cabz01074946.1	2.75357e-07	1.73972	51.3	17.9	0.00614157
pgm3	2.9949e-07	3.24985	12.8	1	0.00667983
ENSDARG00000105118	3.02732e-07	2.94616	30.8	6.9	0.00675214
rpl12	3.09048e-07	0.970466	94.9	93.1	0.006893
gar1	3.22511e-07	3.81854	12.8	1	0.00719329
anxa6	3.22511e-07	3.1935	12.8	1	0.00719329
srgap1a	3.22511e-07	3.1172	12.8	1	0.00719329
clic5a	3.26781e-07	3.57161	20.5	3.1	0.00728852
rps131	3.29956e-07	0.750329	97.4	97.3	0.00735934
cxcl18a.1	3.30557e-07	2.87642	12.8	1	0.00737275
pdxka	3.30985e-07	3.10393	17.9	2.3	0.0073823
tanc1b	3.32555e-07	4.28534	15.4	1.7	0.00741731
gnpda1	3.38738e-07	2.66142	28.2	5.6	0.00755521
zgc:77158	3.38738e-07	2.67461	28.2	5.6	0.00755521
acvr1ba	3.47962e-07	2.40584	23.1	3.7	0.00776095
gnl3	3.55876e-07	2.67792	12.8	1	0.00793747
arhgap12a	3.56377e-07	2.61291	17.9	2.3	0.00794863
il4r.1	3.62568e-07	1.87119	30.8	6.4	0.00808671
tcf3b	3.63012e-07	3.34985	17.9	2.3	0.00809663
rfx1a	3.64725e-07	1.68155	12.8	1	0.00813482
dkc1	3.64725e-07	2.22547	12.8	1	0.00813482
rpl391	3.65843e-07	0.923492	94.9	92.5	0.00815977
tsku	3.8479e-07	3.50206	15.4	1.7	0.00858237
hmgn21	3.86996e-07	1.11152	97.4	92.7	0.00863155
cd9a	4.50897e-07	2.41651	33.3	8.3	0.0100568
rgs16	4.51025e-07	5.48368	10.3	0.6	0.0100597
ENSDARG00000077648	4.59463e-07	2.36448	33.3	8.1	0.0102479
dock7	4.60906e-07	2.53243	17.9	2.3	0.0102801
LO018188.1	4.77967e-07	5.01576	10.3	0.6	0.0106606
mesd	4.78066e-07	1.89681	17.9	2.3	0.0106628
polr3e	4.91639e-07	3.61962	20.5	3.1	0.0109655
FO704750.1	5.1402e-07	2.96663	15.4	1.7	0.0114647
si:ch211-153b23.5	5.2131e-07	4.90985	10.3	0.6	0.0116273
raly	5.36582e-07	4.55634	10.3	0.6	0.0119679
sox4a	5.36582e-07	4.7624	10.3	0.6	0.0119679
mt-co1	5.42353e-07	0.529407	100	100	0.0120967
ddr2l	5.52285e-07	4.54082	10.3	0.6	0.0123182
twist2	5.52285e-07	3.99372	10.3	0.6	0.0123182
inavab	5.52285e-07	4.44335	10.3	0.6	0.0123182
abcb4	5.53825e-07	2.32189	30.8	7.1	0.0123525
BX908782.21	5.64628e-07	0.681193	100	98.5	0.0125935
apex1	5.68431e-07	4.22828	10.3	0.6	0.0126783
zgc:194209	5.68431e-07	4.37766	10.3	0.6	0.0126783
si:ch211-161c3.6	5.68431e-07	3.54957	10.3	0.6	0.0126783
cd276	5.68431e-07	3.42933	10.3	0.6	0.0126783
cttn	5.68431e-07	4.0709	10.3	0.6	0.0126783
nocta	5.73974e-07	1.92696	48.7	17.3	0.0128019
ccdc85b	5.85031e-07	3.79506	10.3	0.6	0.0130485
plekhg2	5.85031e-07	3.53701	10.3	0.6	0.0130485
tomm40l	6.19645e-07	2.38958	10.3	0.6	0.0138206
arpc5lb	6.37683e-07	2.99148	10.3	0.6	0.0142229
farp2	6.37683e-07	2.89475	10.3	0.6	0.0142229
ldb2b	6.37683e-07	2.21579	10.3	0.6	0.0142229
gpc6a	6.37683e-07	3.07035	10.3	0.6	0.0142229
rxrgb	6.37683e-07	2.13423	10.3	0.6	0.0142229
ENSDARG00000098215	6.37683e-07	2.31383	10.3	0.6	0.0142229
ENSDARG00000044072	6.37683e-07	3.16986	10.3	0.6	0.0142229
ENSDARG00000101858	6.37683e-07	2.2334	10.3	0.6	0.0142229
mrps14	6.55363e-07	2.30391	28.2	5.8	0.0146172
plcd3a	8.12166e-07	2.1286	30.8	7.1	0.0181146
fosl2	8.29074e-07	2.63662	51.3	25.4	0.0184917
gsta.1	8.61742e-07	3.17969	20.5	3.3	0.0192203
tfeb1	8.86208e-07	1.40768	69.2	39.5	0.019766
slc38a5b	8.87732e-07	1.92222	23.1	4	0.0198
si:dkey-238c7.16	8.89369e-07	2.21701	43.6	14.8	0.0198365
txn	9.26788e-07	0.692007	100	97.1	0.0206711
jpt1b	9.30354e-07	2.57117	35.9	9.8	0.0207506
fbl	9.31116e-07	2.30634	30.8	7.3	0.0207676
antxr1c	9.82217e-07	2.65828	17.9	2.5	0.0219074
rpl23	1.07876e-06	0.827425	100	96.5	0.0240607
id2a	1.13461e-06	1.00953	92.3	85.4	0.0253064
hmgb2b	1.16889e-06	2.3515	53.8	20.6	0.026071
ccl25b	1.1802e-06	4.44029	12.8	1.2	0.0263231
slc25a10	1.21127e-06	2.83547	20.5	3.3	0.0270162
ENSDARG00000019213	1.22429e-06	2.11823	28.2	6	0.0273065
hmgn6	1.29941e-06	1.91739	64.1	41.6	0.028982
ccn1	1.32009e-06	5.16057	12.8	1.2	0.0294432
si:dkey-93n13.2	1.41329e-06	2.03809	23.1	4.2	0.0315221
tnikb	1.44701e-06	1.8798	46.2	16.8	0.0322742
rps27l1	1.47472e-06	2.05537	51.3	18.7	0.0328921
rpl151	1.51239e-06	1.06113	87.2	85.4	0.0337323
ptprga	1.54298e-06	3.45017	12.8	1.2	0.0344146
ankrd33ba	1.54298e-06	3.67242	12.8	1.2	0.0344146
adi1	1.5563e-06	2.60663	15.4	1.9	0.0347116
dpp7	1.58009e-06	2.50916	23.1	4.2	0.0352423
cbr1l	1.61251e-06	2.10321	38.5	10.8	0.0359654
rhobtb4	1.61304e-06	3.24817	12.8	1.2	0.0359772
esd	1.61304e-06	2.85262	12.8	1.2	0.0359772
runx2a	1.64719e-06	3.5093	17.9	2.7	0.0367389
ech1	1.66933e-06	2.41194	30.8	7.3	0.0372327
rida	1.67965e-06	3.68383	15.4	1.9	0.0374628
tp53bp2a	1.72389e-06	3.91327	12.8	1.2	0.0384497
pitrm1	1.77827e-06	3.01688	15.4	1.9	0.0396626
creb5a	1.85655e-06	1.50609	20.5	3.3	0.0414084
si:dkey-19b23.8	2.10983e-06	3.34369	17.9	2.7	0.0470577
map1lc3a	2.13495e-06	2.7618	25.6	5.4	0.0476179
decr1	2.14882e-06	1.93945	15.4	1.9	0.0479274
rpl36a1	2.20438e-06	0.887603	89.7	92.3	0.0491664
calr3b	2.25766e-06	1.65593	35.9	9.6	0.0503549
glrx5	2.2726e-06	3.09891	35.9	10.8	0.050688
chd6	2.28998e-06	2.89867	20.5	3.5	0.0510757
rps27.2	2.56455e-06	1.14692	79.5	78.4	0.0571997
ENSDARG00000093235	2.60961e-06	3.08403	17.9	2.7	0.0582048
rps4x1	2.80339e-06	0.919593	89.7	92.9	0.0625267
ttc33	2.81138e-06	2.48961	20.5	3.5	0.0627051
cadm4	3.05846e-06	1.0182	53.8	20.4	0.0682158
prcp	3.17035e-06	1.42849	17.9	2.7	0.0707114
CABZ01058650.1	3.25873e-06	2.48061	28.2	6.7	0.0726826
rpl71	3.28983e-06	1.05491	87.2	91.1	0.0733764
rps8a1	3.39299e-06	0.679631	94.9	94.2	0.0756773
si:dkey-240h12.4	3.53578e-06	2.16268	41	12.9	0.0788621
mgst3b	3.56672e-06	2.01765	53.8	27.2	0.0795522
ndufb10	3.60603e-06	1.89036	61.5	34.7	0.0804288
tomm5	3.66278e-06	1.92048	43.6	14.8	0.0816947
xpr1a	3.87154e-06	4.65157	10.3	0.8	0.0863508
relt	3.96423e-06	2.88769	15.4	2.1	0.0884182
tp63	4.27855e-06	3.63783	10.3	0.8	0.0954288
cst3	4.36272e-06	0.939038	84.6	80.7	0.0973062
rnd3b	4.44823e-06	1.80142	61.5	33.5	0.0992133
pde3b	4.49713e-06	3.68794	10.3	0.8	0.100304
aldh4a1	4.61039e-06	3.40848	10.3	0.8	0.10283
dll4	4.72638e-06	3.49554	10.3	0.8	0.105417
ppiab1	4.8291e-06	0.809133	94.9	91.5	0.107708
cds1	4.84517e-06	3.68414	10.3	0.8	0.108067
ENSDARG00000109820	4.84517e-06	4.12726	10.3	0.8	0.108067
mettl27	4.84517e-06	3.82374	10.3	0.8	0.108067
rps27.11	4.90803e-06	0.746683	94.9	96.5	0.109469
pde4bb	5.04627e-06	3.59059	12.8	1.5	0.112552
rpl22l1	5.15985e-06	2.25495	51.3	21.8	0.115085
eci1	5.17193e-06	1.9373	15.4	2.1	0.115355
psmd5	5.17193e-06	2.30635	15.4	2.1	0.115355
pdzrn3b	5.21892e-06	2.35181	10.3	0.8	0.116403
cremb	5.21892e-06	2.09886	10.3	0.8	0.116403
btf3l4	5.3206e-06	2.38104	33.3	9.6	0.118671
ltb4r2b	5.34952e-06	2.63976	10.3	0.8	0.119316
ndufaf2	5.34952e-06	2.43346	10.3	0.8	0.119316
prkn	5.34952e-06	2.83482	10.3	0.8	0.119316
mrpl43	5.34952e-06	2.47995	10.3	0.8	0.119316
mcee	5.43684e-06	2.29856	23.1	4.6	0.121263
fkbp1b	5.58414e-06	3.7242	12.8	1.5	0.124549
rps141	5.74886e-06	0.652978	94.9	96.7	0.128222
zgc:1583431	5.98332e-06	0.562627	94.9	75.1	0.133452
zgc:101699	6.05352e-06	3.59097	12.8	1.5	0.135018
zgc:56095	6.18645e-06	2.74012	20.5	3.7	0.137982
trap1	6.38439e-06	1.2593	15.4	2.1	0.142397
cmss1	6.5021e-06	2.87995	17.9	2.9	0.145023
socs5b	6.70418e-06	1.85749	17.9	2.9	0.14953
pdia5	6.82902e-06	1.99581	12.8	1.5	0.152314
dip2ca	6.82902e-06	2.63319	12.8	1.5	0.152314
impdh2	6.96717e-06	3.08891	12.8	1.5	0.155396
rps121	6.98436e-06	0.897123	89.7	94.8	0.155779
dph1	7.01859e-06	1.87834	17.9	2.9	0.156543
hs2st1b	7.108e-06	2.2509	12.8	1.5	0.158537
dnmt3bb.1	7.108e-06	2.53641	12.8	1.5	0.158537
ENSDARG00000075881	7.13106e-06	1.96836	30.8	8.1	0.159051
zgc:103700	7.20262e-06	1.90926	53.8	23.9	0.160647
ctsz	7.39865e-06	2.31686	43.6	16.4	0.16502
cd2ap	7.60886e-06	1.97472	20.5	3.7	0.169708
cd74b	8.09428e-06	1.2184	82.1	52	0.180535
grn2	8.36416e-06	2.08601	28.2	7.5	0.186554
hspa5	8.54749e-06	1.25683	51.3	21.8	0.190643
ccl34b.8	8.66587e-06	0.475958	59	26	0.193283
tax1bp3	8.90957e-06	2.28179	43.6	16.6	0.198719
isg20	9.06631e-06	2.44419	20.5	4	0.202215
mrps31	9.31219e-06	2.60658	20.5	4	0.207699
serpinb1l4	9.36249e-06	1.21	17.9	2.9	0.208821
grna	1.05586e-05	2.71771	23.1	5	0.235499
ndufa3	1.09364e-05	1.95733	46.2	17.7	0.243926
rps101	1.09776e-05	0.710094	97.4	95.8	0.244844
cd81a	1.10786e-05	0.905993	82.1	78.4	0.247097
chst7	1.10887e-05	1.92731	33.3	9.6	0.247322
pik3r2	1.14531e-05	2.87531	17.9	3.1	0.25545
chchd10	1.15218e-05	2.11266	20.5	4	0.256983
si:ch211-198c19.3	1.16132e-05	1.77245	53.8	27.4	0.259021
iqsec1b	1.18309e-05	1.83862	20.5	4	0.263876
adam19a	1.20131e-05	2.6392	15.4	2.3	0.26794
tspan17	1.24729e-05	1.97496	20.5	4	0.278197
nop58	1.26386e-05	2.09182	20.5	4	0.281891
zgc:174945	1.3044e-05	2.13514	15.4	2.3	0.290933
rhebl1	1.33856e-05	2.12437	28.2	7.1	0.298553
casp21	1.34133e-05	1.41928	35.9	11	0.29917
phf2	1.36075e-05	1.74246	35.9	10.8	0.303502
sh2b1	1.40413e-05	2.18337	20.5	4	0.313177
ENSDARG00000015978	1.45309e-05	0.858733	87.2	92.9	0.324098
pip5k1ab	1.49921e-05	1.78935	20.5	4	0.334384
slc25a35	1.51358e-05	1.86327	46.2	18.1	0.337588
si:dkey-204f11.64	1.52654e-05	1.71623	59	30.6	0.340479
ptgr1	1.5418e-05	2.26651	25.6	6.4	0.343882
atp1a1a.1	1.56562e-05	1.31268	71.8	74.4	0.349196
insig1	1.57159e-05	1.68001	33.3	9.8	0.350527
coq5	1.57915e-05	2.00792	28.2	7.1	0.352214
cdk16	1.66881e-05	1.79715	17.9	3.1	0.372212
rpz51	1.71621e-05	1.20344	74.4	56.8	0.382784
tfdp2	1.72176e-05	0.6976	15.4	2.3	0.38402
plekhn1	1.78562e-05	1.76664	28.2	7.3	0.398266
h2az2b	1.84599e-05	1.18259	76.9	72.3	0.411731
akap1b	1.96104e-05	3.24616	12.8	1.7	0.43739
mibp	1.97667e-05	4.89363	10.3	1	0.440875
enox1	2.02057e-05	4.23779	10.3	1	0.450669
chka	2.03895e-05	1.99969	48.7	21.2	0.454768
tgfbr3	2.06541e-05	4.68655	10.3	1	0.460669
eef1a1l11	2.101e-05	0.441853	100	99.6	0.468606
eef1g1	2.10927e-05	0.830313	87.2	90.6	0.470452
aifm2	2.14888e-05	2.88993	17.9	3.3	0.479286
h1-0	2.15794e-05	4.04411	10.3	1	0.481306
rreb1b	2.25123e-05	1.86762	28.2	7.3	0.502115
si:ch73-132f6.5	2.2544e-05	3.92513	10.3	1	0.502822
rab1bb	2.2544e-05	3.89963	10.3	1	0.502822
ramp2	2.27027e-05	2.88094	12.8	1.7	0.506361
si:ch73-193c12.2	2.27027e-05	3.07468	12.8	1.7	0.506361
atp5mc1	2.2722e-05	1.40995	71.8	64	0.506792
atpaf1	2.27848e-05	1.97315	30.8	8.5	0.508192
si:ch73-158p21.3	2.30416e-05	3.2921	10.3	1	0.51392
sdr16c5a	2.30416e-05	3.65207	10.3	1	0.51392
krtcap2	2.30669e-05	2.00473	38.5	13.1	0.514484
cryz	2.3871e-05	1.93517	20.5	4.2	0.532418
zgc:91849	2.3871e-05	1.84998	20.5	4.2	0.532418
ENSDARG00000042520	2.39778e-05	1.71059	12.8	1.7	0.534801
ttll4	2.40683e-05	3.31339	10.3	1	0.536819
ENSDARG00000107441	2.40683e-05	3.36211	10.3	1	0.536819
dennd3a	2.40683e-05	2.27978	10.3	1	0.536819
si:ch211-1a19.3	2.44178e-05	1.85217	53.8	26	0.544616
CABZ01061592.1	2.51384e-05	3.38813	10.3	1	0.560687
si:dkey-93h22.8	2.51384e-05	3.35876	10.3	1	0.560687
aopep	2.52504e-05	2.01082	28.2	7.7	0.563185
clint1b	2.53209e-05	1.67137	12.8	1.7	0.564756
si:zfos-169g10.3	2.57389e-05	1.56777	20.5	4.2	0.574081
rnf168	2.62557e-05	1.61802	12.8	1.7	0.585606
knop1	2.74159e-05	2.12961	10.3	1	0.611485
faub	2.78062e-05	2.13883	43.6	18.1	0.62019
gpc1b	2.80152e-05	2.19054	10.3	1	0.624852
spartb	2.81865e-05	1.55727	38.5	12.7	0.628672
gra	2.88617e-05	1.95364	20.5	4.4	0.64373
rps191	2.99057e-05	0.613019	94.9	96.7	0.667016
pkig	3.05485e-05	1.98198	46.2	22.2	0.681353
supt3h	3.06529e-05	1.45357	20.5	4.2	0.683683
slc2a1b	3.28189e-05	1.41827	28.2	7.7	0.731992
sdhaf3	3.4064e-05	2.62888	15.4	2.5	0.759763
zgc:158464	3.69019e-05	1.14917	20.5	4.2	0.82306
ppp1r15a	3.69165e-05	1.48693	38.5	14.1	0.823385
cxcl8b.1	3.69807e-05	1.17233	56.4	27	0.824819
btg2	3.76631e-05	1.45993	51.3	24.7	0.840039
raraa	3.77996e-05	1.32852	59	32.4	0.843082
mbtps1	3.80998e-05	2.08318	25.6	6.4	0.849777
uck2b	3.86358e-05	1.97266	30.8	9.1	0.861733
klhl5	4.03398e-05	2.9054	17.9	3.5	0.89974
ivns1abpa	4.06711e-05	1.63222	53.8	30.1	0.907127
ptp4a3a	4.13134e-05	2.20073	28.2	7.7	0.921454
prickle2a	4.19659e-05	2.9123	17.9	3.5	0.936008
got1	4.30054e-05	2.1336	33.3	10.8	0.959193
her9	4.36163e-05	1.68434	35.9	13.1	0.972817
pttg1ipb	4.37401e-05	2.66885	23.1	5.6	0.975579
rpl91	4.45103e-05	0.743681	87.2	90.9	0.992757
BX571715.1	4.53361e-05	3.71307	12.8	1.9	1
rpl13a1	4.61272e-05	0.597497	94.9	97.1	1
rps22	4.61368e-05	0.475269	100	98.1	1
ubb	4.84839e-05	0.50812	76.9	60.9	1
dgkh	4.93478e-05	3.11195	12.8	1.9	1
zcchc7	5.05278e-05	3.00704	15.4	2.7	1
dnajc16l	5.05278e-05	2.84858	15.4	2.7	1
rpl10a	5.10177e-05	0.806479	89.7	92.5	1
eif2b5	5.10449e-05	3.95033	12.8	1.9	1
mrpl34	5.21587e-05	1.4255	20.5	4.4	1
tufm	5.32052e-05	2.25823	33.3	11.2	1
ENSDARG00000090557	5.36945e-05	2.93661	12.8	1.9	1
dnmbp	5.63011e-05	1.34982	30.8	8.7	1
hint1	5.73246e-05	1.76545	56.4	31	1
rpl321	5.78968e-05	0.59618	97.4	97.3	1
pes	5.81529e-05	2.24895	17.9	3.5	1
lap3	5.93897e-05	2.91301	12.8	1.9	1
vmp1	5.98873e-05	2.35044	53.8	28.3	1
me3	6.03928e-05	2.42533	12.8	1.9	1
mipep	6.03928e-05	3.62803	12.8	1.9	1
hyou1	6.10485e-05	1.23276	23.1	5.6	1
agpat3	6.24474e-05	2.72341	12.8	1.9	1
foxp4	6.36321e-05	1.84988	38.5	14.8	1
slc19a2	6.40807e-05	1.89488	25.6	6.9	1
syne1a	6.67567e-05	2.07496	12.8	1.9	1
ppp1r3cb	6.80976e-05	2.78024	20.5	4.8	1
chchd1	6.94459e-05	2.54613	15.4	2.7	1
hddc3	7.04442e-05	2.14291	20.5	4.6	1
ier2b	7.10388e-05	0.9725	48.7	21.6	1
CABZ01058647.1	7.15957e-05	4.18402	10.3	1.2	1
qkib	7.35374e-05	2.21559	15.4	2.7	1
tlcd2	7.46148e-05	1.81503	20.5	4.6	1
zswim5	7.64217e-05	1.47167	51.3	24.3	1
rpl131	7.81891e-05	0.652871	94.9	95.6	1
apodb	8.0138e-05	4.31674	12.8	2.1	1
sc:d0202.1	8.14888e-05	1.51565	30.8	8.9	1
manbal	8.20562e-05	3.96492	10.3	1.2	1
bcam	8.20562e-05	3.34923	10.3	1.2	1
mrpl46	8.47864e-05	1.18608	15.4	2.7	1
rack11	8.48312e-05	0.76144	84.6	92.3	1
ptmaa1	8.48663e-05	0.781861	97.4	93.6	1
rpl61	8.58842e-05	0.737781	84.6	86.7	1
si:dkey-12j5.1	8.6578e-05	1.45108	20.5	4.6	1
rbms1a	8.77644e-05	1.11446	25.6	6.7	1
invs	8.84663e-05	0.970539	15.4	2.7	1
bcar1	9.03952e-05	3.23372	10.3	1.2	1
fastkd2	9.21563e-05	2.56233	10.3	1.2	1
nat10	9.21563e-05	2.66211	10.3	1.2	1
tagln3b	9.21563e-05	3.6089	10.3	1.2	1
polr3h	9.39498e-05	2.5915	10.3	1.2	1
bphl	9.39498e-05	2.94733	10.3	1.2	1
rin2	9.58125e-05	2.1848	17.9	3.7	1
hist2h2l	9.69822e-05	2.20198	33.3	11.4	1
fkbp1aa1	9.86716e-05	0.726159	84.6	81.3	1
mrpl35	0.000100937	2.51956	20.5	4.8	1
ENSDARG00000063268	0.000101459	2.25965	10.3	1.2	1
cndp2	0.000103031	2.20122	25.6	7.3	1
rpl23a1	0.00010395	0.766587	84.6	90.6	1
sdk1a	0.000105422	1.76033	10.3	1.2	1
btr25	0.000105422	1.3601	10.3	1.2	1
plcl1	0.000105613	1.95973	25.6	7.5	1
mrpl36	0.000106342	2.34231	28.2	8.3	1
mogs	0.000111049	1.84476	17.9	3.7	1
fth1a	0.000115739	0.493818	100	98.3	1
mrps6	0.000116843	1.93352	28.2	8.5	1
rgcc	0.000117764	0.949072	33.3	11.2	1
ube2e2	0.000118477	2.35055	25.6	7.3	1
si:ch211-288g17.3	0.000118732	1.99302	25.6	7.1	1
med30	0.000120965	1.26396	17.9	3.7	1
mccc1	0.000120965	1.64107	17.9	3.7	1
rpl211	0.000122134	0.533674	92.3	96.3	1
htra3a	0.000132623	2.76286	20.5	5	1
nf2b	0.000143194	3.14356	12.8	2.1	1
pccb	0.00014542	2.5277	12.8	2.1	1
hp1bp31	0.000146378	2.00091	30.8	9.8	1
iars2	0.000147683	2.14927	20.5	5	1
rpl24	0.000148999	0.644351	92.3	94.4	1
bckdha	0.00014997	2.95935	12.8	2.1	1
map3k21	0.000154653	1.96814	12.8	2.1	1
fam120a	0.000156145	1.9994	25.6	7.3	1
nfic	0.000159348	1.50215	28.2	8.5	1
rps91	0.000162921	0.775042	87.2	95.2	1
tcea2	0.000164436	1.89679	12.8	2.1	1
idh3g	0.000164921	2.16262	25.6	7.3	1
pepd	0.000165181	1.93111	23.1	6	1
capn2a	0.000166536	2.12835	25.6	7.7	1
mrpl2	0.000166953	2.55226	17.9	4	1
eif4g3a	0.000166971	1.53515	12.8	2.1	1
dnajc3a	0.000170028	0.804354	15.4	2.9	1
mcfd2	0.000171027	1.71505	25.6	7.3	1
rps251	0.000183706	0.475997	92.3	96	1
lzts2b	0.000184155	1.0221	20.5	4.8	1
si:ch1073-303k11.2	0.000192817	1.63024	38.5	15.8	1
si:ch211-1i11.3	0.000193999	1.41645	30.8	9.8	1
rpl5b1	0.000194938	0.814925	74.4	72.3	1
immp2l	0.000196389	2.13635	20.5	5.2	1
diaph3	0.000198526	4.58246	10.3	1.5	1
mrpl12	0.000200363	1.40029	28.2	8.5	1
si:dkey-100n23.5	0.000202251	1.65467	30.8	10	1
rpz2	0.000204187	2.29733	25.6	7.7	1
rps51	0.000204566	0.577061	97.4	92.3	1
hnrnpul1	0.000205587	2.44181	17.9	4.2	1
c1qbp	0.000213695	1.70124	35.9	13.3	1
hspd1	0.00021428	1.47358	25.6	7.3	1
rps15a1	0.000215088	0.607617	97.4	95	1
hadhab	0.000217096	1.95285	35.9	13.1	1
rab41	0.000220184	1.78801	35.9	13.1	1
mrpl48	0.000220829	2.45116	15.4	3.1	1
nfs1	0.000223669	2.45823	15.4	3.1	1
btbd7	0.000224895	1.87296	25.6	7.7	1
hsd17b10	0.000225562	1.92328	20.5	5	1
sat2b	0.000226543	2.77732	15.4	3.1	1
rps261	0.000234111	0.639487	87.2	86.3	1
zgc:1584631	0.000239485	0.317665	100	100	1
ruvbl1	0.000240918	2.35255	23.1	6.4	1
mrps35	0.000242071	0.68946	17.9	4	1
ccr12b.2	0.000247747	0.881563	20.5	5	1
tnfrsfa	0.000258556	2.54396	23.1	6.9	1
bop1	0.000267068	2.57619	10.3	1.5	1
khk	0.000271723	3.23459	10.3	1.5	1
si:ch211-195b13.6	0.000271723	2.7241	10.3	1.5	1
rapgef2	0.000274036	2.18987	15.4	3.1	1
bicd2	0.000275706	2.18611	17.9	4.2	1
atp2a2a	0.000276453	2.18335	10.3	1.5	1
dhdhl	0.000276453	2.8144	10.3	1.5	1
ctsd	0.000277661	1.73972	56.4	33.7	1
atp5pb1	0.000278633	0.750669	79.5	74.2	1
phldb1a	0.000279539	2.44023	12.8	2.3	1
hadh	0.000279761	2.02126	23.1	6.4	1
srfa	0.000280521	0.77861	20.5	5	1
tdp1	0.00028126	2.47733	10.3	1.5	1
ppap2d	0.000281525	2.35793	17.9	4.4	1
dennd1a	0.000283517	1.46973	23.1	6.2	1
cox5ab	0.000284998	1.73254	53.8	34.5	1
ctnnal1	0.000286146	1.81457	10.3	1.5	1
chl1a	0.000286146	2.33329	10.3	1.5	1
ndufab1a	0.000298709	1.57121	53.8	32.2	1
selenbp1	0.000299258	1.04468	15.4	3.1	1
bcap31	0.000302868	1.86383	48.7	21.6	1
msmo1	0.000304625	2.66893	12.8	2.3	1
hip1rb	0.000306495	1.59222	10.3	1.5	1
ENSDARG00000111714	0.00031179	1.54695	10.3	1.5	1
rpe	0.00031179	1.87353	10.3	1.5	1
snx18b	0.00031179	1.62648	10.3	1.5	1
kat14	0.00031179	1.66335	10.3	1.5	1
tcnbb	0.000313902	1.04468	64.1	43	1
mpp7a	0.000317519	2.64652	17.9	4.4	1
riok2	0.000322504	2.20547	12.8	2.3	1
mpc2	0.000325601	1.66075	35.9	13.9	1
ENSDARG00000069977	0.000327124	1.91874	12.8	2.3	1
gcsha	0.00033074	0.792473	15.4	3.1	1
atp2b4	0.000338171	1.67439	56.4	41.2	1
rps231	0.00034697	0.504843	97.4	97.1	1
zgc:123107	0.000349472	2.43732	28.2	9.6	1
bccip	0.00035012	1.85026	20.5	5.4	1
setdb1a	0.000358479	1.01661	20.5	5.2	1
mitfb	0.000359786	0.872774	17.9	4.2	1
id3	0.000375604	1.07747	69.2	54.1	1
tmem256	0.000378853	1.97166	20.5	5.4	1
rpl351	0.000383848	0.576711	92.3	92.7	1
vdac2	0.000398934	0.879052	74.4	74.2	1
aco2	0.000414569	1.73598	46.2	22.2	1
tomm20a.1	0.000418773	2.27168	25.6	8.3	1
rps3a1	0.000426391	0.572766	84.6	93.6	1
adka	0.000439302	2.05347	23.1	6.9	1
dbi1	0.000444881	1.20343	64.1	50.1	1
gcat	0.000459499	3.32195	12.8	2.5	1
tgif1	0.000463697	1.00373	25.6	7.9	1
rcan1a	0.00046683	1.55654	56.4	33.5	1
gstk1	0.000466917	0.615668	23.1	6.4	1
rpl18a1	0.00046987	0.625856	94.9	94.4	1
atxn1a	0.000479817	1.34087	30.8	10.4	1
sub1a	0.000518385	2.05396	38.5	17.5	1
tfam	0.000522946	1.00249	25.6	7.7	1
map4k3a	0.000536379	1.75711	23.1	6.7	1
rnf11b	0.000537531	1.7938	41	17.9	1
mgmt	0.000539861	2.7517	12.8	2.5	1
mibp21	0.000544044	1.0213	71.8	72.3	1
rps71	0.000581135	0.61144	87.2	95.2	1
pard3bb	0.000599751	3.58323	10.3	1.7	1
pelp1	0.000608527	2.33103	12.8	2.5	1
tpm2	0.000609241	3.08031	10.3	1.7	1
slc12a7b1	0.000617429	1.08163	59	41.4	1
itpa	0.000621393	0.684747	17.9	4.4	1
ybx11	0.000626973	0.514903	89.7	92.7	1
znf395a	0.000635415	1.41268	17.9	4.6	1
tmem106ba	0.000635415	1.54976	17.9	4.6	1
si:dkey-58f10.7.1	0.000638557	2.71423	10.3	1.7	1
nhp2	0.000644575	2.62973	15.4	3.5	1
nenf	0.000650265	0.976474	23.1	6.7	1
tspan15	0.000651188	0.721702	28.2	8.9	1
idh21	0.00065848	1.37599	64.1	60.1	1
fhod1	0.000662612	2.03958	25.6	8.7	1
prmt5	0.000669181	2.65163	10.3	1.7	1
rfx1b	0.000669181	2.21064	10.3	1.7	1
rpl171	0.000672416	0.701076	84.6	94.2	1
aamdc	0.000675245	0.55704	17.9	4.4	1
junbb	0.00067854	1.23254	28.2	9.8	1
si:ch211-276i12.11	0.000679688	2.6918	10.3	1.7	1
nucb2b	0.000679688	3.13269	10.3	1.7	1
znf990	0.000679688	2.93259	10.3	1.7	1
pard6a	0.000679914	2.40209	17.9	4.8	1
med28	0.000694308	1.2602	12.8	2.5	1
stoml3b	0.000707313	1.32236	35.9	14.8	1
npm1a	0.000712536	1.92893	38.5	17.7	1
ENSDARG00000035570	0.00071276	0.97164	12.8	2.5	1
zgc:1538671	0.000718249	0.697532	82.1	87.7	1
pfkpb	0.000733015	1.5345	56.4	38.9	1
pgls	0.000734565	1.85882	10.3	1.7	1
fam160a2	0.000734565	1.4768	10.3	1.7	1
gsna	0.000741294	0.839263	12.8	2.5	1
gars1	0.000765773	1.31191	28.2	9.4	1
rpl181	0.000767992	0.71055	79.5	92.3	1
ralaa	0.000769438	1.2782	10.3	1.7	1
si:dkey-1b17.9	0.000769438	1.52587	10.3	1.7	1
pclaf	0.000769438	1.3702	10.3	1.7	1
si:ch211-286b5.5	0.000805109	1.37924	53.8	33.7	1
tbc1d12b	0.000808345	2.03051	15.4	3.5	1
cox15	0.000829677	2.06503	20.5	5.8	1
lipf	0.000830185	1.94668	23.1	7.3	1
LO018490.1	0.000836006	1.24122	15.4	3.5	1
phb2b	0.000837078	2.03606	23.1	7.3	1
atp5pd	0.000837304	1.09705	71.8	71.1	1
peli1b	0.000854967	1.48778	25.6	8.7	1
tmco1	0.000941506	2.0989	20.5	5.8	1
tcf3a	0.000958605	2.44793	15.4	3.7	1
cry3a	0.000980397	2.01475	17.9	4.8	1
asah1b	0.000982895	0.869822	66.7	61.7	1
fosl1a1	0.0010009	0.975719	23.1	7.5	1
bcat2	0.00101133	1.44524	23.1	7.1	1
aimp1a	0.00103879	1.97971	28.2	10.4	1
pcdh2g28	0.00104517	1.27167	23.1	7.1	1
cfap20	0.00106754	1.7448	23.1	7.5	1
riok3	0.00107843	1.35029	48.7	26.8	1
pim11	0.00108424	0.790018	69.2	44.9	1
mt-nd4	0.00110115	0.47195	89.7	97.3	1
acot13	0.00113803	1.79124	12.8	2.7	1
anapc11	0.00113882	2.70653	17.9	5	1
ncoa4	0.00114408	1.38614	43.6	20.6	1
cat	0.00115212	2.32791	12.8	2.7	1
mrpl18	0.00115609	2.00297	20.5	6	1
rps181	0.00115917	0.930252	74.4	87.1	1
ola1	0.00117135	1.81155	56.4	46.8	1
nolc1	0.00117867	1.9251	17.9	4.8	1
slc39a7	0.00118364	1.48278	35.9	15.4	1
ccl34b.9	0.001194	0.798341	20.5	6.2	1
aldh9a1a.1	0.00119898	2.31862	30.8	13.1	1
cmc1	0.00124019	2.3555	17.9	5	1
ENSDARG00000071353	0.00125444	1.4138	15.4	3.7	1
slc4a4b	0.00125541	0.970124	12.8	2.7	1
neu1	0.00128013	2.86879	10.3	1.9	1
nr4a3	0.00128452	0.645072	25.6	8.7	1
eif4ba	0.00129511	1.98765	15.4	3.7	1
ppih	0.00130246	0.830957	23.1	7.1	1
pih1d1	0.0013182	0.588357	12.8	2.7	1
ENSDARG00000099226	0.00133022	1.4246	23.1	7.3	1
idh3b1	0.00133732	1.99608	33.3	13.7	1
zgc:162183	0.00133771	1.51581	35.9	13.9	1
pnp5b	0.00133777	1.51018	46.2	29.1	1
sdad1	0.00135067	0.305911	12.8	2.7	1
trim59	0.00135124	0.906009	15.4	3.7	1
wdr43	0.00138831	1.85411	17.9	5	1
mrps10	0.0013964	2.0799	30.8	11.6	1
gna12a	0.0014008	1.588	33.3	13.9	1
tnk1	0.00144481	1.72998	23.1	7.7	1
imp3	0.00145494	2.47111	10.3	1.9	1
olfml2a	0.00145494	2.79477	10.3	1.9	1
si:ch211-15b10.6	0.00147046	0.917456	66.7	57.4	1
cldni	0.00149053	1.44467	28.2	11.2	1
mybbp1a	0.00151794	1.35179	10.3	1.9	1
rbbp9	0.00151794	1.75095	10.3	1.9	1
chordc1a	0.00153949	1.24151	10.3	1.9	1
si:ch211-235e9.6	0.00154026	1.71779	38.5	17.5	1
cpt1ab	0.00155519	1.1286	20.5	6.2	1
erf	0.0015583	0.481628	35.9	13.7	1
prkceb	0.00158344	1.51547	10.3	1.9	1
gcdha	0.00160243	1.24842	35.9	15	1
commd6	0.00165153	1.15663	10.3	1.9	1
naxe	0.00165153	1.21074	10.3	1.9	1
metap1	0.00168737	1.24446	17.9	5	1
zgc:171480	0.00169698	2.10034	15.4	4	1
smim4	0.00170087	1.52165	23.1	7.5	1
pbdc1	0.00171826	1.59001	28.2	10.4	1
mrpl41	0.00173463	1.16641	17.9	5	1
m17	0.00176568	1.22698	23.1	7.7	1
mrpl23	0.00177288	1.61444	30.8	12.1	1
glsb	0.00178767	1.27277	33.3	13.5	1
pbx4	0.00181931	1.77857	35.9	16.4	1
pfn2l	0.00181946	1.6897	33.3	14.1	1
h2ax	0.00183492	1.63223	12.8	2.9	1
zgc:77880	0.00193483	1.48116	23.1	7.7	1
tchp	0.00194383	2.11271	12.8	2.9	1
tut4	0.00194383	2.18631	12.8	2.9	1
srgap3	0.00197568	1.39373	15.4	4	1
ints6	0.00199568	1.67269	15.4	4	1
etf1b	0.00200861	1.34982	59	35.6	1
fh	0.00206334	0.755618	17.9	5	1
cldn12	0.00206928	1.28889	38.5	18.1	1
mid2	0.00207615	1.54146	20.5	6.4	1
slc35b1	0.00207801	1.47451	23.1	7.9	1
rgs5b	0.00211617	1.25301	15.4	4.2	1
atp5fa1	0.00213648	1.03933	66.7	66.9	1
creb3l2	0.00215495	1.11471	12.8	2.9	1
dnajc19	0.00220463	0.952615	12.8	2.9	1
ndufab1b	0.00223153	2.11597	38.5	20.2	1
ezra	0.00223665	2.8364	10.3	2.1	1
rpl37.11	0.00223859	0.422424	87.2	93.3	1
rps27a1	0.00224252	0.496022	94.9	97.7	1
arhgap10	0.00224738	1.23097	56.4	39.9	1
ddt	0.00225013	1.02316	23.1	7.7	1
mrpl54	0.00230006	1.77183	30.8	11.9	1
rrs1	0.00230716	0.409003	12.8	2.9	1
cox6a11	0.00230851	0.904617	71.8	82.3	1
bloc1s5	0.0023188	0.848061	15.4	4	1
capns1b	0.00236161	1.35433	51.3	34.5	1
aldh3a2b	0.00238891	0.753496	15.4	4	1
ilf2	0.00243649	1.33356	53.8	34.5	1
hmgn71	0.00244924	1.25904	56.4	47.4	1
b9d2	0.00245202	3.14099	10.3	2.1	1
zgc:110339	0.00246461	1.77003	38.5	18.3	1
eea1	0.00247743	1.70204	28.2	11.2	1
plxna1a	0.00248429	2.92961	10.3	2.1	1
klhl21	0.00254999	2.65635	10.3	2.1	1
mt-nd5	0.00256005	0.511584	82.1	89.2	1
aida	0.00264244	2.8689	12.8	3.1	1
nucks1a	0.00264986	1.43014	46.2	26	1
enc1	0.0026862	2.765	10.3	2.1	1
slco5a1a	0.00270083	2.72692	12.8	3.1	1
sec31a	0.00270094	1.634	17.9	5.4	1
snrpd3l	0.00271837	1.53871	41	19.3	1
tesca	0.00272128	2.37868	10.3	2.1	1
sub1b	0.00272386	2.19627	23.1	8.3	1
tmem63ba	0.00282117	2.31747	12.8	3.1	1
blvrb	0.00285934	1.51249	15.4	4.2	1
si:dkey-161j23.5	0.00286581	1.67021	10.3	2.1	1
rab5if	0.00286825	2.44342	17.9	5.4	1
uqcrc1	0.00287077	1.42647	59	45.3	1
plod3	0.00289291	1.68144	17.9	5.4	1
med24	0.00290957	2.61174	15.4	4.4	1
sigmar1	0.00297848	2.27408	12.8	3.1	1
ddx27	0.00301731	1.18993	10.3	2.1	1
nop16	0.00301731	1.43039	10.3	2.1	1
oafa	0.00303073	1.52805	25.6	9.1	1
tnksa	0.00307666	1.78562	12.8	3.1	1
manf	0.00308706	1.35386	33.3	14.8	1
nupr1b	0.00309577	0.947655	10.3	2.1	1
lars1a	0.00311003	1.769	12.8	3.1	1
rps6ka3b	0.00314836	1.06789	35.9	16.2	1
zgc:175088	0.00315602	1.72449	33.3	15.4	1
mettl2a	0.00317608	1.14567	10.3	2.1	1
mul1a	0.00317608	0.936333	10.3	2.1	1
ENSDARG00000113761	0.00317608	1.18195	10.3	2.1	1
dynll2b	0.00317608	1.01516	10.3	2.1	1
larp1	0.00317608	0.994442	10.3	2.1	1
prkrip1	0.00317778	1.63555	12.8	3.1	1
snrpa1	0.00321178	1.59841	38.5	17	1
rpl81	0.00323153	0.606439	79.5	93.3	1
mrpl57	0.00323707	1.44673	41	20	1
fbxo8	0.00326174	2.93113	15.4	4.6	1
uba521	0.00333148	0.57878	94.9	96	1
snrpb	0.00337486	1.08891	61.5	56.8	1
rnf220a	0.0034192	1.89762	17.9	5.6	1
dnajc9	0.0034192	2.05218	17.9	5.6	1
si:ch211-269e2.1	0.00352913	3.22842	12.8	3.3	1
nfu1	0.00356408	1.58634	17.9	5.6	1
npm3	0.00358343	1.28466	20.5	6.7	1
riok1	0.00363789	1.61954	15.4	4.4	1
nudt12	0.00365193	0.932144	12.8	3.1	1
capns1a1	0.00389719	1.1525	66.7	52.8	1
ENSDARG000000929031	0.00409377	0.365496	84.6	74.4	1
emc8	0.00420693	2.41754	12.8	3.3	1
elac1	0.0042548	3.81615	10.3	2.3	1
ino80e	0.00427741	2.48559	15.4	4.6	1
ddx24	0.00428895	1.02172	15.4	4.4	1
cnpy1	0.00429492	0.281573	17.9	5.4	1
slc25a12	0.00429965	1.81527	23.1	8.5	1
cmtm3	0.00436746	0.962041	15.4	4.4	1
ing4	0.00440271	1.17872	20.5	6.9	1
spock3	0.00448418	1.53691	20.5	7.3	1
qki2	0.00456505	1.5025	12.8	3.3	1
pspc1	0.0046313	1.24238	17.9	5.6	1
rfk	0.00463345	0.631399	25.6	9.4	1
ndufc2	0.00464285	1.68877	43.6	27.2	1
tiprl	0.00470631	1.58608	12.8	3.3	1
polr2i	0.00478325	1.63959	25.6	10	1
atp2b1a	0.00483134	1.43554	41	24.1	1
prkdc	0.00485368	1.7281	10.3	2.3	1
svbp	0.00486101	1.31043	17.9	5.6	1
ubfd1	0.00495077	1.13934	56.4	39.1	1
eif4bb	0.00503275	1.43647	38.5	18.7	1
tp53bp1	0.0050897	1.64199	10.3	2.3	1
plk3	0.00510257	0.853572	12.8	3.3	1
mrpl27	0.00515071	1.52035	15.4	4.6	1
cnih1	0.00516389	1.51546	28.2	12.1	1
micos10	0.00516595	1.50448	46.2	27.2	1
dnase1l1	0.00517123	1.1369	17.9	5.8	1
rbm34	0.00521156	1.36828	10.3	2.3	1
mrps36	0.00521925	1.58331	51.3	29.5	1
ENSDARG00000104276	0.00533606	1.14085	10.3	2.3	1
ctsh	0.00542964	1.78295	35.9	17.3	1
acads	0.00546323	1.40305	10.3	2.3	1
hipk2	0.00552783	0.689143	10.3	2.3	1
si:dkey-16p6.1.3	0.00559312	0.88917	10.3	2.3	1
rchy1	0.00559312	1.16784	10.3	2.3	1
cyp2k8	0.00559312	0.871222	10.3	2.3	1
si:dkeyp-55f12.3	0.00575364	0.765734	12.8	3.3	1
hspa4a	0.00586814	0.621527	30.8	13.7	1
ube2v1	0.00589152	1.40075	43.6	22.9	1
mif	0.00590995	1.85631	33.3	17.7	1
dad1	0.00591674	1.18043	61.5	49.1	1
peli3	0.00595774	1.67357	15.4	4.8	1
rpl281	0.00597433	0.352611	92.3	96.7	1
stau2	0.00603153	0.429025	25.6	9.6	1
zgc:101569	0.00603485	0.973376	23.1	8.3	1
prdx21	0.00608285	1.43478	51.3	39.3	1
sh3pxd2b	0.00612904	0.817464	15.4	4.6	1
kdelr2b1	0.00621675	1.05455	25.6	10	1
utp3	0.00625738	0.740139	23.1	8.5	1
plekhm1	0.00627671	1.01567	28.2	11.9	1
polb	0.0063599	1.52438	25.6	10.2	1
si:ch211-14a17.10	0.00637299	3.35474	10.3	2.5	1
atp5po	0.00648393	0.801051	66.7	70.5	1
etfb	0.00655761	1.57744	33.3	16.6	1
wbp2	0.00659464	1.07097	23.1	8.5	1
dnajc15	0.0066236	1.15174	33.3	15.4	1
rpsa1	0.00667146	0.435141	84.6	95	1
ralgps2	0.00668056	2.1999	20.5	7.5	1
uros	0.00668765	1.38404	20.5	7.3	1
ssb	0.00679466	0.986958	28.2	11.6	1
rrp1	0.00681981	2.01204	15.4	4.8	1
rplp11	0.00690276	0.413112	94.9	97.5	1
arpp19b	0.00694772	1.32365	17.9	6	1
eny2	0.00695209	1.61305	28.2	11.6	1
cherp	0.00696938	0.468244	15.4	4.6	1
zfand2a	0.00703064	2.13558	41	26.8	1
zfpl1	0.00707231	1.28368	28.2	11.6	1
nelfb	0.00712149	1.6831	12.8	3.5	1
nbn	0.00713934	2.01797	25.6	11.2	1
tpp1	0.0071707	0.928722	20.5	7.3	1
cycsb	0.00723268	0.585164	84.6	87.5	1
sftpbb	0.0073276	1.67556	12.8	3.5	1
aldh2.1	0.0073276	1.71129	12.8	3.5	1
uqcc2	0.00741684	1.27835	23.1	8.7	1
prnprs3	0.00750764	1.3235	23.1	8.9	1
csrnp2	0.00760106	1.7169	15.4	4.8	1
arl15b	0.00760495	1.25472	17.9	6	1
rpl191	0.00771351	0.366588	97.4	98.3	1
ENSDARG00000078011	0.0077318	1.28133	28.2	12.3	1
gorasp1a	0.00787057	2.74001	10.3	2.5	1
akr7a3	0.00797356	2.78739	12.8	3.7	1
si:dkey-147f3.8	0.00804526	2.19646	10.3	2.5	1
rnf103	0.00812083	1.71738	15.4	4.8	1
las1l	0.00820658	0.340299	12.8	3.5	1
zfyve21	0.00821769	0.50138	23.1	8.5	1
dnaja3b	0.00822342	1.07773	10.3	2.5	1
lamtor1	0.00825564	1.20132	15.4	4.8	1
cst14a.21	0.00827791	1.26814	53.8	39.7	1
tbc1d17	0.00828205	0.595415	28.2	11.2	1
naca1	0.00831082	0.51135	92.3	94	1
brca2	0.00834863	2.13426	12.8	3.7	1
mrpl52	0.00836191	0.412157	12.8	3.5	1
atp6v1e1b	0.0084289	0.887486	66.7	54.3	1
zgc:64002	0.00850457	1.1343	17.9	6	1
cisd1	0.00851988	0.271038	12.8	3.5	1
aldh7a1	0.0085456	0.977274	20.5	7.5	1
ppiaa1	0.00865016	0.292822	100	97.9	1
vegfaa	0.00865997	1.8992	12.8	3.7	1
exd2	0.00868434	0.994201	10.3	2.5	1
ndrg1a	0.00869727	1.32027	38.5	22.5	1
anapc15	0.00873941	2.28495	12.8	3.7	1
tyw1	0.00878056	1.6578	17.9	6.2	1
rpl41	0.00883785	0.746426	69.2	79.8	1
uhrf1bp1l	0.00886334	1.13111	28.2	11.6	1
hook2.1	0.00887508	1.0494	10.3	2.5	1
mef2aa	0.00888839	1.46491	33.3	17.7	1
acap2	0.0088947	1.06586	30.8	14.3	1
zgc:1133141	0.00901921	0.779066	46.2	27.9	1
xiap	0.00905116	1.31892	38.5	19.3	1
galm	0.00906886	1.83627	28.2	12.7	1
zfp36l1b	0.00915508	1.01802	35.9	19.5	1
ehbp1	0.00916822	0.657952	10.3	2.5	1
cbx1a	0.00922986	1.76059	12.8	3.7	1
tmem11	0.00930943	1.32196	33.3	15.8	1
bola1	0.00937113	1.92529	15.4	5	1
itpr3	0.00963972	0.539601	15.4	4.8	1
ric8b1	0.00964578	2.14384	28.2	13.9	1
ENSDARG00000076920	0.00970347	1.86405	28.2	13.3	1
rnls	0.00974473	1.09911	12.8	3.7	1
atox1	0.00977598	1.22357	25.6	10.4	1
eif4ebp1	0.00977719	1.48654	28.2	12.7	1
st13	0.00982239	1.21355	33.3	15.6	1
nck2b	0.00983299	1.64866	12.8	3.7	1
