# Supplementary material for: Granuloma dual RNA-seq reveals composite transcriptional programs driven by neutrophils and necrosis within tuberculous granulomas
Source: Sci Adv. 2026 Jan 21;12(4):eadw4619. doi: 10.1126/sciadv.adw4619 (PMC12822655; doi:10.1126/sciadv.adw4619)
Supplement: Supplementary file 2 — Tables S1 to S10 [file sciadv.adw4619_tables_s1_to_s10.zip › adw4619_table_s5.xlsx]

## Sheet: marinum_Rac2D57N_vs_WT_Gran 
geneID	gene_name	baseMean	log2FoldChange	lfcSE	stat	pvalue	padj Value	M. tb Orthologue	Product	Comments
MMAR_2075	MMAR_2075	952.786	-1.78871	0.275109	-6.50184	7.9343e-11	4.15678e-07	Rv2625c	conserved transmembrane alanine and leucine rich protein	regulated by devR
MMAR_2125	ppiB	489.363	0.838712	0.139961	5.99248	2.06663e-09	3.60903e-06	Rv2582	peptidyl-prolyl cis-trans isomerase B PpiB
MMAR_3474	MMAR_3474	136.949	-3.2355	0.535959	-6.03684	1.57161e-09	3.60903e-06		ketoacyl-acyl carrier protein synthase III
MMAR_3048	mmpL5_5	1162.18	-1.85669	0.320251	-5.79759	6.72755e-09	8.81141e-06		conserved transmembrane transport protein, MmpL5_5
MMAR_1522	MMAR_1522	757.32	-1.88912	0.328695	-5.74734	9.06559e-09	9.49893e-06	Rv3127	conserved hypothetical protein	regulated by devR
MMAR_2982	MMAR_2982	372.492	-1.00777	0.187303	-5.38043	7.43075e-08	6.32025e-05		conserved hypothetical transmembrane protein
MMAR_3408	MMAR_3408	853.303	-1.8339	0.342314	-5.35736	8.44469e-08	6.32025e-05		pyruvate ferredoxin/flavodoxin oxidoreductase family protein
MMAR_1516	devR	328.858	-1.41228	0.267251	-5.28448	1.26061e-07	8.25543e-05	Rv3133c	two component transcriptional regulatory protein DevR	devR
MMAR_3578	MMAR_3578	267.382	1.40574	0.269032	5.22515	1.74011e-07	0.000101294		PPE family protein
MMAR_1804	rplS	1257.08	0.577164	0.115947	4.97782	6.43048e-07	0.000336893	Rv2904c	50S ribosomal protein L19 RplS
MMAR_1050	rplF	1743.85	0.49817	0.103705	4.80373	1.55741e-06	0.000706831	Rv0719	50S ribosomal protein L6, RplF
MMAR_2077	MMAR_2077	810.279	-1.23908	0.260767	-4.75167	2.01743e-06	0.000706831	Rv2623	conserved hypothetical protein	regulated by devR
MMAR_4113	dhaA	16.1844	5.19557	1.08952	4.76869	1.85425e-06	0.000706831		haloalkane dehalogenase DhaA
MMAR_5171	ponA2	2571.99	-0.343578	0.0723163	-4.75104	2.02376e-06	0.000706831	Rv3682	bifunctional membrane-associated penicillin-binding protein 1A/1B PonA2
MMAR_p21	MMAR_p21	527.571	-0.81082	0.169278	-4.78986	1.66895e-06	0.000706831		Fis family transcriptional regulator
MMAR_3475	MMAR_3475	484.759	-2.28196	0.483762	-4.71711	2.39213e-06	0.000783275		conserved hypothetical protein
MMAR_0945	MMAR_0945	955.97	-1.56737	0.334388	-4.68728	2.76865e-06	0.000853233		conserved hypothetical membrane protein
MMAR_3477	MMAR_3477	1122.27	-1.62643	0.3481	-4.67231	2.97832e-06	0.000866856		conserved hypothetical membrane protein
MMAR_3501	MMAR_3501	446.743	-2.39376	0.514625	-4.65147	3.29571e-06	0.000881844	Rv1733c	conserved hypothetical membrane protein	regulated by devR
MMAR_3708	MMAR_3708	336.983	0.763993	0.164402	4.64709	3.36646e-06	0.000881844		conserved membrane permease
MMAR_2201	mihF	1161.1	0.615616	0.133023	4.62788	3.69435e-06	0.000921653	Rv1388	integration host factor MihF
MMAR_3319	MMAR_3319	29.8634	2.99915	0.655153	4.57779	4.69921e-06	0.00108804		dehydrogenase
MMAR_4391	lipU	538.815	-1.44224	0.315288	-4.57437	4.77665e-06	0.00108804	Rv1076	lipase LipU
MMAR_5101	lsr2	618.106	0.816749	0.180467	4.52576	6.01777e-06	0.00131363	Rv3597c	iron-regulated Lsr2 protein precursor
MMAR_4922	MMAR_4922	1508.87	-1.94663	0.432543	-4.50044	6.78144e-06	0.00142112		conserved hypothetical protein
MMAR_0397	MMAR_0397	97.0198	-1.66505	0.372111	-4.47461	7.65521e-06	0.00153881		conserved hypothetical protein
MMAR_1228	ctpH_1	1615.99	-1.21187	0.271291	-4.46705	7.93051e-06	0.00153881		metal cation transporting p-type ATPase CtpH_1
MMAR_4198	mdh	1030.48	0.485301	0.109413	4.43552	9.1852e-06	0.00165935	Rv1240	malate dehydrogenase Mdh
MMAR_p24	MMAR_p24	267.507	-0.979429	0.220512	-4.44161	8.92877e-06	0.00165935		hypothetical protein
MMAR_2074	MMAR_2074	467.221	-2.53436	0.574199	-4.41373	1.01602e-05	0.00177432		conserved hypothetical protein
MMAR_4748	MMAR_4748	19.2716	-5.78008	1.32944	-4.34775	1.37541e-05	0.00232444		acyl-CoA dehydrogenase
MMAR_0614	iniB	2080.58	-3.75154	0.869262	-4.31577	1.59046e-05	0.00260387		conserved hypothetical membrane protein, IniB
MMAR_4320	MMAR_4320	10.3057	4.80591	1.11842	4.29705	1.73088e-05	0.0027479		PPE family protein
MMAR_4221	MMAR_4221	586.621	-1.17935	0.276158	-4.27055	1.94992e-05	0.0030046	Rv1217c	tetronasin-transport integral membrane protein ABC transporter	Antibiotic resistance, drug efflux pump, knockout strain showed sensitivity to several antibiotics
MMAR_2392	nadB	1207.76	-0.814786	0.192275	-4.2376	2.25924e-05	0.00338176	Rv1595	l-aspartate oxidase NadB	NAD biosynthesis
MMAR_3514	MMAR_3514	132.501	-1.17577	0.280661	-4.18927	2.79851e-05	0.00407262		oxidoreductase
MMAR_3406	MMAR_3406	3241.84	-1.76842	0.423998	-4.17083	3.03492e-05	0.00429728		conserved hypothetical protein
MMAR_1519	MMAR_1519	609.987	-1.85154	0.450449	-4.11042	3.94935e-05	0.00544491	Rv3130c	conserved hypothetical protein	regulated by devR (tgs1, Triacylglycerol synthase (diacylglycerol acyltransferase))
MMAR_0828	MMAR_0828	127.93	1.31182	0.32171	4.07763	4.54973e-05	0.0061118		conserved hypothetical protein
MMAR_2572	MMAR_2572	183.423	-1.00868	0.24875	-4.05498	5.0138e-05	0.00656682		conserved secreted protein
MMAR_4220	MMAR_4220	292.43	-0.981356	0.244311	-4.01684	5.89843e-05	0.00753704	Rv1218c	unidentified antibiotic-transport ATP-binding protein ABC transporter	Antibiotic resistance, drug efflux pump, knockout strain showed sensitivity to several antibiotics
MMAR_4616	MMAR_4616	25.1084	3.29198	0.827798	3.97679	6.9852e-05	0.00851057	Rv0912	conserved hypothetical transmembrane protein
MMAR_5290	MMAR_5290	28.7681	2.2871	0.574551	3.98067	6.87221e-05	0.00851057		conserved hypothetical protein
MMAR_0120	MMAR_0120	87.043	-2.03567	0.514304	-3.9581	7.55472e-05	0.00885498		conserved hypothetical protein
MMAR_2327	MMAR_2327	1986.92	-1.06461	0.269438	-3.95123	7.77494e-05	0.00885498	Rv1508c	conserved hypothetical transmembrane protein
MMAR_2346	MMAR_2346	50.7599	1.60706	0.406558	3.95284	7.72288e-05	0.00885498	Rv1533	conserved hypothetical dioxygenase
MMAR_2732	modB	36.9224	2.14528	0.549311	3.90541	9.40671e-05	0.0104855	Rv1858	molybdenum-transport integral membrane protein ABC transporter ModB
MMAR_2071	fadD11_1	1909.5	-1.50135	0.386357	-3.88592	0.000101942	0.0111266		long-chain-fatty-acid-CoA ligase, FadD11_1
MMAR_4347	MMAR_4347	11.5306	4.07235	1.05475	3.86098	0.000112935	0.0120748		conserved hypothetical alanine and glycine rich protein
MMAR_2402	hisI	59.8992	1.32837	0.347442	3.82328	0.00013169	0.0137984	Rv1606	phosphoribosyl-AMP 1,6 cyclohydrolase HisI
MMAR_3233	MMAR_3233	104.936	1.30554	0.343536	3.80029	0.000144527	0.0148467	Rv2189c	conserved hypothetical secreted protein
MMAR_2307	MMAR_2307	87.0653	1.39836	0.368643	3.79326	0.000148682	0.0149797		hypothetical trans-membrane protein
MMAR_1988	hflX	1065.47	-0.656955	0.17429	-3.76931	0.000163698	0.0161814	Rv2725c	GTP-binding protein HflX	Antibiotic resistance, regulated by whiB7, Possibly a putative GTPase, modulates activity of HFLK and HFLC proteins, a ribosome splitting factor that mediates antibiotic resistance to macrolides, controls hypoxia-induced replication arrest
MMAR_3407	gltD_1	1176.47	-2.12015	0.563278	-3.76395	0.000167248	0.0162262		NADH-dependent glutamate synthase (small subunit) GltD
MMAR_5102	lysS	332.525	0.708802	0.189698	3.73648	0.000186615	0.017776	Rv3598c	lysyl-tRNA synthetase 1 LysS
MMAR_4046	aceE_1	385.772	0.61369	0.165694	3.70376	0.000212424	0.019873		pyruvate dehydrogenase E1 component AceE_1
MMAR_3489	MMAR_3489	249.218	-1.19746	0.323994	-3.69593	0.000219087	0.0201368		pyruvate dehydrogenase E1 component (alpha subunit)
MMAR_0011	ppiA	904.554	0.480123	0.130305	3.68462	0.000229046	0.0203191	Rv0009	peptidyl-prolyl cis-trans isomerase A, PpiA
MMAR_0944	MMAR_0944	6559.86	-1.83771	0.500437	-3.67221	0.000240463	0.0203191		conserved hypothetical protein
MMAR_1208	MMAR_1208	22.8966	3.76872	1.02617	3.6726	0.000240099	0.0203191		PE-PGRS family protein
MMAR_5361	fadE35	320.041	-0.870456	0.236594	-3.6791	0.000234054	0.0203191	Rv3797	acyl-CoA dehydrogenase FadE35
MMAR_p23	parA	653.683	-1.02351	0.278679	-3.67273	0.000239971	0.0203191		chromosome partitioning protein ParA
MMAR_1298	tmk	52.6386	1.43597	0.392655	3.65707	0.000255119	0.0207856	Rv3247c	thymidylate kinase Tmk
MMAR_3573	MMAR_3573	14.4257	3.7897	1.03641	3.65658	0.000255607	0.0207856		hypothetical protein
MMAR_4110	MMAR_4110	1203.09	-1.291	0.353281	-3.6543	0.000257886	0.0207856		aldehyde dehydrogenase
MMAR_2136	MMAR_2136	620.615	0.827797	0.227071	3.64555	0.000266822	0.0210165		conserved hypothetical metal transport protein
MMAR_2939	MMAR_2939	26.4771	-2.36699	0.649713	-3.64314	0.000269337	0.0210165		transcriptional regulatory protein
MMAR_5188	MMAR_5188	28.0261	3.38671	0.930451	3.63986	0.000272785	0.0210165		conserved hypothetical protein
MMAR_1515	MMAR_1515	1541.46	-1.64167	0.45159	-3.63531	0.000277644	0.0210808	Rv3134c	conserved hypothetical membrane protein	regulated by devR, Universal stress protein family protein
MMAR_0824	MMAR_0824	74.4436	-1.3873	0.382584	-3.62614	0.000287687	0.0212192	Rv0498	conserved hypothetical protein
MMAR_1916	pptII	136.456	-1.00169	0.27597	-3.62971	0.000283736	0.0212192	Rv2794c	phosphopantetheinyl transferase, PptII
MMAR_3544	MMAR_3544	164.882	-1.17803	0.325186	-3.62264	0.000291617	0.0212192		conserved hypothetical protein
MMAR_5319	MMAR_5319	54.2433	-2.47899	0.685867	-3.61439	0.000301059	0.0216062		conserved hypothetical protein
MMAR_0581	MMAR_0581	38.8536	-2.15197	0.597406	-3.6022	0.000315536	0.0223391		glucose kinase
MMAR_5272	acrA1_1	245.796	-1.66477	0.463798	-3.58943	0.000331398	0.0231493		multi-functional enzyme with acyl-CoA-reductase activity AcrA1_1
MMAR_0563	MMAR_0563	147.053	-1.03479	0.289444	-3.5751	0.000350089	0.0241331		conserved hypothetical transmembrane protein
MMAR_1932	ephD_1	306.819	-0.807746	0.226667	-3.56358	0.000365838	0.0245721		short-chain dehydrogenase EphD_1
MMAR_4623	MMAR_4623	418.585	0.66552	0.186697	3.56471	0.000364262	0.0245721	Rv0907	conserved hypothetical penicillin binding protein
MMAR_2359	dinP_1	101.339	-1.41063	0.39738	-3.54983	0.000385484	0.025564	Rv1537	DNA polymerase IV, DinP_1
MMAR_1040	rpsQ	479.062	0.803557	0.226774	3.54343	0.000394951	0.0258644	Rv0710	30S ribosomal protein S17, RpsQ
MMAR_1140	choD	1379.88	-0.405166	0.114644	-3.53413	0.000409115	0.0261471	Rv3409c	cholesterol oxidase precursor ChoD
MMAR_4289	typA	1112.5	0.466999	0.132143	3.53405	0.000409251	0.0261471	Rv1165	GTP-binding translation elongation factor TypA
MMAR_1365	whiB7	367.672	-2.24864	0.637037	-3.52985	0.000415797	0.0262453	Rv3197A	transcriptional regulatory protein Whib-like WhiB7	WhiB7, Antibiotic resistance to aminoglycosides, macrolides, tetracyclines and lincosamides, Induced by these antibiotics, fatty acids and reductive shift in cytoplasmic thiols
MMAR_1684	fixA	1343.39	0.432134	0.122615	3.52433	0.000424555	0.0264791	Rv3029c	electron transfer flavoprotein (beta-subunit) FixA
MMAR_2058	MMAR_2058	21.4006	-2.84264	0.812937	-3.49676	0.000470953	0.0290273	Rv2640c	transcriptional regulatory protein (probably ArsR-family)
MMAR_1264	MMAR_1264	74.9331	-1.23526	0.353637	-3.49301	0.000477607	0.0290951		two component system membrane associated sensor kinase
MMAR_4958	MMAR_4958	100.061	-0.973988	0.279749	-3.48166	0.000498324	0.0300083		hypothetical secreted protein
MMAR_0538	PPE3	459.259	0.610523	0.175617	3.47644	0.000508116	0.0302503	Rv0280	PPE family protein
MMAR_3360	mmpS5_2	86.6899	1.25736	0.362017	3.47321	0.000514269	0.0302725		conserved transmembrane protein, MmpS5_2
MMAR_0708	MMAR_0708	93.9442	-1.17229	0.338087	-3.46743	0.000525458	0.0305875	Rv0406c	beta lactamase-like protein
MMAR_0304	MMAR_0304	67.1569	-1.31079	0.379336	-3.45548	0.00054931	0.0313896		transcriptional regulatory protein (probably GntR-family)
MMAR_1036	rplV	1930.75	0.426996	0.123604	3.45455	0.00055122	0.0313896	Rv0706	50S ribosomal protein L22, RplV
MMAR_1545	MMAR_1545	99.0897	-1.02489	0.298361	-3.43508	0.000592386	0.0333194		conserved hypothetical protein
MMAR_4078	MMAR_4078	127.964	1.00333	0.292295	3.4326	0.000597828	0.0333194	Rv1318c	adenylate cyclase
MMAR_2073	MMAR_2073	207.42	-1.27063	0.370479	-3.42968	0.000604284	0.0333247		conserved hypothetical membrane protein
MMAR_0144	MMAR_0144	483.691	-0.98664	0.288026	-3.42553	0.000613607	0.0334863		conserved hypothetical membrane protein
MMAR_5338	rfbD	172.331	0.860482	0.251413	3.42259	0.000620283	0.0335017	Rv3783	O-antigen/lipopolysaccharide transport integral membrane protein ABC transporter RfbD
MMAR_3992	MMAR_3992	36.374	-2.37164	0.694538	-3.4147	0.000638518	0.0341346		acyl-CoA dehydrogenase
MMAR_0256	MMAR_0256	225.005	0.661562	0.193992	3.41025	0.000649032	0.0343462		non-ribosomal peptide synthetase
MMAR_1306	MMAR_1306	482.041	-0.755061	0.22171	-3.40562	0.000660131	0.0345843	Rv3239c	conserved transmembrane transport protein
MMAR_2994	fdxA_2	521.735	-1.02513	0.302713	-3.38646	0.000707996	0.0364239	Rv2007c	ferredoxin FdxA_2	regulated by devR
MMAR_5119	esxN_2	309.544	-0.897633	0.2651	-3.38602	0.00070915	0.0364239	Rv1793,Rv2346c	EsaT-6 like protein EsxN_2
MMAR_1462	MMAR_1462	153.374	-1.08308	0.32013	-3.38326	0.000716318	0.0364349		conserved hypothetical oxidoreductase
MMAR_3543	MMAR_3543	533.644	-0.845228	0.251766	-3.3572	0.000787356	0.0396631		conserved membrane protein
MMAR_4216	sigE	2565.27	-0.689893	0.206076	-3.34776	0.000814674	0.0402649	Rv1221	alternative RNA polymerase sigma factor SigE
MMAR_4547	MMAR_4547	197.783	0.953253	0.28464	3.34897	0.000811112	0.0402649		thiolase
MMAR_3502	MMAR_3502	1327.23	-1.87076	0.559978	-3.34078	0.000835447	0.0409057		conserved hypothetical protein
MMAR_0334	MMAR_0334	375.06	-0.717677	0.215399	-3.33186	0.000862686	0.0418483		transcriptional regulatory protein (probably TetR-family)
MMAR_0511	sdhA_1	1830.06	0.375641	0.112874	3.32797	0.000874825	0.0420478	Rv0248c	succinate dehydrogenase (iron-sulfur subunit), SdhA_1
MMAR_2993	MMAR_2993	1867.59	-0.993989	0.29944	-3.31949	0.000901816	0.042951	Rv2005c	conserved membrane protein	regulated by devR, Universal stress protein family protein
MMAR_5410	MMAR_5410	2483.26	-1.46128	0.441104	-3.31278	0.00092372	0.0435979	Rv1996	conserved hypothetical protein	regulated by devR, Universal stress protein family protein
MMAR_3487	MMAR_3487	1370.98	-1.30722	0.39498	-3.3096	0.000934301	0.0437036		conserved hypothetical protein
MMAR_2470	pks10	581.028	-0.643252	0.194609	-3.30537	0.000948523	0.0439762	Rv1660	chalcone synthase, Pks10
MMAR_0012	MMAR_0012	139.642	1.00117	0.303131	3.30278	0.000957318	0.0439946	Rv0010c	conserved hypothetical membrane protein
MMAR_2257	otsB1	1538.1	-1.95001	0.591411	-3.29722	0.000976487	0.0444854	Rv2006	trehalose-6-phosphate phosphatase OtsB1	regulated by devR
MMAR_0520	MMAR_0520	51.2993	-1.23747	0.376483	-3.28691	0.00101292	0.044594	Rv0260c	transcriptional regulatory protein
MMAR_0781	MMAR_0781	499.312	-0.921414	0.280209	-3.28832	0.00100789	0.044594	Rv0459	conserved hypothetical protein
MMAR_4921	moeY	383.507	-0.835085	0.253609	-3.2928	0.000991953	0.044594	Rv1355c	molybdopterin biosynthesis protein, MoeY
MMAR_5062	MMAR_5062	56.6694	1.13502	0.345048	3.28947	0.00100377	0.044594	Rv3567c	conserved hypothetical oxidase
MMAR_3088	MMAR_3088	111.35	1.16995	0.356835	3.27869	0.00104291	0.0455316		conserved protein
MMAR_2076	MMAR_2076	294.617	-1.29854	0.396398	-3.27585	0.00105343	0.045611	Rv2624c	conserved hypothetical protein	regulated by devR, Universal stress protein family protein
MMAR_5273	MMAR_5273	140.813	-1.19847	0.366587	-3.26927	0.00107825	0.0463027		conserved hypothetical membrane protein
MMAR_0536	MMAR_0536	386.059	0.520932	0.160052	3.25477	0.00113484	0.0483369	Rv0275c	transcriptional regulatory protein (possibly TetR-family)
MMAR_0145	MMAR_0145	291.498	-1.26286	0.389558	-3.24179	0.00118782	0.0498735		transcriptional regulator
MMAR_1523	MMAR_1523	15.8342	3.15561	0.973569	3.24128	0.00118996	0.0498735	Rv1128c,Rv1702c,Rv3467	conserved hypothetical protein
MMAR_0979	mmaA5_1	215.009	0.815963	0.25209	3.23679	0.00120882	0.050262	Rv3392c	methoxy mycolic acid synthase 5 MmaA5_1
MMAR_2016	MMAR_2016	601.907	-0.568754	0.175918	-3.23307	0.00122469	0.050521	Rv2698	conserved hypothetical membrane protein
MMAR_0149	fadE25_2	490.852	-0.706298	0.219498	-3.21779	0.00129184	0.051603		acyl-CoA dehydrogenase FadE25_2
MMAR_1826	pyrH	671.59	0.605644	0.188325	3.21594	0.00130017	0.051603	Rv2883c	uridylate kinase PyrH
MMAR_4393	fadA3	806.463	0.531181	0.164855	3.22211	0.00127252	0.051603	Rv1074c	beta-ketoacyl CoA thiolase FadA3
MMAR_4434	MMAR_4434	199.874	0.892694	0.277459	3.21739	0.00129364	0.051603		hypothetical membrane protein
MMAR_5030	fadE29	180.235	0.645624	0.200591	3.2186	0.00128817	0.051603	Rv3543c	acyl-CoA dehydrogenase FadE29
MMAR_0104	MMAR_0104	72.1807	-1.1033	0.343532	-3.21163	0.00131986	0.0519904		conserved hypothetical protein
MMAR_2186	MMAR_2186	26.3369	2.32714	0.726056	3.20517	0.00134982	0.0525277		conserved hypothetical protein
MMAR_3496	MMAR_3496	60.6718	-1.6449	0.51333	-3.20438	0.00135355	0.0525277		conserved hypothetical protein
MMAR_0136	MMAR_0136	23.6398	2.63897	0.824828	3.19942	0.00137707	0.0530474		conserved hypothetical intergral membrane protein
MMAR_0488	fadE4	1310.9	0.484082	0.152149	3.18164	0.00146446	0.0556499	Rv0231	acyl-CoA dehydrogenase FadE4
MMAR_4627	MMAR_4627	23.6247	2.46335	0.774309	3.18136	0.00146587	0.0556499		conserved two-domain transmembrane protein
MMAR_1929	MMAR_1929	36.4876	-1.80017	0.567658	-3.17122	0.00151802	0.056136		transcriptional regulatory protein (probably Lrp/AsnC-family)
MMAR_2576	pknK	269.665	-1.02104	0.32217	-3.16924	0.00152836	0.056136	Rv3080c	serine/threonine-protein kinase transcriptional regulatory protein PknK
MMAR_3503	MMAR_3503	1136.32	-1.34432	0.424275	-3.16851	0.00153225	0.056136		metal cation transporter p-type ATPase
MMAR_3982	MMAR_3982	15.1319	-4.08854	1.2882	-3.17383	0.0015044	0.056136		acyl-CoA dehydrogenase
MMAR_4836	MMAR_4836	115.756	-1.01291	0.319038	-3.17489	0.00149891	0.056136		conserved transmembrane transport protein MmpL family
MMAR_0258	fadD10	131.871	0.952897	0.301267	3.16297	0.00156169	0.0562514	Rv0099	fatty-acid-CoA ligase FadD10
MMAR_4237	MMAR_4237	32.8403	1.94753	0.615587	3.1637	0.00155778	0.0562514		conserved hypothetical regulatory protein
MMAR_4520	moeA1	385.853	-0.6864	0.217087	-3.16187	0.00156761	0.0562514	Rv0994	molybdopterin biosynthesis protein MoeA1
MMAR_2377	treZ	137.545	0.695098	0.220005	3.15947	0.00158058	0.0563139	Rv1562c	maltooligosyltrehalose trehalohydrolase, TreZ
MMAR_5570	MMAR_5570	16.0995	-3.34668	1.05989	-3.15758	0.00159085	0.0563139		hypothetical protein
MMAR_0706	fadD30	48.3842	-3.37957	1.07465	-3.14481	0.00166192	0.0566047	Rv0404	fatty acyl-AMP ligase FadD30
MMAR_0773	MMAR_0773	177.431	-0.952231	0.302809	-3.14466	0.00166282	0.0566047	Rv0452	conserved hypothetical regulatory protein
MMAR_1410	MMAR_1410	68.9299	-1.66952	0.530616	-3.14637	0.00165309	0.0566047		hypothetical protein
MMAR_2222	ribA2	506.43	-0.633335	0.200828	-3.15361	0.00161263	0.0566047	Rv1415	riboflavin biosynthesis protein RibA2
MMAR_2335	MMAR_2335	388.633	0.554492	0.176339	3.14447	0.00166389	0.0566047		predicted pyridoxal phosphate-dependent enzyme
MMAR_5311	fadE1_1	53.8989	-1.42677	0.453294	-3.14757	0.00164636	0.0566047		acyl-CoA dehydrogenase FadE1_1
MMAR_1530	ftsE	451.335	0.45701	0.145562	3.13962	0.00169169	0.0568127	Rv3102c	cell division ATP-binding protein FtsE
MMAR_4197	mez_1	483.427	0.64131	0.204246	3.1399	0.00169008	0.0568127		[NAD] dependent malate oxidoreductase Mez_1
MMAR_4531	MMAR_4531	121.307	0.750943	0.240045	3.12835	0.00175792	0.0586609	Rv0976c	conserved hypothetical protein
MMAR_2423	cydC	89.4373	-0.927216	0.296678	-3.12533	0.00177605	0.0588907	Rv1620c	Cytochrome transmembrane ATP-binding protein ABC transporter CydC
MMAR_1262	fadE25	1331.77	0.394132	0.126367	3.11895	0.00181494	0.0590587	Rv3274c	acyl-CoA dehydrogenase FadE25
MMAR_3626	MMAR_3626	876.201	-0.430602	0.138021	-3.11983	0.00180953	0.0590587	Rv2326c	transmembrane ATP-binding protein ABC transorter
MMAR_5232	MMAR_5232	450.764	0.454572	0.145673	3.12051	0.00180539	0.0590587	Rv3716c	conserved protein
MMAR_2393	nadC	426.087	-0.869063	0.27889	-3.11615	0.00183231	0.0592559	Rv1596	nicotinate-nucleotide pyrophosphatase NadC	NAD biosynthesis
MMAR_1081	rmlC	74.4696	1.1021	0.354162	3.11184	0.00185923	0.0597576	Rv3465	dTDP-4-dehydrorhamnose 3,5-epimerase, RmlC
MMAR_1865	MMAR_1865	37.0846	1.64827	0.53001	3.10989	0.00187156	0.0597873		conserved hypothetical protein
MMAR_0757	MMAR_0757	94.2239	-1.13383	0.365611	-3.10121	0.00192733	0.0606152		dehydrogenase/reductase
MMAR_1045	rplN	763.293	0.530818	0.171304	3.09869	0.00194376	0.0606152	Rv0714	50S ribosomal protein L14, RplN
MMAR_1127	MMAR_1127	106.444	0.8138	0.262487	3.10035	0.00193292	0.0606152		conserved hypothetical protein
MMAR_1610	MMAR_1610	253.21	-0.798708	0.257569	-3.10095	0.00192904	0.0606152		hypothetical protein
MMAR_2406	MMAR_2406	938.054	0.464132	0.149968	3.09487	0.00196898	0.0610385		ligase, Mur-family
MMAR_0696	lpqK	51.2378	1.51101	0.489478	3.08698	0.00202204	0.0622808	Rv0399c	Conserved lipoprotein, LpqK
MMAR_1744	MMAR_1744	1042.74	0.466692	0.151258	3.08539	0.00203283	0.0622808	Rv2971	oxidoreductase
MMAR_1048	rpsN	481.497	0.678461	0.220053	3.08317	0.0020481	0.0623837	Rv0717	30S ribosomal protein S14, RpsN
MMAR_4642	pdxH	94.0872	1.23595	0.401828	3.07583	0.00209919	0.0635703	Rv2607	pyridoxamine 5'-phosphate oxidase PdxH
MMAR_0285	MMAR_0285	164.295	-1.05096	0.342928	-3.06467	0.00217908	0.0647148	Rv0104	conserved hypothetical protein
MMAR_0443	MMAR_0443	264.298	0.524373	0.171131	3.06415	0.00218286	0.0647148	Rv0203	exported protein
MMAR_2259	qor	317.213	0.621833	0.203256	3.05936	0.00221809	0.0647148		quinone reductase Qor
MMAR_2278	echA12	1318.26	-0.739179	0.241684	-3.05845	0.00222482	0.0647148	Rv1472	enoyl-CoA hydratase, EchA12
MMAR_2937	MMAR_2937	82.7963	0.964351	0.315364	3.0579	0.00222894	0.0647148	Rv1732c	conserved protein
MMAR_3235	MMAR_3235	215.218	-0.956952	0.313039	-3.05698	0.00223581	0.0647148	Rv2191	conserved hypothetical protein
MMAR_3667	glyS	642.526	0.553503	0.180538	3.06586	0.00217045	0.0647148	Rv2357c	glycyl-tRNA synthetase GlyS
MMAR_4510	MMAR_4510	104.832	-1.02194	0.333894	-3.06066	0.00220848	0.0647148		conserved hypothetical protein
MMAR_2128	MMAR_2128	64.933	-1.35248	0.443043	-3.0527	0.00226794	0.0649276		conserved 13E12 repeat family protein
MMAR_3267	MMAR_3267	15.6584	-4.19498	1.37346	-3.05432	0.00225572	0.0649276		conserved transmembrane protein
MMAR_0453	echA8_4	41.7108	1.39217	0.456523	3.0495	0.0022922	0.0651249		enoyl-CoA hydratase, EchA8_4
MMAR_4638	MMAR_4638	18.2435	1.95191	0.640281	3.04852	0.0022997	0.0651249	Rv0898c	conserved protein
MMAR_2995	MMAR_2995	511.651	-0.716815	0.235612	-3.04235	0.00234738	0.0654924	Rv2026c	conserved hypothetical transmembrane protein
MMAR_3318	MMAR_3318	76.6145	1.11169	0.365247	3.04367	0.00233714	0.0654924		conserved hypothetical protein
MMAR_5404	ethA	763.245	-0.954055	0.313628	-3.04199	0.00235017	0.0654924	Rv3854c	monooxygenase EthA
MMAR_4764	MMAR_4764	87.4168	-1.17147	0.385351	-3.04	0.0023658	0.0655789		conserved hypothetical protein
MMAR_0552	MMAR_0552	112.495	0.941856	0.310234	3.03596	0.00239775	0.0661147	Rv0293c	conserved hypothetical membrane protein
MMAR_4022	echA10_1	8.31264	-4.65482	1.53655	-3.02939	0.00245047	0.0672147		enoyl-CoA hydratase EchA10_1
MMAR_0148	MMAR_0148	139.241	-0.994382	0.329154	-3.02102	0.00251924	0.068385		glycosyltransferase
MMAR_3516	alkB_1	471.587	-0.778468	0.257641	-3.02153	0.00251502	0.068385		transmembrane alkane 1-monooxygenase AlkB_1
MMAR_1439	MMAR_1439	7.87816	4.31411	1.43157	3.01354	0.00258215	0.0694305		hypothetical protein
MMAR_1839	MMAR_1839	588.912	-0.64037	0.212624	-3.01174	0.00259752	0.0694305	Rv2867c	conserved hypothetical protein
MMAR_3163	MMAR_3163	874.798	-1.76452	0.585788	-3.01222	0.00259343	0.0694305	Rv1530	Zn-dependent alcohol dehydrogenase
MMAR_3121	MMAR_3121	124.926	0.756709	0.251436	3.00955	0.00261636	0.0694314	Rv1128c,Rv3467	conserved hypothetical protein
MMAR_4777	MMAR_4777	16.7639	3.23973	1.0768	3.00866	0.00262406	0.0694314		conserved hypothetical hydroxylase
MMAR_0232	MMAR_0232	9.23803	3.0911	1.02853	3.00535	0.00265275	0.0698379		conserved hypothetical secreted protein
MMAR_1778	tesA	262.21	0.884413	0.294845	2.99959	0.00270342	0.0706118	Rv2928	thioesterase TesA
MMAR_3862	yrbE5A	47.87	-1.40151	0.467334	-2.99895	0.0027091	0.0706118		YrbE family protein, YrbE5A
MMAR_5395	MMAR_5395	831.032	-0.492781	0.164784	-2.99046	0.00278554	0.0720467	Rv3843c	conserved hypothetical transmembrane protein
MMAR_p03	MMAR_p03	551.06	-0.614608	0.205569	-2.98979	0.00279165	0.0720467		ATP-dependent exoDNAse (exonuclease V)
MMAR_0138	MMAR_0138	65.2568	-1.27902	0.428222	-2.98682	0.00281897	0.0722031		conserved hypothetical protein
MMAR_0205	MMAR_0205	388.915	1.03519	0.347352	2.98022	0.00288041	0.0722031		flavoprotein
MMAR_1005	mmpL5	1925.69	-0.581628	0.19503	-2.98225	0.00286138	0.0722031	Rv0676c	conserved transmembrane transport protein, MmpL5	Antibiotic resistance, drug efflux (Bedaquiline), Siderophore export/recycling
MMAR_2987	MMAR_2987	55.5138	-1.16588	0.390744	-2.98375	0.00284737	0.0722031		3-(3-hydroxy-phenyl) propionate hydroxylase
MMAR_3177	panD_2	64.7365	1.22536	0.41072	2.98344	0.00285029	0.0722031		aspartate 1-decarboxylase precursor PanD_2
MMAR_4353	MMAR_4353	155.235	0.647782	0.217316	2.98083	0.0028747	0.0722031	Rv1112	GTP binding protein
MMAR_0990	rplJ	1726.63	0.336279	0.113337	2.96708	0.0030064	0.0746755	Rv0651	50S ribosomal protein L10, RplJ
MMAR_1002	echA4	114.204	0.999556	0.336895	2.96697	0.00300755	0.0746755	Rv0673	enoyl-CoA hydratase, EchA4
MMAR_2391	nadA	999.389	-0.671103	0.226536	-2.96245	0.00305198	0.075099	Rv1594	quinolinate synthetase NadA	NAD biosynthesis
MMAR_2737	apa	595.322	0.574731	0.194332	2.95747	0.00310176	0.075099	Rv1860	alanine and proline rich secreted protein Apa
MMAR_3409	MMAR_3409	230.637	-1.59733	0.539742	-2.95944	0.00308202	0.075099		dihydroorotate dehydrogenase
MMAR_3581	MMAR_3581	147.679	1.15897	0.391928	2.95709	0.00310553	0.075099		PE-PGRS family protein
MMAR_3875	MMAR_3875	217.77	-0.583054	0.197205	-2.95659	0.00311061	0.075099		PE-PGRS family protein
MMAR_4567	MMAR_4567	131.498	-0.948782	0.320758	-2.95793	0.0030971	0.075099	Rv0941c	conserved hypothetical membrane protein
MMAR_3309	ptpA	79.7028	-1.02199	0.346358	-2.95066	0.00317091	0.0758558	Rv2234	phosphotyrosine protein phosphatase PtpA
MMAR_5228	dnaQ	641.291	-0.645152	0.218633	-2.95085	0.00316903	0.0758558	Rv3711c	DNA polymerase III (epsilon subunit) DnaQ
MMAR_1423	MMAR_1423	259.522	-0.714785	0.242525	-2.94726	0.003206	0.0760319		anchored-membrane serine/threonine-protein kinase
MMAR_3272	MMAR_3272	201.413	-0.760614	0.25829	-2.9448	0.00323158	0.0760319		fatty acyl-AMP ligase
MMAR_3533	MMAR_3533	115.601	-0.841558	0.285767	-2.94491	0.0032305	0.0760319		methyltransferase (methylase)
MMAR_3555	MMAR_3555	330.587	0.986821	0.335157	2.94435	0.00323633	0.0760319		saccharopine dehydrogenase
MMAR_1862	hypF	87.4069	-1.30055	0.442856	-2.93673	0.00331696	0.0772336		hydrogenase maturation factor, HypF
MMAR_4551	MMAR_4551	2572.12	0.397249	0.135234	2.9375	0.00330875	0.0772336	Rv0950c	conserved hypothetical protein
MMAR_0675	MMAR_0675	9.88137	3.20147	1.0926	2.93013	0.00338816	0.0785424		hypothetical protein
MMAR_1579	MMAR_1579	65.3664	-1.32514	0.45446	-2.91587	0.00354699	0.0816029		conserved hypothetical protein
MMAR_4211	MMAR_4211	679.992	0.469683	0.161099	2.91549	0.00355134	0.0816029	Rv1230c	membrane protein
MMAR_3978	MMAR_3978	6.98154	4.05918	1.39588	2.90797	0.00363787	0.0832263		coenzyme F420-dependent oxidoreductase
MMAR_0174	pks16_1	184.283	0.973221	0.335801	2.89821	0.00375303	0.0836189		polyketide synthase Pks16_1
MMAR_0916	MMAR_0916	1405.77	-1.50591	0.519331	-2.8997	0.00373517	0.0836189		trypsin-like serine protease
MMAR_1885	cobB	97.2866	-1.32664	0.457772	-2.89803	0.00375516	0.0836189	Rv2848c	cobyrinic acid a,C-diamide synthase CobB
MMAR_2578	MMAR_2578	739.394	-1.17177	0.404469	-2.89706	0.00376676	0.0836189		metal cation transporter p-type ATPase a, CtpF
MMAR_4058	murI	153.8	-0.73729	0.254429	-2.89782	0.0037576	0.0836189	Rv1338	glutamate racemase MurI
MMAR_4196	lpqZ	227.735	0.7063	0.243698	2.89826	0.00375234	0.0836189	Rv1244	lipoprotein LpqZ
MMAR_5128	ppa	316.928	0.598809	0.206548	2.89913	0.00374198	0.0836189	Rv3628	inorganic pyrophosphatase Ppa
MMAR_0888	menE	148.464	-0.753339	0.260421	-2.89277	0.00381861	0.0842431	Rv0542c	O-succinylbenzoic acid-CoA ligase, MenE
MMAR_4440	MMAR_4440	51.0344	1.61372	0.557978	2.89208	0.00382704	0.0842431		conserved hypothetical protein
MMAR_0986	fabD2	66.1001	-1.69319	0.586367	-2.8876	0.00388196	0.0847399	Rv0649	malonyl CoA-acyl carrier protein transacylase, FabD2
MMAR_3159	MMAR_3159	341.28	-1.31952	0.456944	-2.88771	0.00388061	0.0847399		conserved hypothetical hydrolase
MMAR_2215	fmt	187.309	-0.90446	0.313783	-2.88244	0.00394605	0.0857816	Rv1406	methionyl-tRNA formyltransferase Fmt
MMAR_0362	MMAR_0362	44.931	1.51712	0.526936	2.87913	0.00398775	0.0863298		conserved protein
MMAR_1166	MMAR_1166	74.7753	1.19583	0.41586	2.87556	0.00403312	0.0867513	Rv3364c	conserved hypothetical protein
MMAR_1799	rpsP	739.804	0.44067	0.153277	2.875	0.00404034	0.0867513	Rv2909c	30S ribosomal protein S16 RpsP
MMAR_4492	arcA	218.362	-0.556087	0.193644	-2.8717	0.00408266	0.0873023	Rv1001	arginine deiminase ArcA
MMAR_1674	MMAR_1674	193.893	0.727918	0.253713	2.86905	0.00411702	0.0876791		penicillin-binding protein
MMAR_0073	ssb	843.388	0.473113	0.165	2.86735	0.00413924	0.0877955	Rv0054	single-strand binding protein Ssb
MMAR_4138	oppD	156.172	-0.874697	0.305965	-2.85882	0.00425223	0.0898284	Rv1281c	oligopeptide-transport ATP-binding protein ABC transporter OppD
MMAR_0860	ctpF	1373.26	-0.991499	0.347526	-2.85302	0.00433061	0.0907524	Rv1997	metal cation-transporting p-type ATPase F, CtpF	regulated by devR
MMAR_1039	rpmC	450.281	0.671262	0.235219	2.85377	0.00432031	0.0907524	Rv0709	50S ribosomal protein L29, RpmC
MMAR_2376	MMAR_2376	224.399	-0.841431	0.295325	-2.84917	0.00438332	0.0908023		GntR-family transcriptional regulator
MMAR_3749	nadD	106.858	0.977915	0.34314	2.8499	0.00437326	0.0908023	Rv2421c	nicotinate-nucleotide adenylyltransferase NadD	common to de novo and salvage NAD biosynthesis
MMAR_4665	rpfA	3335.61	0.479495	0.1683	2.84905	0.00438499	0.0908023	Rv0867c	resuscitation-promoting factor RpfA
MMAR_4930	cyp123A3	61.4962	-0.912899	0.322245	-2.83294	0.00461225	0.0951322	Rv0766c	cytochrome P450 123A3 Cyp123A3
MMAR_1188	trpS	177.961	0.631805	0.223173	2.83101	0.00464012	0.0953317	Rv3336c	tryptophanyl-tRNA synthetase TrpS
MMAR_1973	ephG	158.682	-0.943795	0.333846	-2.82703	0.00469813	0.0957855	Rv2740	conserved protein
MMAR_3579	esxK	54.8266	1.44789	0.512167	2.82699	0.00469878	0.0957855		EsaT-6 like protein EsxK
MMAR_2975	MMAR_2975	67.7827	1.04422	0.369633	2.82503	0.00472761	0.0959997		conserved hypothetical membrane protein
MMAR_1725	MMAR_1725	247.138	-0.929579	0.329832	-2.81834	0.00482722	0.0972686	Rv2989	transcriptional regulatory protein	Antibiotic resistance, iclR family transcriptional regulator, repress katG, deletion mutant susceptible to INH
MMAR_5287	MMAR_5287	423.484	0.446698	0.158428	2.81957	0.00480885	0.0972686	Rv3747	conserved hypothetical protein
MMAR_0707	pks6	198.539	-0.943841	0.335412	-2.81397	0.00489331	0.0980136	Rv0405	polyketide synthase Pks6
MMAR_3666	MMAR_3666	91.4643	0.873875	0.310608	2.81343	0.00490162	0.0980136	Rv2356c	PPE family protein
MMAR_4978	otsA	1027.26	0.373523	0.132858	2.81145	0.00493188	0.0982438	Rv3490	alpha, alpha-trehalose-phosphate synthase [UDP-forming] OtsA
MMAR_0477	MMAR_0477	252.625	-0.574812	0.204587	-2.80962	0.00496005	0.0983686	Rv0228	integral membrane acyltransferase
MMAR_1788	glnB	283.637	0.490715	0.174719	2.8086	0.0049757	0.0983686	Rv2919c	nitrogen regulatory protein P-II GlnB
MMAR_4505	MMAR_4505	87.0416	-0.993013	0.354061	-2.80464	0.00503732	0.0989586		glycosyltransferase
MMAR_4589	MMAR_4589	30.7145	1.68403	0.600527	2.80425	0.00504332	0.0989586		conserved hypothetical protein
MMAR_0406	MMAR_0406	17.3291	2.04197	0.728813	2.80177	0.00508232	0.0993518	Rv0163	conserved hypothetical protein
MMAR_4232	fadD6	507.88	0.554855	0.198308	2.79795	0.00514273	0.099788	Rv1206	fatty-acid-CoA ligase FadD6
MMAR_5135	PE_PGRS15	72.742	-1.13183	0.404354	-2.7991	0.00512453	0.099788		PE-PGRS family protein
MMAR_1077	mmsB	390.294	0.503234	0.180346	2.79038	0.00526464	0.100214	Rv0751c	3-hydroxyisobutyrate dehydrogenase, MmsB
MMAR_1850	MMAR_1850	27.9794	1.76216	0.631308	2.79129	0.0052499	0.100214	Rv0746	PE-PGRS family protein
MMAR_2701	MMAR_2701	121.38	0.831825	0.297707	2.7941	0.00520438	0.100214	Rv1824	conserved hypothetical membrane protein
MMAR_2834	MMAR_2834	27.782	-2.27785	0.816188	-2.79084	0.00525713	0.100214		conserved hypothetical protein
MMAR_4136	oppB	156.044	-0.86538	0.309764	-2.79368	0.00521122	0.100214	Rv1283c	oligopeptide-transport integral membrane protein ABC transporter OppB
MMAR_5242	MMAR_5242	517.189	0.509201	0.182544	2.78947	0.00527945	0.100214	Rv3723	conserved membrane protein
MMAR_3868	mce5E	47.6047	-1.43065	0.513386	-2.78669	0.00532491	0.100712		Mce family protein, Mce5E
MMAR_0161	MMAR_0161	73.2516	0.984012	0.35398	2.77985	0.00543841	0.101146	Rv2390c	conserved hypothetical membrane protein
MMAR_0645	clpB	6694.04	-0.808409	0.291327	-2.77491	0.00552162	0.101146	Rv0384c	endopeptidase ATP binding protein (chain B) ClpB
MMAR_1374	MMAR_1374	158.104	0.765967	0.275458	2.7807	0.00542418	0.101146		FK-506 binding protein, peptidyl-prolyl cis-trans isomerase
MMAR_2314	MMAR_2314	61.3869	-1.23947	0.446542	-2.77572	0.00550804	0.101146	Rv1501	conserved hypothetical
MMAR_2691	erg3	795.872	-1.06966	0.385413	-2.77536	0.005514	0.101146	Rv1814	membrane-bound C-5 sterol desaturase Erg3
MMAR_3797	MMAR_3797	106.115	-0.846594	0.304619	-2.77919	0.00544952	0.101146		type I modular polyketide synthase
MMAR_4878	MMAR_4878	571.341	-0.420919	0.151616	-2.77621	0.00549962	0.101146	Rv0811c	conserved hypothetical protein
MMAR_5124	hpt	453.219	0.574729	0.206796	2.77921	0.00544913	0.101146	Rv3624c	hypoxanthine-guanine phosphoribosyltransferase Hpt
MMAR_5428	MMAR_5428	12.6168	2.94234	1.06018	2.77533	0.00551449	0.101146		conserved hypothetical transmembrane protein
MMAR_4622	ctpE	293.736	0.667963	0.24093	2.77244	0.00556385	0.101564	Rv0908	metal cation transporter ATPase p-type CtpE
MMAR_5549	MMAR_5549	28.8303	2.12447	0.767976	2.76632	0.00566922	0.103129		conserved hypothetical protein
MMAR_0257	MMAR_0257	7.60755	2.94258	1.06465	2.76389	0.00571174	0.103519	Rv0100	conserved hypothetical protein
MMAR_3479	MMAR_3479	738.896	-0.369582	0.133769	-2.76283	0.00573018	0.103519		two component sensor histidine kinase
MMAR_3476	MMAR_3476	558.34	-1.21363	0.439632	-2.76056	0.00577027	0.103619	Rv2004c	conserved hypothetical protein	regulated by devR
MMAR_3494	MMAR_3494	155.365	-0.82088	0.297391	-2.76027	0.00577528	0.103619	Rv3812	PE-PGRS family protein
MMAR_1229	phoY1	20.5986	2.82891	1.02694	2.7547	0.00587457	0.105041	Rv3301c	phosphate-transport system transcriptional regulatory protein PhoY1
MMAR_1035	rpsS	634.696	0.721324	0.261994	2.75321	0.00590138	0.105161	Rv0705	50S ribosomal protein S19, RpsS
MMAR_3661	MMAR_3661	515.452	-0.983381	0.357896	-2.74767	0.00600199	0.106591	Rv2352c	PPE family protein
MMAR_2198	carA	339.259	0.397986	0.14499	2.74492	0.00605264	0.107128	Rv1383	carbamoyl-phosphate synthase small chain CarA
MMAR_1011	rpsL	1212.08	0.501584	0.182964	2.74143	0.00611725	0.107307	Rv0682	30S ribosomal protein S12, RpsL
MMAR_1512	MMAR_1512	15.7792	-2.19907	0.802272	-2.74105	0.00612425	0.107307		conserved hypothetical membrane protein
MMAR_3448	MMAR_3448	360.862	0.58408	0.212932	2.74304	0.00608735	0.107307		conserved hypothetical protein
MMAR_0430	bglS	580.804	-0.389416	0.142226	-2.738	0.00618141	0.107394	Rv0186	beta-glucosidase BglS
MMAR_0936	atsA_1	252.67	-0.704441	0.25733	-2.73751	0.00619071	0.107394		arylsulfatase AtsA_1
MMAR_4323	MMAR_4323	17.5228	-2.25071	0.821937	-2.7383	0.00617585	0.107394		transposase
MMAR_0466	MMAR_0466	321.09	-0.547682	0.200692	-2.72897	0.00635316	0.10966		long-chain-fatty-acid-CoA ligase
MMAR_0863	apbA	34.2118	-1.42935	0.523869	-2.72845	0.00636319	0.10966		ketopantoate reductase, ApbA
MMAR_0391	MMAR_0391	46.5982	-1.25974	0.462856	-2.72167	0.00649537	0.110485		conserved hypothetical protein
MMAR_1043	MMAR_1043	76.4969	1.00503	0.368942	2.72409	0.00644782	0.110485	Rv0712	conserved protein
MMAR_2773	MMAR_2773	59.7911	0.989275	0.363195	2.72381	0.00645336	0.110485	Rv1885c	conserved secreted protein
MMAR_3865	mce5B	11.5213	3.17206	1.16537	2.72193	0.00649026	0.110485		Mce family protein, Mce5B
MMAR_3527	MMAR_3527	52.5914	1.13183	0.416579	2.71696	0.00658852	0.111706		conserved hypothetical protein
MMAR_1947	PPE44	37.1178	1.35844	0.5033	2.69906	0.0069536	0.117153	Rv2770c	PPE family protein
MMAR_5540	MMAR_5540	125.141	-0.996994	0.369392	-2.69902	0.00695449	0.117153		Transposase for insertion sequence ISMyma02
MMAR_1109	MMAR_1109	31.0654	1.39746	0.518087	2.69734	0.00698962	0.117367	Rv3440c	conserved hypothetical protein
MMAR_0832	MMAR_0832	464.221	0.437706	0.162537	2.69297	0.00708193	0.118222		conserved hypothetical protein
MMAR_3558	MMAR_3558	463.707	0.699004	0.259641	2.6922	0.00709831	0.118222	Rv3329	aminotransferase (adenosylmethionine-8-amino-7-oxononanoate) BioA
MMAR_4876	ctpV	392.478	-0.706432	0.262555	-2.69061	0.00713217	0.118222		metal cation transporter p-type ATPase, CtpV
MMAR_4942	phoP	508.522	0.397258	0.147643	2.69066	0.0071311	0.118222	Rv0757	two component system response phosphate regulon transcriptional regulator, PhoP
MMAR_5147	MMAR_5147	8.934	-4.60556	1.71234	-2.68962	0.00715334	0.118222	Rv3659c	conserved hypothetical protein
MMAR_1073	sigL	48.1089	1.12098	0.417594	2.68437	0.00726657	0.119716	Rv0735	alternative RNA polymerase sigma factor (RpoE), SigL
MMAR_2744	MMAR_2744	9.66902	-3.58774	1.33705	-2.68332	0.00728952	0.119717		acetyltransferase
MMAR_2189	MMAR_2189	94.7962	-1.0673	0.398062	-2.68124	0.00733507	0.120089	Rv1371	conserved membrane protein
MMAR_2195	pyrB	309.03	0.563282	0.210182	2.67997	0.00736282	0.120168	Rv1380	aspartate carbamoyltransferase PyrB
MMAR_4749	MMAR_4749	34.5943	1.29545	0.486114	2.66491	0.00770094	0.125296		acyl-CoA dehydrogenase
MMAR_4633	prrA	437.924	-0.633574	0.237861	-2.66364	0.00773009	0.125381	Rv0903c	two component response transcriptional regulatory protein PrrA
MMAR_2620	MMAR_2620	1186.67	-1.10948	0.417575	-2.65697	0.0078847	0.127494		conserved hypothetical protein
MMAR_1608	MMAR_1608	163.787	0.775275	0.292257	2.65272	0.00798463	0.128712		hydrolase
MMAR_3158	MMAR_3158	81.8928	-0.85437	0.323192	-2.64354	0.0082044	0.131849		transcriptional regulatory protein (probably TetR-family)
MMAR_2824	MMAR_2824	119.348	0.699933	0.265109	2.64017	0.00828641	0.13276		monooxygenase
MMAR_3337	acpM	1526.61	0.714565	0.271142	2.63539	0.00840401	0.13342	Rv2244	meromycolate extension acyl carrier protein AcpM
MMAR_4279	fbiC	1100.76	-0.356247	0.135155	-2.63584	0.00839301	0.13342	Rv1173	F420 biosynthesis protein FbiC
MMAR_5270	MMAR_5270	87.8432	0.740491	0.280947	2.63569	0.00839655	0.13342	Rv3733c	conserved hypothetical protein
MMAR_2944	MMAR_2944	832.191	0.450676	0.171915	2.62151	0.00875422	0.138171	Rv0256c	PPE family protein
MMAR_4762	cyp105Q4	80.396	-0.785116	0.299498	-2.62144	0.00875601	0.138171		cytochrome P450 105Q4 Cyp105Q4
MMAR_0363	MMAR_0363	112.429	0.777028	0.296624	2.61958	0.00880389	0.138509		conserved hypothetical membrane protein
MMAR_4632	MMAR_4632	1046.96	-0.803759	0.307068	-2.61753	0.00885693	0.138895	Rv0785	conserved hypothetical protein
MMAR_5069	MMAR_5069	132.904	0.854127	0.326428	2.61658	0.00888143	0.138895	Rv3574	transcriptional regulatory protein (TetR-family)
MMAR_0054	MMAR_0054	60.3823	-1.12177	0.430033	-2.60858	0.00909191	0.139763		conserved hypothetical transmembrane protein
MMAR_0139	fadE6_1	91.0218	-1.26052	0.483492	-2.60711	0.00913112	0.139763		acyl-CoA dehydrogenase FadE6_1
MMAR_0142	ltp1_1	178.128	-0.863895	0.330563	-2.61341	0.00896439	0.139763		lipid-transfer protein Ltp1_1
MMAR_1197	MMAR_1197	6.12253	-4.11544	1.57868	-2.60688	0.00913711	0.139763		conserved hypothetical protein
MMAR_1945	MMAR_1945	37.2344	1.15834	0.444423	2.60638	0.00915037	0.139763		conserved hypothetical membrane protein
MMAR_3395	MMAR_3395	67.4258	-1.19968	0.46016	-2.60709	0.00913142	0.139763		methyltransferase (methylase)
MMAR_3402	MMAR_3402	170.335	-0.798809	0.306316	-2.60779	0.00911275	0.139763		PE-PGRS family protein
MMAR_p17	MMAR_p17	137.813	-0.679851	0.260624	-2.60855	0.00909265	0.139763		hypothetical protein
MMAR_1291	alkB	302.536	-0.783738	0.300816	-2.60537	0.00917739	0.139768	Rv3252c	transmembrane alkane 1-monooxygenase AlkB
MMAR_3393	MMAR_3393	18.73	-2.61141	1.00353	-2.60224	0.00926181	0.140128		methyltransferase
MMAR_3711	cysH	409.155	-0.655483	0.252037	-2.60074	0.00930238	0.140128	Rv2392	3'-phosphoadenosine 5'-phosphosulfate reductase CysH
MMAR_4158	citE_1	120.615	-1.10894	0.426326	-2.60115	0.00929112	0.140128		citrate (pro-3s)-lyase (beta subunit) CitE_1
MMAR_4213	tatB	225.349	-0.543594	0.209032	-2.60053	0.00930796	0.140128	Rv1224	protein TatB
MMAR_0569	MMAR_0569	182.553	-0.65006	0.250637	-2.59363	0.00949677	0.140547		conserved hypothetical transmembrane protein
MMAR_0601	MMAR_0601	290.153	-0.720637	0.277781	-2.59426	0.00947934	0.140547		conserved hypothetical membrane protein
MMAR_1948	fadD13_1	68.3072	-0.885635	0.341199	-2.59565	0.00944113	0.140547		fatty acid-CoA ligase FadD13_1
MMAR_2546	MMAR_2546	46.0414	1.11435	0.429447	2.59485	0.0094632	0.140547		conserved hypothetical protein
MMAR_3399	MMAR_3399	153.768	-0.751732	0.289835	-2.59365	0.00949621	0.140547		conserved hypothetical protein
MMAR_4635	MMAR_4635	93.8566	0.771623	0.297306	2.59538	0.00944861	0.140547	Rv0901	conserved exported or membrane protein
MMAR_1332	MMAR_1332	118.209	0.6381	0.24625	2.59127	0.00956233	0.140722		conserved hypothetical membrane protein
MMAR_5077	MMAR_5077	367.96	-0.649778	0.250743	-2.59141	0.00955824	0.140722	Rv3577	conserved hypothetical Zn-dependent hydrolase
MMAR_2208	lipH	247.959	0.563164	0.217541	2.58877	0.00963195	0.140955	Rv1399c	lipase LipH
MMAR_3031	MMAR_3031	640.185	-0.584793	0.225827	-2.58956	0.00960975	0.140955	Rv2053c	conserved hypothetical membrane protein
MMAR_2729	MMAR_2729	161.267	0.583738	0.225665	2.58674	0.00968875	0.141391	Rv1855c	oxidoreductase
MMAR_0181	mce6E	31.977	1.54503	0.598348	2.58216	0.00981853	0.142887		MCE-family lipoprotein Mce6E
MMAR_0195	esxB_2	5.50732	3.94256	1.53213	2.57326	0.0100747	0.146109		conserved hypothetical EsxB-like protein, EsxB_2
MMAR_2299	MMAR_2299	198.216	-0.623576	0.242455	-2.57193	0.0101134	0.146109		two component regulator - sensor kinase
MMAR_2431	MMAR_2431	61.2291	0.955059	0.37139	2.57158	0.0101236	0.146109	Rv1628c	conserved hypothetical protein
MMAR_1701	gatC	37.1838	1.18861	0.462647	2.56916	0.0101946	0.14673	Rv3012c	glutamyl-tRNA(Gln) amidotransferase (subunit C) GatC
MMAR_2386	MMAR_2386	51.2212	1.18306	0.461366	2.56426	0.0103397	0.14822	Rv1571	conserved hypothetical protein
MMAR_4574	pfkB	47.8535	0.991066	0.386569	2.56375	0.0103547	0.14822		fructokinase, PfkB
MMAR_3429	lipM	200.273	-1.06809	0.416822	-2.56246	0.0103933	0.148366	Rv2284	membrane-bound esterase LipM
MMAR_1369	MMAR_1369	1106.31	-0.389811	0.152415	-2.55756	0.0105409	0.149658	Rv3195	conserved hypothetical protein
MMAR_3210	MMAR_3210	105.795	-0.955066	0.373422	-2.55761	0.0105394	0.149658		conserved regulatory protein
MMAR_0340	MMAR_0340	47.5772	-0.939638	0.36764	-2.55587	0.0105924	0.149983		transcriptional regulatory protein (probably TetR-family)
MMAR_1309	MMAR_1309	162.22	-0.699092	0.27387	-2.55264	0.010691	0.150971	Rv3236c	conserved membrane transport protein
MMAR_3038	MMAR_3038	13.0271	-2.76151	1.0828	-2.55035	0.0107615	0.151558		conserved hypothetical protein
MMAR_2197	MMAR_2197	111.07	0.794846	0.312067	2.54704	0.0108641	0.152593	Rv1382	secreted protein
MMAR_1727	leuD	275.524	-0.478975	0.188485	-2.54118	0.011048	0.152637	Rv2987c	3-isopropylmalate dehydratase (small subunit) LeuD
MMAR_2657	MMAR_2657	15.0245	2.71235	1.06575	2.54502	0.0109272	0.152637		isochorismatase family protein
MMAR_2730	MMAR_2730	334.274	0.365122	0.143701	2.54085	0.0110583	0.152637	Rv1856c	oxidoreductase
MMAR_2741	MMAR_2741	245.424	0.675124	0.265379	2.544	0.0109592	0.152637	Rv1864c	conserved hypothetical protein
MMAR_3305	MMAR_3305	136.527	-0.675826	0.266027	-2.54044	0.0110712	0.152637		conserved protein
MMAR_3323	MMAR_3323	7.69891	-4.21681	1.65756	-2.54399	0.0109595	0.152637		pyruvate dehydrogenase E1 component (alpha subunit)
MMAR_3953	MMAR_3953	43.0458	-1.25759	0.494788	-2.54168	0.0110322	0.152637		conserved hypothetical protein
MMAR_3556	MMAR_3556	228.325	0.56095	0.221046	2.53771	0.011158	0.15343		aldehyde dehydrogenase NAD dependent
MMAR_0796	pcaA	837.89	0.439881	0.173411	2.53664	0.0111923	0.153499	Rv0470c	mycolic acid synthase PcaA
MMAR_4011	MMAR_4011	9.54634	-2.9413	1.16067	-2.53414	0.0112725	0.15415		acyl-CoA dehydrogenase
MMAR_4561	MMAR_4561	163.55	0.725856	0.286523	2.53332	0.0112986	0.15415	Rv0124,Rv0532,Rv1068c	PE-PGRS family protein
MMAR_3377	MMAR_3377	16.1544	-1.85866	0.735496	-2.52708	0.0115015	0.15651		conserved hypothetical protein
MMAR_0637	dnaK	13131.3	-0.752583	0.298124	-2.5244	0.0115896	0.157301	Rv0350	chaperone protein DnaK
MMAR_3287	MMAR_3287	420.563	0.4271	0.169353	2.52195	0.0116707	0.157992	Rv2219	conserved transmembrane protein
MMAR_1860	MMAR_1860	52.0901	1.46262	0.580541	2.51941	0.0117551	0.158725		conserved hypothetical sugar phosphate isomerase
MMAR_4442	MMAR_4442	290.155	-0.526445	0.209041	-2.51838	0.0117895	0.158779		prophage integrase
MMAR_3029	ppm1A	998.137	-0.330414	0.131474	-2.51315	0.0119657	0.159108	Rv2051c	N-term polyprenol-monophosphomannose synthase, Ppm1A
MMAR_4288	lpqW	554.064	0.421363	0.167618	2.51383	0.0119428	0.159108	Rv1166	conserved lipoprotein LpqW
MMAR_4704	MMAR_4704	21.0942	1.88633	0.750342	2.51396	0.0119385	0.159108		conserved hypothetical secreted protein
MMAR_4853	MMAR_4853	8.92698	-3.36091	1.33677	-2.51421	0.0119298	0.159108		hypothetical protein
MMAR_5086	MMAR_5086	257.576	-0.571194	0.226996	-2.51632	0.0118587	0.159108	Rv3586	conserved hypothetical RuvA-like protein
MMAR_3976	cyp138A4	79.1661	-1.32607	0.528683	-2.50826	0.0121329	0.160922		cytochrome P450 138A4 Cyp138A4
MMAR_3439	MMAR_3439	136.717	-0.887073	0.353997	-2.50588	0.0122147	0.161599		conserved hypothetical hydroxylase
MMAR_2935	MMAR_2935	13.0909	-3.23647	1.29379	-2.50154	0.0123653	0.163179		conserved hypothetical protein
MMAR_1147	MMAR_1147	323.565	-1.00927	0.403725	-2.49989	0.0124233	0.163532		transcriptional regulatory protein
MMAR_1092	truA	438.001	0.530853	0.212446	2.49877	0.0124626	0.163638	Rv3455c	pseudouridine synthase a, TruA
MMAR_0179	mce6C	42.0307	1.12716	0.452382	2.49162	0.0127162	0.166136		MCE-family protein Mce6C
MMAR_3040	MMAR_3040	95.8982	-0.716999	0.287732	-2.4919	0.0127061	0.166136		short-chain dehydrogenase
MMAR_4372	phoH2	1789.72	-0.580178	0.232953	-2.49054	0.012755	0.166227	Rv1095	PhoH-like protein PhoH2
MMAR_0834	coxS_1	67.431	-1.12283	0.451014	-2.48957	0.0127897	0.166267		carbon monoxyde dehydrogenase (small chain), CoxS_1
MMAR_2072	MMAR_2072	2079.25	-0.849867	0.341552	-2.48825	0.0128373	0.166472	Rv2627c	conserved hypothetical protein	regulated by devR
MMAR_3418	MMAR_3418	28.9139	1.22834	0.494784	2.48259	0.0130432	0.168724	Rv2393	conserved hypothetical protein
MMAR_1088	rpsK	1480.34	0.372294	0.15007	2.4808	0.0131087	0.168739	Rv3459c	30S ribosomal protein S11, RpsK
MMAR_3766	rpmA	606.221	0.402475	0.162205	2.48127	0.0130914	0.168739	Rv2441c	50S ribosomal protein L27 RpmA
MMAR_4309	echA10	51.7178	0.960225	0.387352	2.47894	0.0131772	0.168788	Rv1142c	enoyl-CoA hydratase EchA10
MMAR_4760	MMAR_4760	50.3432	-1.309	0.528233	-2.47808	0.0132092	0.168788		dipeptidase
MMAR_5388	MMAR_5388	41.6166	1.75364	0.707656	2.47809	0.0132087	0.168788	Rv3836	conserved hypothetical protein
MMAR_p14	merT	120.193	-1.0095	0.408089	-2.47373	0.0133709	0.170439		mercuric transport protein MerT
MMAR_5356	embA	1446.82	0.321958	0.130274	2.47139	0.0134588	0.171143	Rv3794	integral membrane indolylacetylinositol arabinosyltransferase EmbA
MMAR_1087	rpsM	1751.54	0.387974	0.157216	2.46778	0.0135954	0.172142	Rv3460c	30S ribosomal protein S13, RpsM
MMAR_2277	trxB1	811.276	-0.747866	0.303077	-2.46758	0.0136031	0.172142	Rv1471	thioredoxin TrxB1
MMAR_1064	fucA	21.0139	2.00928	0.814661	2.4664	0.0136479	0.172162	Rv0727c	L-fuculose-1-phosphate aldolase FucA
MMAR_1790	MMAR_1790	307.495	0.478485	0.194116	2.46495	0.0137033	0.172162	Rv2917	conserved hypothetical alanine and arginine rich protein
MMAR_2375	MMAR_2375	56.3785	-1.2756	0.517489	-2.46498	0.0137022	0.172162		conserved hypothetical protein
MMAR_4744	MMAR_4744	6.72087	3.65662	1.48548	2.46158	0.0138328	0.173374		dioxygenase
MMAR_1793	MMAR_1793	216.995	0.57846	0.235299	2.45841	0.0139554	0.174492		conserved hypothetical protein
MMAR_1230	corA_1	52.9129	-1.25697	0.512598	-2.45215	0.0142004	0.175664		magnesium and cobalt transport transmembrane protein CorA_1
MMAR_1521	MMAR_1521	276.227	-0.934787	0.381572	-2.44983	0.0142924	0.175664	Rv3129	conserved protein	regulated by devR
MMAR_1737	ung	59.306	0.883634	0.360549	2.4508	0.0142538	0.175664	Rv2976c	uracil-DNA glycosylase Ung
MMAR_2190	MMAR_2190	66.5061	-1.57406	0.643039	-2.44785	0.0143712	0.175664	Rv1372	chalcone/stilbene synthase
MMAR_2625	fadD1	144.164	-0.838211	0.342474	-2.44752	0.0143844	0.175664	Rv1750c	fatty-acid-CoA ligase FadD1
MMAR_3525	MMAR_3525	32.5378	-2.26808	0.926035	-2.44923	0.014316	0.175664		methylase
MMAR_3669	zur	45.5422	1.07433	0.437898	2.45337	0.0141524	0.175664	Rv2359	Zinc uptake regulation protein Zur
MMAR_3843	pdhB	73.7652	-0.736879	0.300907	-2.44886	0.0143308	0.175664	Rv2496c	pyruvate dehydrogenase E1 component (beta subunit) PdhB
MMAR_4863	phoS3	287.871	-0.626029	0.255616	-2.4491	0.0143215	0.175664		phosphate-binding protein 3 precursor, PhoS3
MMAR_4896	MMAR_4896	142.032	-0.666971	0.272298	-2.44942	0.0143086	0.175664	Rv0789c	conserved hypothetical protein
MMAR_2098	MMAR_2098	510.387	0.44849	0.18336	2.44594	0.0144473	0.176022	Rv2603c	highly conserved protein
MMAR_1146	MMAR_1146	1329.5	-0.837094	0.342598	-2.44337	0.0145508	0.176872		integral membrane transport protein
MMAR_4316	MMAR_4316	16.4508	2.12866	0.872021	2.44107	0.014644	0.177592		PE-PGRS family protein
MMAR_0719	thiS	7.31889	3.11488	1.27942	2.43461	0.0149079	0.179134	Rv0416	thiamine biosynthesis protein ThiS
MMAR_3234	MMAR_3234	3402.71	0.36032	0.147921	2.43589	0.0148552	0.179134	Rv2190c	conserved hypothetical secreted protein
MMAR_3343	MMAR_3343	68.0285	-0.791799	0.325163	-2.43508	0.0148884	0.179134	Rv2250c	transcriptional regulatory protein
MMAR_5464	MMAR_5464	172.776	0.678799	0.278775	2.43493	0.0148946	0.179134	Rv3903c	ADP-ribosyltransferse
MMAR_3100	ermB_1	15.3209	-1.88252	0.774051	-2.43203	0.0150144	0.179181		integral membrane drug efflux protein, ErmB_1
MMAR_3141	MMAR_3141	1240.88	-0.898457	0.369296	-2.43289	0.0149787	0.179181		short-chain membrane-associated dehydrogenase
MMAR_4305	mmpL13	875.272	-0.59044	0.24272	-2.4326	0.014991	0.179181		conserved transmembrane transport protein MmpL13
MMAR_0598	pcp	88.824	0.875293	0.360398	2.42869	0.0151536	0.179453	Rv0319	pyrrolidone-carboxylate peptidase, Pcp
MMAR_1426	MMAR_1426	883.508	-0.659344	0.271415	-2.42928	0.0151288	0.179453	Rv1813c	conserved hypothetical secreted protein	regulated by devR
MMAR_1789	glnD	512.606	-0.508715	0.209503	-2.42819	0.0151742	0.179453	Rv2918c	uridylyltransferase GlnD
MMAR_3768	rne	2859.6	-0.311671	0.128318	-2.4289	0.0151448	0.179453	Rv2444c	ribonuclease E Rne
MMAR_0730	MMAR_0730	25.4362	-1.35378	0.558236	-2.4251	0.0153043	0.180403		adenylylate/guanylate cyclase
MMAR_3550	PE_PGRS39	543.633	0.528019	0.217772	2.42464	0.0153234	0.180403	Rv2340c	PE-PGRS family protein
MMAR_p10	merB	61.3559	-0.818807	0.33794	-2.42293	0.0153957	0.180848		alkylmercury lyase
MMAR_1638	MMAR_1638	55.3555	0.949123	0.391952	2.42153	0.0154553	0.181141	Rv3054c	conserved hypothetical protein
MMAR_0209	gcvH_1	560.017	0.92292	0.382126	2.41522	0.0157256	0.182071		glycine cleavage system H protein GcvH_1
MMAR_1726	leuC	511.308	-0.512394	0.211991	-2.41706	0.0156465	0.182071	Rv2988c	3-isopropylmalate dehydratase (large subunit) LeuC
MMAR_2221	ribC	93.7437	0.653197	0.270532	2.41449	0.0157571	0.182071	Rv1412	riboflavin synthase alpha chain RibC
MMAR_2573	MMAR_2573	93.2771	0.962516	0.39872	2.41401	0.0157778	0.182071		conserved protein
MMAR_3065	MMAR_3065	59.7708	0.977915	0.404766	2.416	0.015692	0.182071	Rv3901c	conserved hypothetical membrane protein
MMAR_3359	MMAR_3359	147.878	-1.1071	0.457738	-2.41863	0.0155791	0.182071		conserved hypothetical protein
MMAR_4421	MMAR_4421	11.875	2.74325	1.1353	2.41633	0.0156778	0.182071		conserved hypothetical dehydrogenase
MMAR_3546	PPE5	299.153	-1.18124	0.489584	-2.41275	0.0158328	0.182303		PPE family protein
MMAR_1420	cynT	584.939	-0.450488	0.186776	-2.41192	0.0158688	0.182318		Carbonic anhydrase, CynT
MMAR_0347	msrA	316.532	-0.5285	0.219228	-2.41073	0.0159206	0.182512	Rv0137c	peptide methionine sulfoxide reductase MsrA
MMAR_0970	MMAR_0970	467.781	0.562233	0.23399	2.4028	0.0162699	0.183934	Rv0637	conserved protein
MMAR_1346	rhlE	4002.86	-0.353664	0.147216	-2.40234	0.0162904	0.183934	Rv3211	ATP-dependent RNA helicase RhlE
MMAR_2819	MMAR_2819	17.2244	2.15951	0.898839	2.40255	0.016281	0.183934	Rv1913	conserved hypothetical protein
MMAR_3796	MMAR_3796	75.2729	-1.12784	0.469272	-2.40337	0.0162447	0.183934		type I modular polyketide synthase
MMAR_3853	MMAR_3853	90.4179	0.769845	0.320253	2.40387	0.0162228	0.183934	Rv2506	conserved hypothetical regulatory protein
MMAR_4519	rimJ	88.5385	-1.20391	0.501021	-2.40291	0.0162652	0.183934	Rv0995	ribosomal-protein-alanine acetyltransferase RimJ
MMAR_5478	trxC	369.337	-0.689906	0.286836	-2.40522	0.0161626	0.183934	Rv3914	thioredoxin TrxC
MMAR_2991	MMAR_2991	814.403	-1.11185	0.463143	-2.40066	0.0163656	0.184386		molecular chaperone (small heat shock protein)
MMAR_4612	MMAR_4612	356.063	-0.521421	0.217301	-2.39953	0.0164161	0.184558		PPE family protein
MMAR_0259	MMAR_0259	49.2178	0.920564	0.384238	2.39582	0.0165832	0.185244	Rv0098	conserved hypothetical protein
MMAR_0460	MMAR_0460	105.978	-1.05483	0.440202	-2.39625	0.0165637	0.185244		conserved hypothetical membrane protein
MMAR_p25	MMAR_p25	63.4015	-1.00069	0.417561	-2.39652	0.0165515	0.185244		hypothetical protein
MMAR_1052	rpsE	2831.39	0.266715	0.111593	2.39006	0.0168458	0.186396	Rv0721	30S ribosomal protein S5, RpsE
MMAR_1141	tauD	522.301	-0.858704	0.359276	-2.3901	0.0168439	0.186396	Rv3406	taurine catabolism dioxygenase, TauD
MMAR_4142	MMAR_4142	665.174	-0.597786	0.25012	-2.38999	0.0168487	0.186396	Rv1278	conserved hydrolase
MMAR_4298	MMAR_4298	132.21	0.686852	0.287269	2.39097	0.0168041	0.186396	Rv1155	conserved protein
MMAR_5006	MMAR_5006	199.257	0.50166	0.20993	2.38965	0.0168643	0.186396	Rv3521	conserved hypothetical protein
MMAR_1142	MMAR_1142	74.0386	-0.797971	0.334784	-2.38354	0.017147	0.188725	Rv3405c	transcriptional regulator
MMAR_2945	MMAR_2945	164.544	-1.26259	0.529585	-2.38411	0.0171207	0.188725		1-aminocyclopropane-1-carboxylate deaminase
MMAR_5021	MMAR_5021	224.074	-0.442756	0.185958	-2.38094	0.0172684	0.189663	Rv3534c	4-hydroxy-2-oxovalerate aldolase
MMAR_1054	rplO	1611.96	0.243552	0.102492	2.3763	0.0174872	0.190765	Rv0723	50S ribosomal protein L15, RplO
MMAR_1402	MMAR_1402	645.64	-0.788151	0.331752	-2.37573	0.0175144	0.190765		PPE family protein
MMAR_4366	MMAR_4366	220.617	0.599458	0.252227	2.37666	0.0174701	0.190765	Rv1100	conserved protein
MMAR_4661	cspB	284.981	0.541751	0.227896	2.37719	0.0174452	0.190765	Rv0871	cold shock-like protein B CspB
MMAR_0133	MMAR_0133	143.828	-0.788777	0.332263	-2.37396	0.0175986	0.191284		two component sensor histidine kinase
MMAR_2211	priA	136.32	-0.89159	0.375959	-2.37151	0.0177157	0.191824	Rv1402	primosomal protein N' PriA
MMAR_2838	MMAR_2838	82.6986	-1.15507	0.487129	-2.37118	0.0177314	0.191824		hypothetical protein
MMAR_3049	mmpS4_1	220.423	-2.65636	1.12053	-2.37062	0.0177581	0.191824		conserved membrane transport protein, MmpS4_1
MMAR_4994	fadD17	36.4052	0.964973	0.407276	2.36933	0.0178201	0.192098	Rv3506	fatty-acid-CoA synthetase FadD17
MMAR_0927	MMAR_0927	20.7506	1.86426	0.78744	2.3675	0.0179089	0.192659		conserved hypothetical membrane protein
MMAR_5383	MMAR_5383	94.6928	-0.646586	0.273248	-2.3663	0.0179668	0.192885	Rv3829c	dehydrogenase
MMAR_4694	cyp150A6	36.792	-1.06563	0.450497	-2.36546	0.0180076	0.192928		cytochrome P450 150A6 Cyp150A6
MMAR_0974	rplA	776.244	0.44211	0.187235	2.36126	0.0182129	0.194729	Rv0641	50S ribosomal protein L1, RplA
MMAR_3859	orn	278.595	0.559313	0.236972	2.36025	0.0182625	0.194862	Rv2511	oligoribonuclease Orn
MMAR_1586	MMAR_1586	120.862	-0.853664	0.36188	-2.35897	0.0183259	0.195047		oxidoreductase
MMAR_3440	MMAR_3440	23.7534	1.57636	0.668405	2.35839	0.0183543	0.195047		conserved hypothetical protein
MMAR_0040	MMAR_0040	167.673	-0.763846	0.324552	-2.35354	0.0185955	0.1959		conserved hypothetical protein
MMAR_0100	MMAR_0100	7.92814	2.57195	1.09266	2.35385	0.0185801	0.1959		4-hydroxybenzoate synthetase (chorismate lyase)
MMAR_0221	MMAR_0221	6.39761	3.32286	1.41381	2.35028	0.0187591	0.1959		conserved hypothetical protein
MMAR_1858	hypC	17.9947	2.49931	1.06214	2.35308	0.0186186	0.1959		hydrogenase maturation factor, HypC
MMAR_2866	ephB	28.8253	-1.34028	0.569712	-2.35257	0.0186443	0.1959	Rv1938	epoxide hydrolase EphB
MMAR_2924	MMAR_2924	40.157	1.02372	0.435619	2.35005	0.0187711	0.1959		SAM-dependent methyltransferase
MMAR_3645	cysK1	248.565	-0.634546	0.270009	-2.3501	0.0187686	0.1959	Rv2334	cysteine synthase a CysK1
MMAR_3951	MMAR_3951	80.5011	-1.05219	0.446799	-2.35494	0.0185256	0.1959		hypothetical protein
MMAR_3955	MMAR_3955	207.885	0.52737	0.224243	2.35178	0.0186837	0.1959	Rv2520c	conserved membrane protein
MMAR_4523	MMAR_4523	273.804	-0.673808	0.286817	-2.34926	0.0188108	0.195924	Rv0991c	conserved hypothetical serine rich protein
MMAR_3495	MMAR_3495	172.644	-0.830684	0.353708	-2.3485	0.018849	0.195933		conserved hypothetical protein
MMAR_3466	MMAR_3466	32.6446	0.964034	0.41159	2.34222	0.0191694	0.198705	Rv2108	PPE family protein
MMAR_3824	choD_1	101.372	0.777542	0.332029	2.34179	0.0191915	0.198705		cholesterol oxidase precursor ChoD_1
MMAR_3189	yfiH	815.036	-0.48762	0.208564	-2.33799	0.0193878	0.20034	Rv2149c	conserved membrane protein YfiH
MMAR_4179	MMAR_4179	397.058	-0.566652	0.242556	-2.33617	0.0194822	0.20092		monooxygenase
MMAR_5336	rfbE	165.007	0.58044	0.248672	2.33415	0.0195877	0.20161	Rv3781	O-antigen/lipopolysaccharide transport ATP-binding protein ABC transporter RfbE
MMAR_2650	MMAR_2650	14.041	-2.84705	1.22162	-2.33055	0.019777	0.20316		PPE family protein
MMAR_2389	MMAR_2389	539.877	0.51804	0.222434	2.32895	0.0198615	0.203629	Rv1592c	conserved hypothetical membrane protein
MMAR_0072	rpsF	1253.41	0.631215	0.27234	2.31775	0.020463	0.205671	Rv0053	30S ribosomal protein S6 RpsF
MMAR_0159	MMAR_0159	54.0599	0.930213	0.401206	2.31854	0.0204198	0.205671		conserved hypothetical membrane protein
MMAR_0912	hspX	596.762	-0.604567	0.260979	-2.31654	0.020529	0.205671	Rv0563	peptidase heat shock protein X, HspX
MMAR_0997	MMAR_0997	239.664	0.548396	0.236849	2.31538	0.020592	0.205671	Rv0669c	ceramidase
MMAR_1935	MMAR_1935	7.66057	2.93081	1.26355	2.31951	0.0203676	0.205671		oxidoreductase
MMAR_1949	MMAR_1949	117.028	-0.888609	0.383224	-2.31877	0.0204075	0.205671	Rv2769c	PE family protein
MMAR_3256	gcvT	515.198	0.481205	0.20766	2.31728	0.0204887	0.205671	Rv2211c	aminomethyltransferase GcvT
MMAR_3369	MMAR_3369	24.2698	-1.6948	0.73023	-2.32091	0.0202915	0.205671	Rv2273	conserved transmembrane protein
MMAR_3403	MMAR_3403	131.606	-1.04418	0.451004	-2.31524	0.0205996	0.205671		conserved hypothetical membrane protein
MMAR_3521	htpG	1221.74	0.312537	0.134595	2.32206	0.0202299	0.205671	Rv2299c	chaperone protein HtpG
MMAR_4182	MMAR_4182	216.142	-1.36221	0.586715	-2.32177	0.0202455	0.205671	Rv1258c	conserved hypothetical integral membrane protein	Antibiotic resistance, regulated by WhiB7, tap, efflux pump
MMAR_4620	MMAR_4620	28.6409	1.45573	0.62881	2.31505	0.0206103	0.205671	Rv0909	conserved hypothetical protein
MMAR_4674	MMAR_4674	29.5927	-2.13832	0.920376	-2.32331	0.0201623	0.205671		transcriptional regulator
MMAR_5368	fbpA	15987.7	0.373606	0.160951	2.32124	0.0202737	0.205671	Rv3804c	secreted antigen 85-A FbpA
MMAR_3478	MMAR_3478	196.997	-1.42693	0.616598	-2.31419	0.0206572	0.205747		conserved hypothetical membrane protein
MMAR_2543	MMAR_2543	140.449	-0.965272	0.417437	-2.31238	0.0207569	0.206348	Rv3333c	conserved hypothetical proline-rich protein
MMAR_3500	MMAR_3500	447.265	-0.616937	0.267549	-2.30588	0.0211171	0.209531		ferredoxin
MMAR_1070	secY	2043.16	0.331155	0.143679	2.30482	0.0211764	0.209722	Rv0732	preprotein translocase, SecY
MMAR_3082	MMAR_3082	536.327	-0.450707	0.19573	-2.3027	0.0212958	0.210111	Rv2096c	conserved protein
MMAR_4160	MMAR_4160	141.568	-1.22396	0.531509	-2.30281	0.0212896	0.210111		acetyl-CoA hydrolase/transferase
MMAR_5112	folE	479.402	-0.396769	0.172582	-2.29901	0.0215041	0.211767	Rv3609c	GTP cyclohydrolase I FolE
MMAR_2328	MMAR_2328	47.8329	-1.73166	0.753609	-2.29782	0.0215722	0.212039		conserved hypothetical sugar kinase
MMAR_3288	MMAR_3288	244.715	-0.651509	0.283645	-2.29692	0.0216235	0.212146		conserved membrane protein
MMAR_1034	rplB	4076.06	0.269178	0.117294	2.29491	0.0217383	0.212872	Rv0704	50S ribosomal protein L2, RplB
MMAR_3164	MMAR_3164	474.198	-1.04779	0.456758	-2.29397	0.0217924	0.212893		conserved hypothetical protein
MMAR_3482	pfkB_1	34.9049	-2.17121	0.946698	-2.29346	0.0218217	0.212893	Rv2029c	phosphofructokinase, PfkB_1	regulated by devR
MMAR_4392	MMAR_4392	212.186	-0.653572	0.285343	-2.29047	0.0219938	0.214174	Rv1075c	conserved hypothetical exported protein
MMAR_5571	MMAR_5571	6.16228	-4.49438	1.96367	-2.28877	0.0220929	0.214739		conserved hypothetical protein
MMAR_4928	aldA	61.9499	-0.892745	0.390753	-2.28468	0.0223318	0.21666	Rv0768	NAD-dependent aldehyde dehydrogenase, AldA
MMAR_3858	MMAR_3858	190.472	-0.59766	0.262443	-2.27729	0.0227689	0.220086	Rv2510c	conserved hypothetical protein
MMAR_5238	MMAR_5238	72.5023	-0.823252	0.361429	-2.27777	0.0227401	0.220086		conserved hypothetical protein
MMAR_3629	MMAR_3629	33.9549	-1.23714	0.543704	-2.2754	0.0228822	0.220367		conserved hypothetical membrane protein
MMAR_4559	MMAR_4559	95.3333	-1.01922	0.447849	-2.2758	0.0228578	0.220367		formamidopyrimidine-DNA glycosylase
MMAR_0493	MMAR_0493	55.8299	-1.0745	0.472798	-2.27265	0.0230472	0.221549	Rv0235c	conserved hypothetical membrane protein
MMAR_1138	guaB3	672.9	-0.380328	0.167522	-2.27031	0.0231886	0.2225	Rv3410c	inosine-5'-monophosphate (imp) dehydrogenase, GuaB3
MMAR_3331	ahpE	335.346	0.435912	0.192072	2.26952	0.0232366	0.222553	Rv2238c	peroxiredoxin AhpE
MMAR_0498	MMAR_0498	7.52049	3.0626	1.35045	2.26784	0.0233392	0.222745		conserved hypothetical small secreted protein
MMAR_3232	MMAR_3232	98.5102	-0.630645	0.278087	-2.2678	0.0233416	0.222745	Rv2188c	conserved hypothetical glycosyltransferase
MMAR_4526	moaB2	887.756	-0.293073	0.129319	-2.26628	0.0234341	0.22322		pterin-4-alpha-carbinolamine dehydratase MoaB2
MMAR_3137	MMAR_3137	277.624	-0.753984	0.333079	-2.26368	0.023594	0.224336		esterase/lipase
MMAR_0893	MMAR_0893	35.4392	1.04069	0.461513	2.25494	0.024137	0.225408		conserved protein
MMAR_1049	rpsH	1235.45	0.483349	0.213849	2.26023	0.0238067	0.225408	Rv0718	30S ribosomal protein S8, RpsH
MMAR_1195	MMAR_1195	166.394	-0.928412	0.411644	-2.25538	0.0241096	0.225408	Rv0746	PE-PGRS family protein, PE_PGRS9_4
MMAR_1204	cdd	20.7885	1.35707	0.60028	2.26072	0.0237763	0.225408	Rv3315c	cytidine deaminase Cdd
MMAR_2448	infC	1446.29	0.456234	0.202033	2.25822	0.0239319	0.225408	Rv1641	initiation factor IF-3 InfC
MMAR_2489	MMAR_2489	185.976	-0.8757	0.38825	-2.2555	0.0241017	0.225408		transposase for ISMyma06
MMAR_2619	MMAR_2619	185.976	-0.8757	0.38825	-2.2555	0.0241017	0.225408		transposase for ISMyma06
MMAR_3292	MMAR_3292	189.485	-0.756129	0.335001	-2.2571	0.0240021	0.225408		conserved hypothetical protein
MMAR_5360	MMAR_5360	825.547	-1.05494	0.467832	-2.25496	0.0241359	0.225408		conserved hypothetical membrane protein
MMAR_5432	MMAR_5432	9.23231	-3.62599	1.60516	-2.25896	0.0238857	0.225408		conserved hypothetical protein
MMAR_0437	MMAR_0437	257.208	-0.561688	0.249188	-2.25407	0.0241917	0.225517	Rv0197	oxidoreductase
MMAR_2705	MMAR_2705	985.7	0.25933	0.115131	2.25248	0.0242918	0.226047	Rv1828	conserved hypothetical regulatory protein
MMAR_1580	MMAR_1580	72.7036	-1.20978	0.537901	-2.24908	0.0245074	0.227649		dehydrogenase
MMAR_3383	MMAR_3383	32.8864	1.06608	0.47452	2.24665	0.0246626	0.228685		FabG-like dehydrogenase
MMAR_0002	dnaN	1229.76	0.308067	0.137322	2.2434	0.0248711	0.230211	Rv0002	DNA polymerase III (beta chain) DnaN
MMAR_1501	MMAR_1501	9.64016	2.15439	0.960981	2.24186	0.0249704	0.230317		conserved hypothetical protein
MMAR_2174	MMAR_2174	12.0917	2.08576	0.930214	2.24224	0.0249461	0.230317	Rv2551c	conserved hypothetical protein
MMAR_0858	MMAR_0858	216.514	-0.903221	0.403473	-2.23861	0.025181	0.231851	Rv0519c	conserved hypothetical membrane protein
MMAR_1798	MMAR_1798	25.0603	1.10959	0.496516	2.23475	0.0254337	0.233767	Rv2910c	conserved hypothetical protein
MMAR_1757	MMAR_1757	360.973	0.577126	0.258429	2.23321	0.0255352	0.234289	Rv2953	conserved hypothetical membrane protein
MMAR_5558	MMAR_5558	5.4394	-3.2824	1.47039	-2.23234	0.0255927	0.234406		hypothetical protein
MMAR_0294	rpmE_1	29.0436	1.89813	0.851331	2.2296	0.0257739	0.234849		50S ribosomal protein L31 RpmE_1
MMAR_1841	MMAR_1841	249.747	0.418411	0.187577	2.23061	0.0257073	0.234849	Rv2862c	conserved hypothetical protein
MMAR_2226	MMAR_2226	87.3197	-0.839375	0.376573	-2.22898	0.025815	0.234849	Rv0393	conserved 13E12 repeat family protein
MMAR_3186	MMAR_3186	135.049	0.734323	0.329455	2.2289	0.0258204	0.234849	Rv2146c	conserved hypothetical membrane protein
MMAR_0094	mmpL5_3	12.1398	1.67712	0.754354	2.22326	0.0261985	0.236085		conserved transmembrane transport protein, MmpL5_3
MMAR_1716	leuB	573.096	0.298252	0.134161	2.22309	0.02621	0.236085	Rv2995c	3-isopropylmalate dehydrogenase LeuB
MMAR_3593	MMAR_3593	15.4765	1.62599	0.731493	2.22284	0.0262267	0.236085		conserved hypothetical secreted protein
MMAR_3842	pdhC	54.0131	-1.43789	0.646566	-2.22389	0.026156	0.236085	Rv2495c	dihydrolipoamide S-acetyltransferase E2 component PdhC
MMAR_4153	MMAR_4153	30.9966	1.17423	0.527974	2.22403	0.0261462	0.236085	Rv1269c	conserved hypothetical secreted protein
MMAR_4175	MMAR_4175	91.0216	-1.40201	0.629892	-2.22579	0.0260283	0.236085		conserved hypothetical membrane protein
MMAR_4539	MMAR_4539	266.454	0.501453	0.225796	2.22082	0.0263631	0.236906	Rv0966c	conserved hypothetical protein
MMAR_1612	mmr	80.3238	-1.16709	0.525879	-2.21931	0.0264659	0.237378	Rv3065	multidrug-transport integral membrane protein Mmr
MMAR_1711	ilvN	243.875	0.37712	0.169972	2.21871	0.0265062	0.237378	Rv3002c	acetolactate synthase (small subunit) IlvN
MMAR_4540	MMAR_4540	326.346	-0.483742	0.218249	-2.21647	0.0266592	0.23753	Rv0959	conserved hypothetical protein
MMAR_5080	cysS1	472.309	0.336123	0.151619	2.21689	0.0266309	0.23753	Rv3580c	cysteinyl-tRNA synthetase 1 CysS1
MMAR_5292	MMAR_5292	33.6458	1.46576	0.661288	2.21652	0.0266562	0.23753		conserved hypothetical protein
MMAR_0693	panD_1	5.35312	-3.42978	1.54926	-2.21382	0.026841	0.238003		aspartate decarboxylase, PanD_1
MMAR_2829	MMAR_2829	93.9784	0.768656	0.347181	2.21399	0.0268292	0.238003		conserved protein
MMAR_2952	MMAR_2952	57.946	0.874852	0.395197	2.21371	0.0268486	0.238003		conserved hypothetical protein
MMAR_1171	bioF2_5	5.82011	2.91433	1.31714	2.21262	0.0269238	0.238266		8-amino-7-oxononanoate synthase BioF2_5
MMAR_1283	MMAR_1283	333.09	0.494819	0.223989	2.20913	0.0271658	0.238795		conserved hypothetical protein
MMAR_3023	MMAR_3023	86.207	0.796297	0.360216	2.21061	0.0270631	0.238795		conserved hypothetical membrane protein
MMAR_3989	PPE2	42.8228	1.16755	0.528406	2.20958	0.0271344	0.238795		PPE family protein
MMAR_p30	MMAR_p30	17.1628	-1.62025	0.73322	-2.20977	0.027121	0.238795		hypothetical protein
MMAR_4651	MMAR_4651	86.9091	-1.24134	0.563035	-2.20473	0.0274731	0.241091	Rv0881	rRNA methyltransferase
MMAR_0817	MMAR_0817	262.77	-0.541226	0.246252	-2.19786	0.0279594	0.243726	Rv0492c	oxidoreductase GMC-type
MMAR_2436	MMAR_2436	83.0507	0.737795	0.335507	2.19904	0.0278749	0.243726	Rv1632c	conserved hypothetical protein
MMAR_2479	MMAR_2479	45.9524	0.982749	0.446785	2.1996	0.0278352	0.243726	Rv1684	conserved protein
MMAR_4943	MMAR_4943	549.198	-0.550038	0.25021	-2.1983	0.0279274	0.243726	Rv0756c	conserved membrane protein
MMAR_3101	lpd_1	153.565	0.547558	0.249207	2.1972	0.0280063	0.243729		dihydrolipoamide dehydrogenase Lpd_1
MMAR_2053	MMAR_2053	50.8412	1.14747	0.522464	2.19626	0.0280734	0.243908	Rv0124,Rv1396c,Rv1441c,Rv2162c	PE-PGRS family protein
MMAR_0906	MMAR_0906	79.309	-0.603322	0.27484	-2.19517	0.0281512	0.243973		conserved hypothetical protein
MMAR_1065	serA2	45.6187	1.02409	0.467	2.19291	0.0283137	0.243973	Rv0728c	D-3-PHOSPHOGLYCERATE dehydrogenase SerA2
MMAR_2006	MMAR_2006	932.688	-0.365979	0.166811	-2.19398	0.0282368	0.243973	Rv2707	conserved membrane protein
MMAR_2219	MMAR_2219	2186.96	-0.18987	0.0865417	-2.19398	0.0282371	0.243973	Rv1410c	aminoglycosides/tetracycline-transport integral membrane protein
MMAR_3282	MMAR_3282	20.2713	1.88705	0.860381	2.19327	0.0282878	0.243973		conserved hypothetical membrane protein
MMAR_4473	pth	229.003	0.828113	0.378417	2.18836	0.0286433	0.246408	Rv1014c	peptidyl-tRNA hydrolase Pth
MMAR_2553	MMAR_2553	118.837	-1.03464	0.47341	-2.1855	0.0288519	0.24739		hypothetical secreted protein
MMAR_3643	mez	126.192	0.773035	0.353675	2.18572	0.0288361	0.24739	Rv2332	[NAD] dependent malate oxidoreductase Mez
MMAR_1753	purU	49.2979	1.16017	0.531541	2.18265	0.0290615	0.24759	Rv2964	formyltetrahydrofolate deformylase PurU
MMAR_1847	MMAR_1847	10.1119	-2.41973	1.10867	-2.18256	0.029068	0.24759		PPE family protein
MMAR_1970	MMAR_1970	332.558	-0.67281	0.308074	-2.18392	0.0289681	0.24759	Rv2745c	transcriptional regulatory protein
MMAR_2293	MMAR_2293	38.6837	1.27505	0.584357	2.18197	0.0291115	0.24759	Rv1487	conserved membrane protein
MMAR_2746	MMAR_2746	102.988	-0.674681	0.309017	-2.18331	0.0290129	0.24759	Rv1867	conserved hypothetical protein
MMAR_0977	mmaA4	1279.64	0.344074	0.157811	2.18029	0.0292359	0.247842		methoxy mycolic acid synthase 4, MmaA4
MMAR_2147	MMAR_2147	895.585	-0.695879	0.319119	-2.18063	0.0292109	0.247842		metal cation-transporting p-type ATPase C
MMAR_0237	MMAR_0237	86.3936	-0.716331	0.329019	-2.17717	0.0294677	0.249404		transcriptional regulatory protein (possibly TetR-family)
MMAR_3304	MMAR_3304	359.677	-0.451973	0.20803	-2.17264	0.0298078	0.251876	Rv2228c	conserved hypothetical protein
MMAR_0564	MMAR_0564	80.722	-0.681947	0.314495	-2.16839	0.030129	0.252646	Rv0313	conserved hypothetical protein
MMAR_1158	dnaE2	121.439	-0.65422	0.301425	-2.17043	0.0299745	0.252646	Rv3370c	DNA polymerase III, alpha chain, DnaE2
MMAR_1810	galE4	50.035	1.40499	0.647921	2.16846	0.0301236	0.252646		UDP-glucose 4-epimerase, GalE4
MMAR_2537	MMAR_2537	122.868	0.613286	0.282825	2.16843	0.0301261	0.252646	Rv0968	conserved hypothetical protein
MMAR_2929	MMAR_2929	471.462	-1.31517	0.606559	-2.16824	0.0301401	0.252646		conserved hypothetical secreted protein
MMAR_2214	MMAR_2214	477.819	-0.402997	0.186113	-2.16534	0.030362	0.2541	Rv1405c	methyltransferase
MMAR_1106	rplM	1590.94	0.371479	0.17174	2.16303	0.030539	0.255174	Rv3443c	50S ribosomal protein L13, RplM
MMAR_3165	MMAR_3165	28.9305	-1.45497	0.673542	-2.16017	0.0307594	0.256606		hypothetical protein
MMAR_2105	MMAR_2105	133.202	0.685888	0.317799	2.15824	0.0309088	0.257442		conserved hypothetical membrane protein
MMAR_3294	glnA2	508.081	0.277813	0.128865	2.15585	0.0310955	0.258253	Rv2222c	glutamine synthetase GlnA2
MMAR_4092	atpE	1449.84	0.395468	0.18345	2.15573	0.0311047	0.258253	Rv1305	ATP synthase C chain AtpE
MMAR_0615	iniA	162.721	-0.802451	0.372535	-2.15403	0.0312379	0.258948	Rv0342	conserved hypothetical protein IniA
MMAR_p12	merA	165.453	-0.714677	0.331897	-2.15331	0.031294	0.259004		mercuric reductase MerA
MMAR_0034	proV_1	246.981	-0.498824	0.232188	-2.14836	0.0316851	0.26163		osmoprotectant (glycine betaine/carnitine/choline/L-proline) transport ATP-binding protein ABC transporter ProV_1
MMAR_1636	MMAR_1636	129.903	-0.592237	0.275711	-2.14803	0.0317112	0.26163	Rv3057c	short chain alcohol dehydrogenase/reductase
MMAR_1800	MMAR_1800	420.719	0.336581	0.156758	2.14713	0.0317828	0.261809	Rv2908c	conserved protein
MMAR_2616	MMAR_2616	53.738	-1.00354	0.467768	-2.14538	0.0319221	0.262466		conserved hypothetical protein
MMAR_4948	MMAR_4948	16.5095	2.52989	1.17951	2.14487	0.0319629	0.262466		conserved protein
MMAR_1607	putA_2	306.819	-0.703998	0.328558	-2.14269	0.0321377	0.263466		succinate-semialdehyde dehydrogenase [NADP+] dependent, PutA_2
MMAR_2790	MMAR_2790	52.9141	0.790701	0.369123	2.1421	0.0321852	0.263466	Rv1895	dehydrogenase
MMAR_3691	mbtE	851.357	0.461445	0.215679	2.1395	0.0323955	0.264774		non-ribosomal peptide synthetase MbtE
MMAR_3819	MMAR_3819	257.267	0.385395	0.180248	2.13814	0.0325057	0.265261		conserved hypothetical protein
MMAR_2896	MMAR_2896	52.6392	-0.955608	0.447548	-2.13521	0.0327441	0.266791		nucleoside-diphosphate-sugar epimerase WcaG-like
MMAR_1473	nuoK	90.6047	-1.45266	0.680957	-2.13327	0.032903	0.267669	Rv3155	NADH dehydrogenase I (chain K) NuoK (NADH-ubiquinone oxidoreductase chain K)
MMAR_1037	rpsC	2697.09	0.26848	0.12592	2.13214	0.032995	0.268001	Rv0707	30S ribosomal protein S3, RpsC
MMAR_1333	MMAR_1333	461.73	0.513227	0.240859	2.13082	0.0331043	0.268473	Rv3224	iron-regulated short-chain dehydrogenase/reductase
MMAR_0403	MMAR_0403	13.2971	-2.32616	1.09265	-2.12891	0.0332615	0.268915		monooxygenase
MMAR_2129	MMAR_2129	209.907	-0.673138	0.316165	-2.12907	0.0332483	0.268915		site-specific integrase
MMAR_0147	MMAR_0147	9.61585	2.46963	1.1613	2.12661	0.0334521	0.26921	Rv0658c	conserved hypothetical secreted protein
MMAR_2614	MMAR_2614	14.1816	-1.75992	0.827147	-2.1277	0.0333622	0.26921		conserved hypothetical membrane protein
MMAR_2830	MMAR_2830	498.385	-0.461982	0.217198	-2.12701	0.0334191	0.26921		conserved hypothetical protein
MMAR_1009	MMAR_1009	175.271	-0.674676	0.31761	-2.12423	0.0336512	0.270397	Rv0680c	conserved hypothetical transmembrane protein
MMAR_4897	purQ	388.998	0.509562	0.239988	2.12328	0.0337305	0.270619	Rv0788	phosphoribosylformylglycinamidine synthase I, PurQ
MMAR_1395	MMAR_1395	65.4396	-1.32829	0.626091	-2.12156	0.0338747	0.270685		short-chain type dehydrogenase/reductase
MMAR_1472	nuoL	1158	-0.530172	0.250062	-2.12016	0.0339925	0.270685	Rv3156	NADH dehydrogenase I (chain L) NuoL (NADH-ubiquinone oxidoreductase chain L)
MMAR_2865	MMAR_2865	78.2983	-0.650644	0.306572	-2.12232	0.0338109	0.270685	Rv1937	oxygenase
MMAR_2938	MMAR_2938	55.9715	1.17443	0.553947	2.12011	0.033997	0.270685		nitroreductase
MMAR_p19	MMAR_p19	345.491	-0.697281	0.328848	-2.12038	0.0339743	0.270685		hypothetical protein
MMAR_0938	cyp135B4	580.662	-0.483972	0.228468	-2.11833	0.0341469	0.271054	Rv0568	cytochrome P450 135B4 Cyp135B4
MMAR_1220	amiB1	375.958	-0.449576	0.212171	-2.11893	0.0340963	0.271054	Rv3306c	amidohydrolase AmiB1
MMAR_1687	MMAR_1687	39.7297	1.09001	0.514955	2.11672	0.0342839	0.271729	Rv3026c	conserved hypothetical membrane protein
MMAR_0298	MMAR_0298	131.507	0.92851	0.438955	2.11527	0.0344068	0.272292	Rv0108c	conserved protein
MMAR_1937	MMAR_1937	11.7795	2.10153	0.995433	2.11117	0.0347578	0.274654		conserved hypothetical protein
MMAR_0243	MMAR_0243	48.4289	-0.971787	0.460845	-2.10871	0.0349697	0.275743		short-chain type dehydrogenase/reductase
MMAR_1787	amt	171.224	0.460412	0.218376	2.10835	0.0350008	0.275743	Rv2920c	ammonium-transport integral membrane protein Amt
MMAR_0691	MMAR_0691	42.9693	-1.01805	0.484399	-2.10168	0.0355811	0.276983		conserved hypothetical protein
MMAR_1032	rplD	3516.69	0.331389	0.157614	2.10253	0.0355071	0.276983	Rv0702	50S ribosomal protein L4, RplD
MMAR_1401	MMAR_1401	10.8272	-2.91669	1.38656	-2.10355	0.0354181	0.276983	Rv3162c	conserved hypothetical transmembrane protein
MMAR_2709	MMAR_2709	33.2726	1.16427	0.553846	2.10216	0.0355397	0.276983	Rv0124,Rv1068c,Rv1840c	PE-PGRS family protein, PE_PGRS34_1
MMAR_3239	qcrA	2612.07	0.285023	0.135533	2.10298	0.0354679	0.276983	Rv2195	Rieske iron-sulfur protein QcrA
MMAR_3425	MMAR_3425	130.113	-0.723925	0.344133	-2.10362	0.0354116	0.276983		conserved hypothetical protein
MMAR_4369	MMAR_4369	407.197	0.416906	0.198116	2.10436	0.0353472	0.276983	Rv1097c	membrane glycine and proline rich protein
MMAR_4788	MMAR_4788	32.2719	1.45904	0.694185	2.1018	0.0355709	0.276983		beta-ketoacyl CoA thiolase
MMAR_0022	MMAR_0022	2766.53	0.167332	0.0797314	2.0987	0.0358432	0.277785	Rv0020c	conserved protein
MMAR_0515	hsp	4661.51	-0.731925	0.348678	-2.09914	0.0358046	0.277785	Rv0251c	heat shock protein Hsp
MMAR_1539	MMAR_1539	5.86279	2.82202	1.3444	2.09909	0.0358086	0.277785		conserved hypothetical protein
MMAR_0580	MMAR_0580	33.8557	-1.29568	0.61845	-2.09504	0.0361676	0.278841		hydrolase
MMAR_1411	MMAR_1411	143.324	-1.19568	0.570797	-2.09476	0.0361924	0.278841		hypothetical membrane protein
MMAR_3254	MMAR_3254	1315.77	0.297599	0.141992	2.09588	0.0360925	0.278841	Rv2209	conserved hypothetical integral membrane protein
MMAR_4631	MMAR_4631	63.7778	-0.761765	0.363565	-2.09527	0.0361474	0.278841		transcriptional regulatory protein
MMAR_3538	MMAR_3538	68.6992	1.19819	0.572373	2.09338	0.0363156	0.279379		conserved hypothetical membrane protein
MMAR_0717	thiE	37.8275	1.39142	0.664961	2.09248	0.0363958	0.279382	Rv0414c	thiamine-phosphate pyrophosphorylase ThiE
MMAR_2968	MMAR_2968	128.607	-0.476887	0.227938	-2.09218	0.0364226	0.279382	Rv1995	conserved hypothetical protein
MMAR_0132	MMAR_0132	94.7831	-0.618971	0.296111	-2.09033	0.0365882	0.279991		two component transcriptional regulatory protein
MMAR_5070	MMAR_5070	102.022	0.64021	0.306306	2.0901	0.0366089	0.279991	Rv3575c	transcriptional regulatory protein (purr family)
MMAR_1038	rplP	1042.22	0.483469	0.231381	2.0895	0.0366632	0.279997	Rv0708	50S ribosomal protein L16, RplP
MMAR_0540	MMAR_0540	20.1882	1.73135	0.82896	2.08858	0.0367453	0.280217		hypothetical protein
MMAR_2106	MMAR_2106	22.7451	1.81051	0.867582	2.08685	0.0369019	0.281002	Rv2599	conserved hypothetical protein
MMAR_0519	MMAR_0519	14.7999	2.03714	0.978498	2.0819	0.0373512	0.282275	Rv0259c	conserved hypothetical protein
MMAR_2641	trxB1_1	34.9224	-1.12151	0.538532	-2.08253	0.0372941	0.282275		thioredoxin TrxB1_1
MMAR_4083	murA	263.58	0.395847	0.189978	2.08364	0.0371926	0.282275	Rv1315	UDP-N-acetylglucosamine 1-carboxyvinyltransferase MurA
MMAR_4174	pknF	78.7709	0.696117	0.334438	2.08145	0.0373924	0.282275		anchored-membrane serine/threonine-protein kinase PknF
MMAR_4333	MMAR_4333	75.0255	-0.860041	0.412668	-2.0841	0.0371514	0.282275	Rv1125	conserved hypothetical protein
MMAR_4956	MMAR_4956	214.647	-0.669792	0.32172	-2.08191	0.037351	0.282275		multidrug resistance integral membrane efflux protein
MMAR_0199	MMAR_0199	51.5344	-1.14866	0.554056	-2.07318	0.0381552	0.287014		conserved hypothetical membrane protein
MMAR_2433	rpsA	6762.03	0.20851	0.10059	2.07287	0.0381846	0.287014	Rv1630	ribosomal protein S1 RpsA
MMAR_2518	MMAR_2518	130.137	-0.598674	0.28874	-2.0734	0.0381348	0.287014		nonribosomal peptide synthetase
MMAR_3018	MMAR_3018	49.4649	-0.86601	0.418345	-2.07008	0.0384444	0.287729		gluconate kinase
MMAR_4817	MMAR_4817	8.50325	2.669	1.28921	2.07026	0.0384282	0.287729		conserved hypothetical protein
MMAR_5091	MMAR_5091	176.006	0.57304	0.276778	2.0704	0.0384151	0.287729	Rv3592	conserved hypothetical protein
MMAR_2112	MMAR_2112	186.877	0.69002	0.33366	2.06804	0.0386367	0.288694	Rv2591	PE-PGRS family protein
MMAR_4554	MMAR_4554	32.3473	0.979128	0.473572	2.06754	0.0386836	0.288694	Rv3533c	PPE family protein
MMAR_1107	rpsI	1777.53	0.255935	0.123839	2.06668	0.0387643	0.288885	Rv3442c	ribosomal protein S9, RpsI
MMAR_3193	murG	894.595	-0.402264	0.194831	-2.06468	0.0389533	0.289881	Rv2153c	UDP-N-acetylglucosamine-N-acetylmuramyl- (pentapeptide) pyrophosphoryl-undecaprenol-N-acetylglucosamine transferase MurG
MMAR_1573	MMAR_1573	215.064	-0.561521	0.272538	-2.06034	0.039366	0.290403		conserved hypothetical protein
MMAR_1886	cysG	330.496	0.397054	0.192633	2.0612	0.039284	0.290403	Rv2847c	multifunctional enzyme siroheme synthase CysG
MMAR_1960	hsdS	37.5601	-1.33837	0.649737	-2.05986	0.0394115	0.290403	Rv2761c	type I restriction/modification system specificity determinant HsdS (S protein)
MMAR_2081	MMAR_2081	459.504	-0.578997	0.281039	-2.06021	0.0393789	0.290403	Rv2621c	transcriptional regulator
MMAR_2191	MMAR_2191	80.3343	-1.28771	0.624787	-2.06104	0.0392992	0.290403		glycolipid sulfotransferase
MMAR_2352	MMAR_2352	888.1	-0.57048	0.276905	-2.0602	0.0393791	0.290403	Rv1517	conserved hypothetical transmembrane protein
MMAR_3733	rpsT	607.941	0.451127	0.218699	2.06278	0.0391337	0.290403	Rv2412	30S ribosomal protein S20 RpsT
MMAR_5544	MMAR_5544	7.27692	2.099	1.01942	2.05901	0.0394935	0.290599		hypothetical protein
MMAR_0188	esxA_1	16.0646	-1.55891	0.757922	-2.05682	0.0397033	0.290917	Rv3875	6 kDa culture filtrate antigen EsxA_1 (early secreted antigenic target - Esat6)
MMAR_1466	MMAR_1466	46.4136	0.84215	0.409291	2.05758	0.0396302	0.290917		transposase
MMAR_2273	fadE15	522.298	0.411458	0.200003	2.05726	0.0396616	0.290917	Rv1467c	acyl-CoA dehydrogenase FadE15
MMAR_2225	lprH	53.1761	0.889551	0.433229	2.0533	0.0400432	0.292181	Rv1418	lipoprotein LprH
MMAR_2585	tex	651.102	0.46896	0.228325	2.05391	0.0399845	0.292181		transcriptional accessory protein Tex
MMAR_3646	cysE	156.387	-0.560881	0.273112	-2.05367	0.0400077	0.292181	Rv2335	serine acetyltransferase CysE
MMAR_2199	carB	1390.22	0.311892	0.152039	2.0514	0.0402279	0.292308	Rv1384	carbamoyl-phosphate synthase large chain CarB
MMAR_4280	MMAR_4280	209.719	0.53839	0.262385	2.05191	0.0401786	0.292308	Rv1172c	PE family protein
MMAR_4869	sseC2	103.167	-1.26656	0.617173	-2.0522	0.0401505	0.292308	Rv3118	sulphur metabolism protein, SseC2
MMAR_3289	glnA1	1974.76	0.339427	0.165605	2.04962	0.0404014	0.292756	Rv2220	glutamine synthetase GlnA1
MMAR_3994	MMAR_3994	266.712	-0.440014	0.214676	-2.04966	0.0403973	0.292756	Rv1363c	conserved hypothetical alanine-rich protein
MMAR_3612	MMAR_3612	64.2081	1.16678	0.569795	2.04772	0.0405872	0.293696		metal cation transporter p-type ATPase a
MMAR_1217	upp	49.5177	1.21743	0.594972	2.0462	0.0407363	0.294369	Rv3309c	uracil phosphoribosyltransferase Upp
MMAR_1085	infA	468.011	0.502486	0.245756	2.04465	0.0408892	0.294664	Rv3462c	translation initiation factor IF-1, InfA
MMAR_5354	MMAR_5354	416.286	0.486741	0.238056	2.04465	0.0408896	0.294664	Rv3792	conserved hypothetical transmembrane protein
MMAR_1549	MMAR_1549	53.3302	-1.03744	0.507806	-2.04299	0.0410531	0.295435		conserved hypothetical protein
MMAR_2551	MMAR_2551	33.0563	-1.04276	0.510951	-2.04083	0.0412675	0.296036		PE-PGRS family protein
MMAR_4825	metH	1545.96	-0.354034	0.173508	-2.04044	0.0413061	0.296036		5-methyltetrahydrofolate--homocysteine methyltransferase, MetH
MMAR_4877	MMAR_4877	26.5365	-1.18048	0.578327	-2.0412	0.0412308	0.296036	Rv0970	conserved hypothetical protein
MMAR_1600	MMAR_1600	12.8845	2.45128	1.20206	2.03923	0.0414268	0.296091		conserved hypothetical secreted protein
MMAR_5018	MMAR_5018	56.8388	-0.908751	0.445567	-2.03954	0.0413966	0.296091	Rv3530c	short-chain alcohol dehydrogenase
MMAR_4509	MMAR_4509	55.3974	0.892583	0.438323	2.03636	0.0417142	0.296952		conserved hypothetical protein
MMAR_5275	fadD15_1	811.646	0.230157	0.113026	2.03633	0.0417172	0.296952		long-chain-fatty-acid-CoA ligase FadD15_1
MMAR_5474	MMAR_5474	1367.21	-0.308867	0.151634	-2.03692	0.041658	0.296952	Rv3910	conserved transmembrane protein
MMAR_0028	MMAR_0028	18.7211	1.3265	0.652243	2.03375	0.0419767	0.297892		conserved hypothetical protein
MMAR_0049	MMAR_0049	8.69083	2.5665	1.26222	2.03332	0.0420199	0.297892	Rv0030	conserved hypothetical protein
MMAR_1992	lexA	395.705	0.511039	0.251221	2.03422	0.0419292	0.297892	Rv2720	repressor LexA
MMAR_0655	coxM	267.991	-1.39317	0.686075	-2.03064	0.0422916	0.298759	Rv0375c	carbon monoxyde dehydrogenase (medium chain), CoxM
MMAR_1958	MMAR_1958	158.486	-0.57918	0.285205	-2.03075	0.0422801	0.298759		conserved hypothetical protein
MMAR_2554	MMAR_2554	360.719	-1.13969	0.561388	-2.03013	0.0423436	0.298759		conserved hypothetical secreted protein
MMAR_4319	MMAR_4319	81.1364	-0.720925	0.355159	-2.02986	0.0423703	0.298759	Rv0878c	PPE family protein
MMAR_1900	MMAR_1900	52.5487	-1.20778	0.595297	-2.02887	0.042472	0.299074	Rv2833c	ABC-type sugar transport protein
MMAR_0745	MMAR_0745	406.716	0.451103	0.222433	2.02804	0.0425562	0.299264		conserved hypothetical protein
MMAR_1780	MMAR_1780	354.718	0.461943	0.227843	2.02746	0.0426152	0.299277	Rv2927c	conserved protein
MMAR_1531	ftsX	431.89	0.356412	0.176103	2.02388	0.0429828	0.301343	Rv3101c	cell division protein FtsX
MMAR_3488	acs_1	615.088	-1.00415	0.496252	-2.02347	0.0430244	0.301343		acetyl-coenzyme a synthetase Acs_1
MMAR_2270	MMAR_2270	655.25	0.52292	0.25894	2.01946	0.0434391	0.303452	Rv1465	nitrogen fixation related protein
MMAR_2488	tyrS	212.239	0.46442	0.229974	2.01944	0.0434413	0.303452	Rv1689	tyrosyl-tRNA synthase, TyrS
MMAR_0751	MMAR_0751	115.281	-0.659514	0.327139	-2.01601	0.0437992	0.305139		conserved hypothetical protein
MMAR_4785	MMAR_4785	1136.52	0.358961	0.178016	2.01646	0.043752	0.305139	Rv0842	integral membrane protein
MMAR_4479	rpfB	1502.14	0.243781	0.120968	2.01525	0.0438788	0.305287	Rv1009	resuscitation-promoting factor RpfB
MMAR_2974	MMAR_2974	34.7269	-1.57941	0.784657	-2.01287	0.0441281	0.306615		enoyl-CoA hydratase
MMAR_3332	MMAR_3332	332.805	0.432622	0.215169	2.01061	0.0443665	0.30735	Rv2239c	conserved protein
MMAR_3427	MMAR_3427	81.4026	-0.658591	0.327625	-2.0102	0.0444099	0.30735		PE family protein
MMAR_5161	MMAR_5161	81.4379	1.04399	0.519128	2.01104	0.0443211	0.30735	Rv3673c	membrane-anchored thioredoxin-like protein
MMAR_0991	rplL	386.768	0.747529	0.372076	2.00908	0.0445291	0.307489	Rv0652	50S ribosomal protein L7/L12, RplL
MMAR_3651	dgt	137.235	0.709259	0.353058	2.0089	0.0445474	0.307489	Rv2344c	deoxyguanosine triphosphate triphosphohydrolase Dgt
MMAR_3000	esxR	26.2583	-1.24253	0.61893	-2.00754	0.0446919	0.30808	Rv0288,Rv3019c	EsaT-6 family EsxR
MMAR_0545	PPE4	3043.24	0.292541	0.146154	2.0016	0.0453283	0.311647	Rv0286	PPE family protein
MMAR_4882	MMAR_4882	20.7875	1.49109	0.744893	2.00175	0.0453111	0.311647	Rv0807	conserved hypothetical protein
MMAR_0497	MMAR_0497	48.4536	-1.28865	0.644397	-1.99978	0.045524	0.312173	Rv0236A	small secreted protein
MMAR_1184	metA	600.99	-0.531627	0.265816	-1.99998	0.0455022	0.312173	Rv3341	homoserine O-acetyltransferase MetA
MMAR_2627	MMAR_2627	336.03	0.499034	0.249799	1.99774	0.0457448	0.312868	Rv1751	oxidoreductase
MMAR_5298	MMAR_5298	95.4142	0.647079	0.323874	1.99794	0.0457236	0.312868	Rv3755c	conserved hypothetical protein
MMAR_0910	MMAR_0910	75.3335	0.656601	0.329044	1.99548	0.0459905	0.314139	Rv0561c	FAD-linked oxidoreductase
MMAR_0812	MMAR_0812	324.958	-0.492515	0.246941	-1.99446	0.0461014	0.314486	Rv0486	mannosyltransferase
MMAR_0639	dnaJ	4170.32	-0.613191	0.307599	-1.99347	0.0462095	0.314814	Rv0352	chaperone protein, DnaJ
MMAR_4231	folP2	161.632	-0.459621	0.230671	-1.99254	0.0463118	0.315101	Rv1207	dihydropteroate synthase 2 FolP2
MMAR_0567	MMAR_0567	540.718	0.449801	0.225882	1.99131	0.0464472	0.315203	Rv0315	beta-1,3-glucanase precursor
MMAR_4615	MMAR_4615	44.5634	0.803171	0.403288	1.99156	0.0464194	0.315203		conserved hypothetical protein
MMAR_2070	MMAR_2070	489.283	-0.780855	0.392482	-1.98953	0.0466426	0.31612	Rv2629	conserved hypothetical protein	regulated by devR
MMAR_0967	rpmG2	394.038	0.470372	0.236619	1.98789	0.0468238	0.316121	Rv0634A	50S ribosomal protein L33 type 2, RpmG2
MMAR_4660	fadE10	300.303	-0.721405	0.362735	-1.98879	0.046724	0.316121	Rv0873	acyl-CoA dehydrogenase FadE10
MMAR_5582	mimJ	32.9372	2.04969	1.031	1.98807	0.0468044	0.316121		Macrophage infection protein, MimJ
MMAR_2765	MMAR_2765	1865.08	0.491604	0.247453	1.98666	0.0469602	0.316425		conserved hypothetical amidase
MMAR_3782	MMAR_3782	6.8297	2.10606	1.06025	1.98639	0.0469897	0.316425		transposase
MMAR_3697	mbtG	410.206	0.503326	0.253535	1.98523	0.0471185	0.316886	Rv2378c	lysine-N-oxygenase MbtG
MMAR_3505	MMAR_3505	63.5096	-0.850653	0.42866	-1.98445	0.0472061	0.317067		conserved hypothetical hydrolase
MMAR_1042	MMAR_1042	190.329	0.526305	0.265531	1.98209	0.0474693	0.317614		conserved protein
MMAR_1488	MMAR_1488	15.7268	-1.75932	0.887549	-1.98222	0.0474549	0.317614		conserved hypothetical protein
MMAR_3284	MMAR_3284	25.2445	-1.33314	0.672277	-1.98303	0.0473643	0.317614		drugs-transport transmembrane ATP-binding protein ABC transporter
MMAR_0507	MMAR_0507	15.9175	-2.22539	1.12425	-1.97944	0.0477664	0.318381		hypothetical membrane protein
MMAR_3722	lppR	126.531	-0.655173	0.330834	-1.98037	0.0476621	0.318381	Rv2403c	conserved hypothetical lipoprotein, LppR
MMAR_4571	MMAR_4571	92.6948	-0.790273	0.399349	-1.9789	0.047827	0.318381		PE-PGRS family protein
MMAR_4913	MMAR_4913	265.201	-0.472595	0.238776	-1.97923	0.0477896	0.318381		conserved hypothetical regulatory protein
MMAR_0124	MMAR_0124	47.9825	-1.14634	0.579802	-1.97713	0.0480267	0.318496		quinone oxidoreductase
MMAR_1581	MMAR_1581	142.608	-0.567728	0.28713	-1.97725	0.0480132	0.318496		conserved hypothetical membrane protein
MMAR_4530	rpmF	488.197	0.509025	0.257391	1.97763	0.0479699	0.318496	Rv0979A	50S ribosomal protein L32 RpmF
MMAR_0052	MMAR_0052	133.983	0.523963	0.265229	1.97551	0.0482102	0.318503	Rv0037c	conserved integral membrane protein
MMAR_0638	grpE	2651.01	-0.664396	0.336221	-1.97607	0.0481468	0.318503	Rv0351	GrpE protein (Hsp-70 cofactor)
MMAR_2961	MMAR_2961	6.85441	-3.42869	1.73524	-1.97592	0.0481636	0.318503	Rv2639c	conserved hypothetical membrane protein
MMAR_1418	MMAR_1418	604.945	0.353487	0.179008	1.97469	0.048303	0.318715		PPE family protein
MMAR_1207	MMAR_1207	211.581	-1.33514	0.676431	-1.9738	0.0484045	0.318983		PE-PGRS family protein
MMAR_4528	mprB	661.808	-0.396747	0.201152	-1.97237	0.0485674	0.319654	Rv0982	two component sensor kinase MprB
MMAR_0242	MMAR_0242	19.2517	1.17666	0.597101	1.97062	0.0487669	0.320565		PE-PGRS family protein
MMAR_3291	MMAR_3291	125.653	-0.759111	0.385439	-1.96947	0.0488989	0.321029		conserved hypothetical protein
MMAR_1569	MMAR_1569	22.9578	-1.5096	0.766998	-1.96819	0.0490459	0.321325		conserved hypothetical regulatory protein
MMAR_5108	MMAR_5108	39.7317	-0.989034	0.502555	-1.96801	0.0490667	0.321325	Rv3605c	conserved membrane protein
MMAR_2533	MMAR_2533	129.919	-0.551417	0.280361	-1.96681	0.0492048	0.321828	Rv1813c	conserved hypothetical secreted protein	regulated by devR
MMAR_3650	dnaG	279.963	-0.377321	0.191904	-1.96619	0.0492764	0.321894	Rv2343c	DNA primase DnaG
MMAR_4937	MMAR_4937	19.7087	-1.34321	0.683414	-1.96545	0.0493627	0.322056	Rv0760c	conserved hypothetical protein
MMAR_1023	MMAR_1023	872.257	-0.448761	0.228754	-1.96176	0.0497902	0.322835	Rv0695	Creatinine amidohydrolase
MMAR_2066	MMAR_2066	49.9468	-1.0706	0.545319	-1.96326	0.0496159	0.322835		conserved hypothetical protein
MMAR_2584	ceoC1	70.6841	-0.758589	0.386663	-1.96189	0.0497756	0.322835		TRK system potassium uptake protein CeoC1
MMAR_3607	MMAR_3607	32.8233	0.867642	0.442124	1.96244	0.0497111	0.322835		phage integrase
MMAR_5381	namH	417.28	0.417804	0.212798	1.96338	0.0496019	0.322835	Rv3818	UDP-MurNAc hydroxylase, NamH
MMAR_1921	ribF	498.382	-0.406402	0.207337	-1.9601	0.0499841	0.32359	Rv2786c	bifunctional fad synthetase/riboflavin biosynthesis protein RibF
MMAR_4755	MMAR_4755	50.1158	1.09064	0.556534	1.95971	0.0500302	0.32359	Rv0851c	short-chain type dehydrogenase/reductase
MMAR_0111	MMAR_0111	137.812	0.731643	0.374723	1.95249	0.0508797	0.326817		PE family protein
MMAR_0301	MMAR_0301	23.0158	-1.10986	0.568564	-1.95205	0.0509325	0.326817		conserved hypothetical protein
MMAR_1891	MMAR_1891	261.14	0.351328	0.180114	1.95058	0.0511067	0.326817	Rv2842c	conserved hypothetical protein
MMAR_2012	ppgK	67.1559	0.70581	0.361124	1.95448	0.0506443	0.326817	Rv2702	polyphosphate glucokinase PpgK
MMAR_2283	MMAR_2283	109.398	0.694076	0.355156	1.95428	0.0506677	0.326817	Rv1476	conserved membrane protein
MMAR_2720	MMAR_2720	226.786	-0.603845	0.309508	-1.95098	0.0510589	0.326817	Rv1846c	transcriptional regulatory protein
MMAR_2756	oxyR	56.2445	-0.874475	0.447717	-1.95319	0.0507976	0.326817		hydrogen peroxide-inducible genes activator, OxyR
MMAR_2973	MMAR_2973	781.223	-0.988441	0.505943	-1.95366	0.0507411	0.326817	Rv3812	PE-PGRS family protein
MMAR_3780	MMAR_3780	60.1233	0.662597	0.339759	1.9502	0.0511528	0.326817		monooxygenase
MMAR_3838	cobQ1	124.487	-0.467464	0.239697	-1.95023	0.0511489	0.326817	Rv0255c	cobyric acid synthase CobQ1
MMAR_0265	sigC_1	87.508	0.668195	0.343461	1.94547	0.0517182	0.327499		RNA polymerase sigma factor, ECF subfamily, SigC_1
MMAR_0582	MMAR_0582	45.68	-0.955101	0.490403	-1.94758	0.0514647	0.327499		dehydrogenase
MMAR_1315	desA3	2066.67	-0.54188	0.279103	-1.9415	0.0521972	0.327499	Rv3229c	linoleoyl-CoA desaturase, DesA3
MMAR_1911	MMAR_1911	79.3577	0.700805	0.360788	1.94243	0.0520851	0.327499	Rv2799	conserved hypothetical secreted protein
MMAR_2020	MMAR_2020	675.225	-0.431557	0.221709	-1.9465	0.0515943	0.327499		conserved hypothetical protein
MMAR_2139	MMAR_2139	51.6059	-0.799867	0.410797	-1.94711	0.0515214	0.327499		transcriptional regulatory protein
MMAR_2276	trxA	29.3703	1.2887	0.663046	1.9436	0.0519437	0.327499	Rv1470	thioredoxin TrxA
MMAR_2419	cut1	284.167	-0.344722	0.177525	-1.94183	0.0521583	0.327499		cutinase Cut1
MMAR_3201	MMAR_3201	1058.99	-0.54935	0.282362	-1.94555	0.0517084	0.327499	Rv2164c	conserved proline rich membrane protein
MMAR_3307	cobC	354.679	-0.476361	0.245299	-1.94196	0.0521418	0.327499	Rv2231c	aminotransferase CobC
MMAR_3664	MMAR_3664	53.78	-1.20227	0.617063	-1.94837	0.0513706	0.327499		PPE family protein
MMAR_3959	MMAR_3959	30.2665	0.944579	0.486301	1.94238	0.0520914	0.327499		two component transcriptional regulatory protein
MMAR_4254	MMAR_4254	155.821	-0.57579	0.296252	-1.94358	0.0519459	0.327499	Rv1186c	conserved hypothetical protein
MMAR_p01	repA	199.722	-0.687442	0.35353	-1.94451	0.0518345	0.327499		replication protein repA
MMAR_p22	MMAR_p22	24.791	1.06561	0.547476	1.94641	0.051606	0.327499		hypothetical protein
MMAR_1589	MMAR_1589	25.4247	-1.33293	0.687027	-1.94014	0.0523625	0.327751	Rv3070	conserved hypothetical membrane protein
MMAR_5167	MMAR_5167	18.7975	-1.74733	0.900423	-1.94056	0.0523114	0.327751	Rv3678A	conserved hypothetical protein
MMAR_2397	hisB	167.698	-0.474387	0.244624	-1.93925	0.0524713	0.32804	Rv1601	imidazole glycerol-phosphate dehydratase HisB
MMAR_3334	aceE	1816.86	0.293471	0.151418	1.93815	0.0526047	0.328263	Rv2241	pyruvate dehydrogenase E1 component AceE
MMAR_5210	MMAR_5210	187.364	-0.527535	0.272216	-1.93793	0.0526323	0.328263		conserved hypothetical protein
MMAR_0972	nusG	1923.55	0.258691	0.133563	1.93684	0.0527647	0.32846	Rv0639	transcription antitermination protein, NusG
MMAR_p09	MMAR_p09	285.755	-0.595564	0.307524	-1.93664	0.0527893	0.32846		pyridine nucleotide-disulfide oxidoreductase
MMAR_1983	MMAR_1983	196.761	0.70067	0.361954	1.9358	0.0528925	0.328712	Rv2729c	conserved hypothetical membrane protein
MMAR_0454	MMAR_0454	58.8598	0.904957	0.467663	1.93506	0.0529829	0.328883		conserved hypothetical membrane protein
MMAR_0407	MMAR_0407	136.41	0.697992	0.360948	1.93377	0.053141	0.329474	Rv0164	conserved protein
MMAR_0590	MMAR_0590	9.95554	-2.84977	1.47419	-1.93311	0.0532221	0.329587		conserved hypothetical protein
MMAR_3184	MMAR_3184	180.77	0.453267	0.234638	1.93177	0.0533883	0.330226	Rv2144c	conserved hypothetical membrane protein
MMAR_0673	MMAR_0673	107.326	0.580808	0.300969	1.92979	0.0536325	0.330709	Rv1597	conserved hypothetical protein
MMAR_1874	MMAR_1874	97.7255	-0.620751	0.321756	-1.92926	0.0536986	0.330709		ferric uptake regulation protein FurB-like
MMAR_2989	MMAR_2989	15.0483	-1.32523	0.686967	-1.9291	0.0537189	0.330709		conserved protein
MMAR_4647	MMAR_4647	624.512	-0.468426	0.242681	-1.93021	0.0535803	0.330709	Rv0885	conserved hypothetical protein
MMAR_0163	MMAR_0163	83.7109	0.742481	0.385526	1.92589	0.0541182	0.332776		conserved protein
MMAR_4907	MMAR_4907	38.7913	-1.36289	0.708212	-1.92442	0.0543025	0.333518		conserved membrane protein
MMAR_1091	rplQ	2312.28	0.305845	0.159028	1.92322	0.0544527	0.333658	Rv3456c	50S ribosomal protein L17, RplQ
MMAR_2003	sigB	3622.32	-0.506584	0.263388	-1.92334	0.0544372	0.333658	Rv2710	RNA polymerase sigma factor SigB
MMAR_0660	MMAR_0660	67.6487	-1.06908	0.556328	-1.92168	0.0546463	0.334063	Rv0370c	membrane oxidoreductase
MMAR_3227	MMAR_3227	158.502	0.495323	0.257741	1.92178	0.054633	0.334063	Rv2183c	conserved hypothetical protein
MMAR_1517	devS	251.315	-0.599726	0.312311	-1.92029	0.0548214	0.334353	Rv3132c	two component sensor histidine kinase DevS	devS
MMAR_3720	MMAR_3720	124.133	0.576555	0.300188	1.92064	0.0547766	0.334353		FAD-dependent oxidoreductase
MMAR_1314	MMAR_1314	3423.92	-0.526884	0.274485	-1.91954	0.0549163	0.334543	Rv3230c	oxidoreductase
MMAR_4435	MMAR_4435	15.1536	-1.86886	0.974092	-1.91857	0.055039	0.3349		conserved hypothetical membrane protein
MMAR_0658	MMAR_0658	89.1446	-1.20906	0.630486	-1.91766	0.0551535	0.335208	Rv0372c	conserved hypothetical protein
MMAR_0331	fadE1	180.327	0.474811	0.247697	1.91691	0.0552499	0.335405	Rv0131c	acyl-CoA dehydrogenase FadE1
MMAR_1247	rsbW	134.491	0.989989	0.51724	1.91399	0.055622	0.336494	Rv3287c	anti-sigma factor RsbW
MMAR_3778	MMAR_3778	66.9462	0.631992	0.330084	1.91464	0.0555386	0.336494		flavin-dependent oxidoreductase
MMAR_4733	cyp190A3	11.9849	-1.83402	0.958069	-1.91429	0.0555828	0.336494		cytochrome P450 190A3 Cyp190A3
MMAR_1143	MMAR_1143	985.921	0.255374	0.133545	1.91227	0.0558412	0.337053	Rv3401	glycosyl hydrolase
MMAR_1910	MMAR_1910	371.485	-0.544882	0.284942	-1.91226	0.0558432	0.337053	Rv2800	hydrolase
MMAR_5445	eccCa1	1725.26	-0.27909	0.146163	-1.90944	0.0562052	0.338848	Rv3870	ESX conserved component eccCa1. Possible transmembrane protein
MMAR_2324	MMAR_2324	12.6035	1.426	0.74771	1.90716	0.0565004	0.339364		conserved hypothetical protein
MMAR_3139	MMAR_3139	925.677	-0.783926	0.411127	-1.90677	0.0565498	0.339364		monooxygenase
MMAR_3152	MMAR_3152	11.9949	-2.98131	1.56316	-1.90723	0.0564905	0.339364		conserved hypothetical protein
MMAR_4861	pstA	84.5737	-0.688534	0.360885	-1.90791	0.0564034	0.339364		phosphate-transport integral membrane ABC transporter, PstA
MMAR_3680	MMAR_3680	18.2344	-1.60794	0.844174	-1.90475	0.0568129	0.340552		conserved hypothetical protein
MMAR_4926	MMAR_4926	25.8082	-0.919986	0.483334	-1.90342	0.0569861	0.3412	Rv0770	dehydrogenase/reductase
MMAR_0565	MMAR_0565	214.55	0.459036	0.241248	1.90276	0.0570725	0.341327	Rv0314c	conserved membrane protein
MMAR_1431	zntA	1058.71	-0.497741	0.261677	-1.90212	0.0571555	0.341434	Rv0969	cation transport ATPase, ZntA
MMAR_2405	cphB	475.386	0.410195	0.215753	1.90123	0.0572723	0.341742		cyanophycinase CphB
MMAR_0227	lpqP_1	39.5365	-1.21772	0.641859	-1.89717	0.0578049	0.344162		conserved lipoprotein LpqP_1
MMAR_0514	MMAR_0514	1603.47	-0.56173	0.296872	-1.89216	0.0584695	0.344162		PEP phosphonomutase
MMAR_0852	cyp185A4	29.5641	1.00173	0.528222	1.89642	0.057905	0.344162		cytochrome P450 185A4 Cyp185A4
MMAR_0891	pitA	1198.46	0.316136	0.167143	1.89141	0.0585701	0.344162	Rv0545c	low-affinity inorganic phosphate transporter, PitA
MMAR_1525	agpS	377.807	-0.408618	0.216063	-1.8912	0.0585976	0.344162	Rv3107c	alkyldihydroxyacetonephosphate synthase AgpS
MMAR_1538	PE26	108.672	-0.664636	0.351339	-1.89173	0.0585275	0.344162	Rv2519	PE family protein
MMAR_1679	MMAR_1679	181.679	-0.438481	0.231565	-1.89355	0.0582849	0.344162		conserved hypothetical membrane protein
MMAR_3093	MMAR_3093	44.8117	-0.902038	0.476196	-1.89426	0.0581907	0.344162	Rv2117	conserved hypothetical protein
MMAR_3445	cdh	120.841	0.7267	0.384115	1.89188	0.0585064	0.344162	Rv2289	CDP-diacylglycerol pyrophosphatase Cdh
MMAR_4006	MMAR_4006	11.1143	-1.8748	0.990417	-1.89294	0.058366	0.344162		conserved hypothetical protein
MMAR_4644	MMAR_4644	167.963	0.662906	0.349627	1.89603	0.0579555	0.344162	Rv0888	conserved hypothetical exported protein
MMAR_4892	MMAR_4892	327.199	0.339146	0.179268	1.89184	0.0585123	0.344162	Rv0799c	conserved hypothetical protein
MMAR_5103	MMAR_5103	236.446	0.610617	0.322362	1.8942	0.0581987	0.344162	Rv3600c	conserved protein
MMAR_5304	fadE36	226.036	0.431403	0.227564	1.89575	0.0579937	0.344162	Rv3761c	acyl-CoA dehydrogenase FadE36
MMAR_3317	MMAR_3317	368.017	-0.534446	0.282898	-1.88919	0.0588668	0.345356		transposase for ISMyma07
MMAR_0880	menA	122.877	-0.759438	0.402718	-1.88578	0.0593243	0.347263	Rv0534c	1,4-dihydroxy-2-naphthoate octaprenyltransferase, MenA
MMAR_3367	MMAR_3367	15.4403	-1.68799	0.894907	-1.88622	0.0592654	0.347263		conserved hypothetical protein
MMAR_3374	MMAR_3374	33.0612	-1.37544	0.73057	-1.88269	0.0597425	0.34932		conserved hypothetical protein
MMAR_4880	purM	603.333	-0.345979	0.183902	-1.88132	0.0599282	0.350016	Rv0809	5'-phosphoribosyl-5-aminoimidazole synthetase, PurM
MMAR_3144	MMAR_3144	62.8714	0.987384	0.525214	1.87996	0.0601129	0.350703		transcriptional regulatory protein (possibly Acr-FAMILY)
MMAR_1084	MMAR_1084	184.415	-0.418245	0.223049	-1.87513	0.0607747	0.352418	Rv3463	conserved protein
MMAR_1351	MMAR_1351	420.488	-0.424326	0.226438	-1.87391	0.0609423	0.352418	Rv3207c	conserved hypothetical protein
MMAR_1644	MMAR_1644	817.708	-0.363824	0.193893	-1.87642	0.060598	0.352418	Rv3049c	monooxygenase
MMAR_2041	MMAR_2041	222.999	-0.419514	0.22371	-1.87526	0.0607576	0.352418	Rv2675c	methyltransferase
MMAR_2096	snoP	258.931	-0.559491	0.298348	-1.8753	0.0607519	0.352418	Rv2604c	glutamine amidotransferase SnoP
MMAR_4085	MMAR_4085	235.891	0.381899	0.2038	1.87389	0.060945	0.352418	Rv1312	conserved hypothetical protein
MMAR_4591	MMAR_4591	49.3644	1.00474	0.535892	1.8749	0.0608067	0.352418		conserved hypothetical protein
MMAR_5044	MMAR_5044	88.578	-0.676204	0.360735	-1.87452	0.0608591	0.352418		PE-PGRS family protein
MMAR_2649	MMAR_2649	1090.17	-0.881454	0.470965	-1.87159	0.0612631	0.353867		conserved hypothetical protein
MMAR_2008	MMAR_2008	486.024	-0.528626	0.282621	-1.87044	0.0614224	0.354397	Rv2705c	conserved hypothetical protein
MMAR_2395	hisD	549.587	-0.486569	0.260242	-1.86968	0.0615283	0.354496	Rv1599	histidinol dehydrogenase HisD
MMAR_4346	MMAR_4346	31.8936	-1.20849	0.646479	-1.86934	0.0615749	0.354496		PPE family protein
MMAR_1078	fadE9	671.79	0.356982	0.191044	1.86858	0.0616808	0.354715	Rv0752c	acyl-CoA dehydrogenase, FadE9
MMAR_1391	PE_PGRS9	81.5112	-1.21975	0.652941	-1.86809	0.0617495	0.354721	Rv0746	PE-PGRS family protein
MMAR_5568	rpmH	105.037	0.83575	0.447575	1.86728	0.0618619	0.354977		50S ribosomal protein L34 RpmH
MMAR_0350	MMAR_0350	196.278	-1.00125	0.537297	-1.86349	0.0623935	0.356466	Rv0140	conserved protein
MMAR_0490	gabD1	657.504	0.270945	0.14533	1.86434	0.0622739	0.356466	Rv0234c	succinate-semialdehyde dehydrogenase [NADP+] dependent (SsdH) GabD1
MMAR_1611	MMAR_1611	61.4122	-0.739867	0.396897	-1.86413	0.0623038	0.356466	Rv3066	transcriptional regulatory protein
MMAR_1805	lepB	1696.69	0.248121	0.133138	1.86364	0.0623719	0.356466	Rv2903c	signal peptidase I LepB
MMAR_2011	sigA	2238.24	0.218936	0.117648	1.86094	0.0627524	0.357348	Rv2703	RNA polymerase sigma factor SigA
MMAR_3328	adhE2_1	50.0386	-1.40747	0.756226	-1.86117	0.0627202	0.357348	Rv3726	zinc-dependent alcohol dehydrogenase AdhE2_1
MMAR_5201	MMAR_5201	185.597	0.43511	0.233716	1.86171	0.0626443	0.357348		conserved protein
MMAR_0055	MMAR_0055	195.138	0.433643	0.233235	1.85926	0.0629909	0.358316	Rv0039c	conserved hypothetical transmembrane protein
MMAR_0031	MMAR_0031	18.2572	1.33726	0.719519	1.85855	0.0630907	0.358495		conserved hypothetical protein
MMAR_3079	tatC	349.17	0.341026	0.183605	1.85739	0.0632558	0.359043	Rv2093c	sec-independent protein translocase transmembrane protein TatC
MMAR_0352	MMAR_0352	78.3601	0.973902	0.524518	1.85676	0.0633456	0.359164	Rv0142	DNA glycosylase
MMAR_1211	MMAR_1211	163.702	0.452467	0.24395	1.85475	0.0636316	0.360395		chitinase
MMAR_4125	MMAR_4125	7.64004	2.1285	1.14807	1.85398	0.0637418	0.36063		NUDIX hydrolase
MMAR_0836	coxL_1	142.736	-0.659088	0.355957	-1.85159	0.0640843	0.361928		carbon monoxyde dehydrogenase (large chain), CoxL_1
MMAR_0973	rplK	1066.28	0.408109	0.220431	1.85142	0.0641094	0.361928	Rv0640	50S ribosomal protein L11, RplK
MMAR_1337	MMAR_1337	823	0.282871	0.152899	1.85005	0.0643066	0.36226	Rv3220c	sensor kinase from two component regulatory system
MMAR_4818	MMAR_4818	104.804	-0.818766	0.442523	-1.85022	0.0642815	0.36226		short chain dehydrogenase/reductase
MMAR_0281	cyp183B1	12.4716	-2.12966	1.15374	-1.84588	0.06491	0.362342		cytochrome P450 183B1 Cyp183B1
MMAR_1305	secA1	2191.46	0.195561	0.105976	1.84534	0.0649885	0.362342	Rv3240c	preprotein translocase SecA1 1 subunit
MMAR_2119	yajC	264.221	0.405392	0.219598	1.84607	0.0648827	0.362342	Rv2588c	conserved membrane protein secretion factor YajC
MMAR_2818	MMAR_2818	8.41804	-2.60854	1.41382	-1.84504	0.0650324	0.362342		conserved hypothetical protein
MMAR_3058	MMAR_3058	58.3985	-1.14847	0.622582	-1.8447	0.0650819	0.362342	Rv2075c	conserved hypothetical secreted protein
MMAR_3539	MMAR_3539	121.662	0.580278	0.314077	1.84757	0.064665	0.362342		conserved hypothetical protein
MMAR_3690	mbtF	637.137	0.34111	0.184522	1.84862	0.0645132	0.362342	Rv2379c	non-ribosomal peptide synthetase MbtF
MMAR_4810	mmpL13_1	5281.74	0.228303	0.123712	1.84544	0.064973	0.362342		conserved transmembrane transport protein MmpL13_1
MMAR_5034	MMAR_5034	141.029	-0.711721	0.384995	-1.84865	0.0645083	0.362342		conserved hypothetical protein
MMAR_5196	hybA	54.9052	1.06162	0.574443	1.84809	0.0645896	0.362342		Fe-S-cluster-containing hydrogenase, HybA
MMAR_5486	MMAR_5486	55.3258	-0.879065	0.475964	-1.84691	0.0647597	0.362342		conserved hypothetical protein
MMAR_0230	MMAR_0230	257.691	-0.652099	0.353694	-1.84368	0.0652299	0.362595	Rv3161c	dioxygenase
MMAR_3187	MMAR_3187	1492.18	0.276395	0.149974	1.84296	0.0653349	0.362595	Rv2147c	conserved hypothetical protein
MMAR_3948	MMAR_3948	69.147	0.61621	0.334321	1.84317	0.0653043	0.362595		conserved hypothetical hydrolase
MMAR_0214	MMAR_0214	39.6696	-0.888585	0.48251	-1.84159	0.0655355	0.363323		conserved hypothetical protein
MMAR_0785	lpd	1347.1	0.221517	0.120456	1.83898	0.0659175	0.364585	Rv0462	dihydrolipoamide dehydrogenase Lpd
MMAR_1013	fusA1	8306.73	0.259028	0.140925	1.83805	0.0660547	0.364585	Rv0684	elongation factor G, FusA1
MMAR_3202	MMAR_3202	455.765	-0.42141	0.229178	-1.83879	0.0659463	0.364585	Rv2165c	methyltransferase
MMAR_3467	MMAR_3467	28.613	1.00677	0.547849	1.83767	0.066111	0.364585		PE family protein
MMAR_4501	MMAR_4501	683.672	-0.471031	0.256258	-1.83811	0.0660462	0.364585		PPE family protein
MMAR_0829	galE2	2155.11	0.273418	0.148893	1.83634	0.0663071	0.364651	Rv0501	UDP-glucose 4-epimerase GalE2
MMAR_2154	dapA_1	32.1447	-1.41599	0.771162	-1.83618	0.0663317	0.364651		dihydrodipicolinate synthase DapA_1
MMAR_3849	accD1	413.283	0.315403	0.171747	1.83644	0.0662926	0.364651	Rv2502c	acetyl-/propionyl-CoA carboxylase (beta subunit) AccD1
MMAR_1389	aofH	161.162	-0.445046	0.24249	-1.83531	0.0664593	0.364969	Rv3170	flavin-containing monoamine oxidase AofH (amine oxidase)
MMAR_1978	recX	254.294	-0.363419	0.198208	-1.83352	0.0667247	0.365799	Rv2736c	regulatory protein RecX
MMAR_3355	MMAR_3355	122.962	0.428197	0.233559	1.83335	0.0667501	0.365799	Rv2263	oxidoreductase
MMAR_3416	nirA	172.033	-0.408227	0.222792	-1.83233	0.066903	0.366254		ferredoxin-dependent nitrite/sulphite reductase NirA
MMAR_5439	MMAR_5439	6044.72	-0.296319	0.161821	-1.83115	0.0670776	0.366826	Rv3864	conserved hypothetical transmembrane protein
MMAR_0643	MMAR_0643	144.74	0.50487	0.27582	1.83043	0.0671853	0.367032		conserved hypothetical protein
MMAR_5379	MMAR_5379	514.167	-0.365063	0.199537	-1.82955	0.0673175	0.367371	Rv3816c	acyltransferase
MMAR_1819	rpsB	1655.1	0.302619	0.165586	1.82756	0.0676151	0.368228	Rv2890c	30S ribosomal protein S2 RpsB
MMAR_p33	MMAR_p33	216.248	0.528387	0.289102	1.82768	0.0675973	0.368228		hypothetical protein
MMAR_0300	MMAR_0300	93.3732	0.982896	0.538106	1.82658	0.0677624	0.368265		rhomboid family serine protease
MMAR_5152	dppC	46.2456	-1.35359	0.740899	-1.82696	0.0677058	0.368265	Rv3664c	dipeptide-transport integral membrane protein ABC transporter DppC
MMAR_5332	MMAR_5332	647.704	-0.417387	0.228631	-1.82559	0.0679114	0.368692	Rv3777	oxidoreductase
MMAR_3106	PPE37	23.2847	0.956656	0.524706	1.82322	0.0682697	0.369607	Rv2123	PPE family protein
MMAR_3206	lppM	258.758	0.527909	0.289463	1.82375	0.0681897	0.369607	Rv2171	conserved lipoprotein LppM
MMAR_3698	mbtA	266.132	0.448034	0.24582	1.82261	0.0683622	0.369607	Rv2384	bifunctional enzyme MbtA: salicyl-AMP ligase (SAL-AMP ligase) + salicyl-S-ACP synthetase
MMAR_4105	argS	435.165	0.341768	0.187491	1.82285	0.0683265	0.369607	Rv1292	arginyl-tRNA synthetase ArgS
MMAR_0236	MMAR_0236	39.6586	-0.852152	0.467941	-1.82107	0.0685965	0.370441		conserved hypothetical protein
MMAR_1357	MMAR_1357	275.611	-0.352317	0.19351	-1.82066	0.0686578	0.370441		conserved hypothetical membrane protein
MMAR_1090	rpoA	5748.35	0.187613	0.103151	1.81882	0.0689387	0.371574	Rv3457c	DNA-directed RNA polymerase (alpha chain), RpoA
MMAR_2491	MMAR_2491	281.758	-0.58076	0.319816	-1.81592	0.0693826	0.373337		hypothetical membrane protein
MMAR_3565	amiC_1	81.739	-0.8916	0.491036	-1.81575	0.0694084	0.373337		amidase AmiC_1
MMAR_3200	pbpB	1444.32	-0.330363	0.182026	-1.81493	0.0695352	0.373424	Rv2163c	penicillin-binding membrane protein PbpB
MMAR_3584	MMAR_3584	29.6732	0.855979	0.471807	1.81426	0.0696384	0.373424		phage-related integrase
MMAR_4367	glpX	867.224	-0.290489	0.160087	-1.81457	0.0695897	0.373424	Rv1099c	fructose 1,6-bisphosphatase GlpX
MMAR_0602	MMAR_0602	153.558	-0.723662	0.39989	-1.80965	0.0703496	0.37442		conserved hypothetical membrane protein
MMAR_1012	rpsG	1276.66	0.319841	0.176791	1.80915	0.0704282	0.37442	Rv0683	30S ribosomal protein S7, RpsG
MMAR_1015	MMAR_1015	79.5858	0.642687	0.354895	1.81092	0.0701527	0.37442	Rv0686	conserved membrane protein
MMAR_1449	MMAR_1449	153.28	0.556257	0.307401	1.80955	0.070366	0.37442		PPE family protein
MMAR_2421	tesB1	169.619	-0.595401	0.328558	-1.81216	0.0699609	0.37442	Rv1618	acyl-CoA thioesterase II TesB1
MMAR_2844	MMAR_2844	592.499	-0.261684	0.144702	-1.80844	0.0705387	0.37442		metal-dependent hydrolase
MMAR_3443	PPE61_1	295.104	0.562991	0.311301	1.80851	0.0705266	0.37442	Rv3532	PPE family protein
MMAR_4312	MMAR_4312	236.978	-0.44045	0.243474	-1.80903	0.070447	0.37442		conserved hypothetical protein
MMAR_5198	MMAR_5198	40.7526	-0.849576	0.469702	-1.80876	0.0704887	0.37442	Rv3688c	conserved hypothetical protein
MMAR_5254	MMAR_5254	97.8777	-0.584992	0.323432	-1.8087	0.0704975	0.37442		membrane-anchored adenylyl cyclase
MMAR_3173	mbtH	106.358	0.56877	0.314593	1.80796	0.0706135	0.374437	Rv2377c	conserved protein MbtH
MMAR_4097	hemK	188.056	-0.507734	0.281174	-1.80576	0.0709552	0.375869	Rv1300	modification methylase HemK
MMAR_2609	MMAR_2609	126.922	-0.475797	0.263631	-1.80478	0.0711092	0.376304		conserved hypothetical membrane protein
MMAR_4874	MMAR_4874	26.629	-1.1092	0.61516	-1.80312	0.0713699	0.377303	Rv0967	conserved hypothetical protein
MMAR_1366	MMAR_1366	744.081	-0.521711	0.289841	-1.79999	0.0718619	0.379218	Rv3197	conserved ATP-binding protein ABC transporter
MMAR_4756	MMAR_4756	9.38892	2.64625	1.47022	1.7999	0.0718769	0.379218		oxidoreductase
MMAR_0733	MMAR_0733	57.6126	0.737708	0.411002	1.7949	0.0726696	0.382136	Rv0421c	conserved hypothetical protein
MMAR_1954	fadE18_1	300.945	-0.549982	0.306407	-1.79494	0.0726634	0.382136		acyl-CoA dehydrogenase FadE18_1
MMAR_3995	MMAR_3995	228.213	0.416347	0.231915	1.79526	0.0726121	0.382136	Rv1362c	conserved hypothetical protein
MMAR_5046	MMAR_5046	342.825	-0.5757	0.320801	-1.79457	0.0727218	0.382136	Rv3557c	transcriptional regulatory protein (probably TetR-family)
MMAR_0516	nirB	107.746	-0.91584	0.510534	-1.79389	0.0728314	0.382328	Rv0252	nitrite reductase [NAD(P)H] large subunit [fad flavoprotein] NirB
MMAR_5373	glf	485.093	0.396396	0.221106	1.79278	0.0730076	0.38287	Rv3809c	UDP-galactopyranose mutase Glf
MMAR_0640	hspR	613.257	-0.489544	0.27373	-1.78842	0.0737081	0.385002	Rv0353	heat shock protein transcriptional repressor HspR (MerR family)
MMAR_2132	MMAR_2132	12.6771	-1.80865	1.01114	-1.78872	0.0736599	0.385002		conserved hypothetical protein
MMAR_3498	MMAR_3498	232.42	-0.67258	0.375844	-1.78952	0.0735314	0.385002		coenzyme F420-reducing hydrogenase, gamma subunit
MMAR_4250	ltp2	40.0136	-1.02296	0.5719	-1.78871	0.0736617	0.385002		keto acyl-CoA thiolase, Ltp2
MMAR_4504	MMAR_4504	74.6332	-0.819335	0.45863	-1.78648	0.0740212	0.385868		conserved hypothetical membrane protein
MMAR_5461	MMAR_5461	139.133	-0.469041	0.26252	-1.78669	0.0739884	0.385868	Rv3896c	conserved hypothetical protein
MMAR_1601	MMAR_1601	42.9598	-0.964107	0.540282	-1.78445	0.0743504	0.386613		PE-PGRS family protein
MMAR_2235	PE16	56.5661	-1.12708	0.631556	-1.7846	0.0743258	0.386613	Rv1430	PE-PGRS family protein
MMAR_2940	MMAR_2940	45.9797	0.650423	0.364539	1.78423	0.0743855	0.386613		conserved hypothetical protein
MMAR_1476	nuoH	869.436	-0.515697	0.289213	-1.7831	0.0745693	0.387184	Rv3152	NADH dehydrogenase I (chain H) NuoH (NADH-ubiquinone oxidoreductase chain H)
MMAR_0692	tauD_1	11.6763	-2.98778	1.67789	-1.78068	0.074965	0.388621		gamma-butyrobetaine hydroxylase, TauD_1
MMAR_1373	MMAR_1373	26.5947	-1.44492	0.811527	-1.7805	0.0749945	0.388621	Rv2812	transposase for ISMyma05
MMAR_2068	MMAR_2068	159.416	-1.01379	0.569734	-1.7794	0.0751735	0.389164	Rv2632c	conserved hypothetical protein
MMAR_0689	ndh_1	210.333	-0.461996	0.259815	-1.77817	0.075376	0.389827	Rv0392c	NADH dehydrogenase Ndh_1
MMAR_1760	MMAR_1760	254.662	0.48785	0.274626	1.77642	0.0756642	0.390778	Rv2949c	chorismate pyruvate-lyase
MMAR_4682	MMAR_4682	54.4139	0.791715	0.445749	1.77615	0.075709	0.390778	Rv0854	conserved hypothetical protein
MMAR_0476	MMAR_0476	929.708	0.312279	0.175924	1.77508	0.0758843	0.391097	Rv0227c	conserved membrane protein
MMAR_5143	MMAR_5143	17.9917	-1.08234	0.609815	-1.77487	0.0759201	0.391097	Rv3654c	conserved hypothetical membrane protein
MMAR_2781	MMAR_2781	40.9398	0.978852	0.551663	1.77437	0.0760027	0.391138	Rv1890c	conserved hypothetical protein
MMAR_2685	PPE30	112.661	0.772301	0.435586	1.77301	0.0762263	0.391903		PPE family protein
MMAR_0710	pta	323.25	0.339377	0.19149	1.7723	0.076345	0.392129	Rv0408	phosphate acetyltransferase Pta
MMAR_0646	echA8_1	585.786	-0.581224	0.328079	-1.7716	0.0764616	0.392343		enoyl-CoA hydratase, EchA8_1
MMAR_1818	MMAR_1818	16.3173	1.28902	0.727897	1.77089	0.0765793	0.392441		conserved hypothetical protein
MMAR_4489	MMAR_4489	2027.29	-0.398967	0.225388	-1.77013	0.0767054	0.392441	Rv1004c	conserved hypothetical membrane protein
MMAR_5252	MMAR_5252	166.468	0.80595	0.455268	1.77028	0.0766808	0.392441	Rv3725	oxidoreductase
MMAR_3873	MMAR_3873	240.051	-0.532312	0.300846	-1.76938	0.07683	0.392695		conserved hypothetical protein
MMAR_4619	MMAR_4619	439.465	0.312149	0.176571	1.76784	0.0770874	0.393627	Rv0910	conserved protein
MMAR_0792	icl	6063.4	-0.501802	0.284433	-1.76422	0.0776947	0.394637	Rv0467	isocitrate lyase Icl
MMAR_1053	rpmD	605.106	0.315887	0.179077	1.76397	0.0777373	0.394637	Rv0722	50S ribosomal protein L30, RpmD
MMAR_2713	glcB	2211.08	0.356892	0.202268	1.76445	0.0776566	0.394637	Rv1837c	malate synthase G GlcB
MMAR_3717	cysT	117.155	-0.454294	0.257529	-1.76405	0.0777238	0.394637	Rv2399c	sulfate-transport integral membrane protein ABC transporter CysT
MMAR_4757	MMAR_4757	56.1246	-1.09212	0.619103	-1.76403	0.0777262	0.394637		acyl-CoA transferase
MMAR_4914	MMAR_4914	990.785	-0.612753	0.347235	-1.76467	0.0776199	0.394637		PPE family protein
MMAR_4502	MMAR_4502	163.514	-0.582726	0.330553	-1.76288	0.0779207	0.395185		teichoic acid biosynthesis protein
MMAR_0089	MMAR_0089	46.3885	-0.739702	0.419921	-1.76153	0.0781495	0.395198		conserved hypothetical protein
MMAR_3153	MMAR_3153	290.023	-0.726976	0.412509	-1.76233	0.0780139	0.395198		ferredoxin reductase
MMAR_4656	MMAR_4656	360.06	-0.359683	0.204184	-1.76157	0.0781426	0.395198	Rv0876c	conserved transmembrane protein
MMAR_0799	MMAR_0799	1805.15	-0.348314	0.197939	-1.75971	0.0784575	0.395778	Rv0474	transcriptional regulatory protein
MMAR_2711	MMAR_2711	70.7845	0.613387	0.348612	1.75951	0.0784909	0.395778	Rv1834	hydrolase
MMAR_3345	MMAR_3345	529.685	-0.450961	0.25625	-1.75985	0.078433	0.395778	Rv2252	conserved hypothetical protein
MMAR_0900	bpoC	398.729	0.300729	0.171075	1.75787	0.0787692	0.3968	Rv0554	bromoperoxidase BpoC
MMAR_1979	MMAR_1979	462.628	0.474967	0.270286	1.75728	0.0788705	0.396928	Rv2733c	conserved hypothetical protein
MMAR_0685	MMAR_0685	287.181	-0.358374	0.204077	-1.75608	0.0790756	0.397198		PPE family protein
MMAR_3276	MMAR_3276	58.624	0.856935	0.487919	1.75631	0.0790363	0.397198		alternative RNA polymerase sigma factor
MMAR_0121	MMAR_0121	275.261	-0.608456	0.347018	-1.75338	0.079536	0.397219	Rv2900c	formate dehydrogenase H
MMAR_0359	MMAR_0359	1780.41	-0.285781	0.162945	-1.75385	0.0794566	0.397219	Rv0147	aldehyde dehydrogenase (NAD+) dependent
MMAR_1030	rpsJ	2207.2	0.390619	0.222626	1.7546	0.0793281	0.397219	Rv0700	30S ribosomal protein S10, RpsJ
MMAR_2014	MMAR_2014	351.391	0.387161	0.220551	1.75543	0.0791861	0.397219	Rv2700	conserved hypothetical secreted protein
MMAR_2438	MMAR_2438	106.704	0.583582	0.33304	1.75229	0.0797244	0.397219	Rv1634	drug efflux membrane protein
MMAR_2509	MMAR_2509	44.1346	-0.758942	0.433169	-1.75207	0.0797622	0.397219		transferase
MMAR_3453	MMAR_3453	213.29	0.409705	0.233791	1.75244	0.0796982	0.397219	Rv2294	aminotransferase
MMAR_4403	MMAR_4403	141.558	-0.520716	0.29718	-1.75219	0.0797408	0.397219	Rv1063c	conserved hypothetical protein
MMAR_5479	MMAR_5479	621.212	0.277954	0.158376	1.75503	0.0792548	0.397219	Rv3915	N-acetylmuramoyl-L-alanine amidase w/ peptidoglycan-binding domain
MMAR_4192	MMAR_4192	488.292	-0.388256	0.221687	-1.75137	0.0798823	0.397439	Rv1250	drug-transport integral membrane protein
MMAR_1750	MMAR_1750	128.511	0.606795	0.346805	1.74967	0.0801751	0.398517	Rv2966c	methyltransferase
MMAR_0107	celA	687.296	0.341065	0.195269	1.74664	0.0807002	0.398637	Rv0062	cellobiohydrolase a (1,4-beta-cellobiosidase a) CelA,
MMAR_1183	MMAR_1183	330.509	-0.552101	0.315841	-1.74803	0.0804582	0.398637	Rv3342	methyltransferase
MMAR_1465	MMAR_1465	146.439	0.635856	0.363893	1.74737	0.0805732	0.398637		hypothetical protein
MMAR_2931	MMAR_2931	149.267	-0.470735	0.269537	-1.74646	0.0807317	0.398637		ferredoxin reductase
MMAR_3039	MMAR_3039	128.129	0.520926	0.298242	1.74665	0.0806975	0.398637		conserved membrane-bound oxidoreductase
MMAR_4558	MMAR_4558	164.772	0.475769	0.272358	1.74685	0.080663	0.398637	Rv0945	conserved secreted protein
MMAR_5415	MMAR_5415	29.0225	1.09081	0.623846	1.74853	0.0803723	0.398637		conserved hypothetical transmembrane protein
MMAR_3140	MMAR_3140	918.358	-0.718732	0.411787	-1.7454	0.0809157	0.398794		conserved hypothetical protein
MMAR_5473	MMAR_5473	531.913	0.253636	0.145305	1.74554	0.080891	0.398794	Rv3909	conserved hypothetical secreted protein
MMAR_0307	MMAR_0307	52.8622	-1.25543	0.720032	-1.74357	0.0812344	0.399015		dioxygenase
MMAR_2028	MMAR_2028	41.9063	-1.14455	0.656338	-1.74384	0.0811866	0.399015	Rv2686c	antibiotic-transport integral membrane leucine, alanine and valine rich protein ABC transporter
MMAR_3368	MMAR_3368	42.1385	0.866627	0.497093	1.74339	0.0812652	0.399015	Rv2272	conserved transmembrane protein
MMAR_4629	cysM	19.4097	-2.02824	1.16299	-1.74399	0.0811616	0.399015	Rv1336	cysteine synthase B CysM
MMAR_1460	MMAR_1460	693.15	0.235749	0.135383	1.74134	0.0816232	0.399276	Rv1809	PPE family protein
MMAR_2009	MMAR_2009	93.5261	0.634032	0.363868	1.74248	0.0814249	0.399276	Rv2704	conserved hypothetical protein
MMAR_2472	pks8	595.012	-0.317159	0.182116	-1.74152	0.0815919	0.399276	Rv1662	polyketide synthase, Pks8
MMAR_2962	MMAR_2962	93.4063	0.772472	0.443521	1.74168	0.0815645	0.399276		transcriptional regulatory protein
MMAR_1502	MMAR_1502	20.9514	-1.8723	1.07557	-1.74076	0.0817264	0.399403		conserved hypothetical protein
MMAR_2836	MMAR_2836	313.004	-0.733795	0.421642	-1.74033	0.0818018	0.399403	Rv3225c	phosphotransferase
MMAR_5325	MMAR_5325	84.397	-0.816909	0.469664	-1.73935	0.0819735	0.399869		conserved hypothetical protein
MMAR_3754	MMAR_3754	57.8462	0.894792	0.514573	1.7389	0.0820521	0.39988		conserved hypothetical membrane protein
MMAR_1248	sigF	191.515	0.683201	0.393278	1.7372	0.0823526	0.400599	Rv3286c	alternate RNA polymerase sigma factor SigF
MMAR_2560	MMAR_2560	31.9105	1.09243	0.628766	1.73742	0.0823125	0.400599	Rv0792c	transcriptional regulatory protein (probably GntR-family)
MMAR_1861	MMAR_1861	63.0972	-0.627253	0.361503	-1.73513	0.0827183	0.402005		conserved hypothetical protein
MMAR_2990	hspR_2	85.7718	-0.721798	0.416587	-1.73265	0.0831584	0.403769		heat shock protein transcriptional repressor HspR_2
MMAR_5263	MMAR_5263	15.6354	-1.53626	0.887031	-1.73192	0.0832882	0.404025		conserved hypothetical protein
MMAR_1443	MMAR_1443	354.777	-0.67796	0.391838	-1.7302	0.0835939	0.405132		conserved hypothetical protein
MMAR_2597	fadD13	22.3325	1.10289	0.638286	1.72789	0.0840077	0.406451	Rv3089	fatty-acid-CoA ligase FadD13
MMAR_4700	MMAR_4700	98.8442	-0.540893	0.31305	-1.72782	0.0840211	0.406451		conserved hypothetical secreted protein
MMAR_0641	MMAR_0641	731.504	-0.54638	0.316386	-1.72694	0.0841779	0.406455	Rv3347c	PPE family protein
MMAR_3036	MMAR_3036	100.924	-0.585498	0.339003	-1.72712	0.0841465	0.406455	Rv2061c	conserved hypothetical protein
MMAR_3271	MMAR_3271	50.473	-0.861457	0.498957	-1.72652	0.0842546	0.406455		non-ribosomal peptide synthetase
MMAR_4759	MMAR_4759	50.4467	-0.796088	0.461288	-1.72579	0.0843844	0.406707		aminopeptidase
MMAR_5331	MMAR_5331	19.238	-1.59243	0.92319	-1.72492	0.0845413	0.407088		PPE family protein
MMAR_2591	PPE8	1670.68	-0.529951	0.307357	-1.72422	0.0846681	0.407324		PPE family protein
MMAR_0668	MMAR_0668	335.251	0.455077	0.264157	1.72275	0.0849338	0.40748	Rv0364	conserved transmembrane protein
MMAR_1180	MMAR_1180	1067.91	-0.660733	0.383384	-1.72342	0.0848118	0.40748		Fatty acyl-AMP ligase FadD28_1 and polyketide synthase
MMAR_1561	miaA_1	9.29075	-3.02909	1.75801	-1.72302	0.0848846	0.40748		tRNA delta(2)-isopentenylpyrophosphate transferase MiaA_1
MMAR_1740	rpmB2_1	729.09	0.277179	0.160965	1.72198	0.0850738	0.407778		50S ribosomal protein L28 RpmB2_1
MMAR_3967	MMAR_3967	25.9674	1.08413	0.629966	1.72093	0.0852634	0.408314		conserved hypothetical protein
MMAR_3138	MMAR_3138	676.557	-0.681544	0.396402	-1.71932	0.0855553	0.409125		monooxygenase
MMAR_4020	echA4_2	17.1656	-1.06542	0.619738	-1.71914	0.085589	0.409125		enoyl-CoA hydratase, EchA4_2
MMAR_0483	MMAR_0483	23.2876	-1.34196	0.780852	-1.71859	0.0856899	0.409234	Rv2541	conserved hypothetical alanine rich protein
MMAR_5314	MMAR_5314	395.908	0.309491	0.180146	1.718	0.0857959	0.409367	Rv3762c	hydrolase
MMAR_3111	gabD1_1	217.13	-0.450943	0.26275	-1.71624	0.0861176	0.410296		succinate-semialdehyde dehydrogenase [NADP+] dependent, GabD1_1
MMAR_3135	cyp136B2	565.494	-0.431222	0.251283	-1.71608	0.0861473	0.410296		cytochrome P450 136B2 Cyp136B2
MMAR_3973	fdxD_1	7.66741	-2.32661	1.35733	-1.71411	0.0865087	0.411643		ferredoxin FdxD_1
MMAR_5236	MMAR_5236	557.57	-0.39057	0.227977	-1.7132	0.0866758	0.412064		cyclopropane-fatty-acyl-phospholipid synthase
MMAR_0801	MMAR_0801	177.974	-0.354808	0.207166	-1.71268	0.0867723	0.412149		conserved transmembrane protein
MMAR_0930	embR_2	24.2433	1.2335	0.720887	1.71109	0.0870643	0.412787		transcriptional regulatory protein EmbR_2
MMAR_3594	MMAR_3594	116.476	0.530381	0.309954	1.71116	0.087051	0.412787		conserved hypothetical protein
MMAR_3411	pfkA_1	368.424	0.521998	0.305771	1.70715	0.0877939	0.415494		6-phosphofructokinase PfkA_1
MMAR_4118	MMAR_4118	200.255	0.531442	0.311283	1.70726	0.0877732	0.415494		conserved hypothetical membrane permease
MMAR_0561	MMAR_0561	200.23	-0.532839	0.312266	-1.70636	0.0879409	0.415599	Rv0311	conserved hypothetical protein
MMAR_5113	ftsH	3958.1	-0.312926	0.183407	-1.70618	0.0879748	0.415599	Rv3610c	membrane-bound protease FtsH
MMAR_5016	MMAR_5016	40.6747	0.875877	0.513722	1.70496	0.0882013	0.416294	Rv3527	conserved hypothetical protein
MMAR_4996	MMAR_4996	50.2323	-1.04393	0.613015	-1.70295	0.088578	0.417549		conserved hypothetical protein
MMAR_5409	mpt64	522.14	0.328886	0.193157	1.70269	0.0886265	0.417549	Rv1980c	immunogenic protein Mpt64
MMAR_3826	moeY_1	51.4177	-0.754512	0.443739	-1.70035	0.0890652	0.419239	Rv1355c	molybdopterin biosynthesis protein MoeY_1
MMAR_0074	rpsR1	192.572	0.732721	0.431365	1.69861	0.0893931	0.420027	Rv0055	30S ribosomal protein S18-1 RpsR1
MMAR_0208	glyA2	1749.2	0.743739	0.437744	1.69903	0.0893138	0.420027	Rv0070	serine hydroxymethyltransferase GlyA2
MMAR_3237	ctaE	3587.67	0.212927	0.125512	1.69647	0.0897964	0.421544	Rv2193	cytochrome C oxidase (subunit III) CtaE
MMAR_4223	MMAR_4223	84.3064	-0.689429	0.406547	-1.69582	0.0899206	0.42175	Rv1091,Rv1396c	PE-PGRS family protein
MMAR_1094	MMAR_1094	42.895	0.675062	0.398217	1.69521	0.0900348	0.421907		PPE family protein
MMAR_2763	glnA3	1133	0.229478	0.135496	1.69361	0.0903392	0.422956	Rv1878	glutamine synthetase GlnA3
MMAR_0123	MMAR_0123	97.9675	-0.904459	0.537475	-1.68279	0.0924153	0.42382		transcriptional regulatory protein (LuxR-family)
MMAR_0129	MMAR_0129	10.2529	-2.14823	1.27335	-1.68707	0.0915892	0.42382		monooxygenase effector, MmoB/DmpM family.
MMAR_0162	MMAR_0162	205.036	0.552556	0.32822	1.68349	0.0922797	0.42382		conserved hypothetical transmembrane protein
MMAR_0210	gcvT_1	1208.55	0.863266	0.510966	1.68948	0.0911278	0.42382		aminomethyltransferase GcvT_1ne
MMAR_0303	MMAR_0303	34.721	-1.18019	0.700367	-1.68511	0.0919683	0.42382		acyl-CoA synthetase
MMAR_0504	fadA2	1452.17	0.407768	0.24263	1.68062	0.0928371	0.42382	Rv0243	acetyl-CoA acyltransferase FadA2
MMAR_0578	aroB_1	71.1489	-0.816484	0.485867	-1.68047	0.0928664	0.42382		3-dehydroquinate synthase AroB_1
MMAR_0659	MMAR_0659	25.8097	-1.61538	0.961685	-1.67974	0.0930083	0.42382	Rv0371c	conserved hypothetical protein
MMAR_0786	MMAR_0786	79.6388	0.583446	0.346517	1.68375	0.0922307	0.42382	Rv0463	conserved hypothetical membrane protein
MMAR_0795	MMAR_0795	59.9154	0.530363	0.315999	1.67837	0.0932744	0.42382		transposase for ISMyma04
MMAR_0988	MMAR_0988	59.9154	0.530363	0.315999	1.67837	0.0932744	0.42382		transposase for ISMyma04
MMAR_1272	MMAR_1272	201.434	-0.636957	0.378936	-1.68091	0.0927804	0.42382		conserved protein
MMAR_1354	MMAR_1354	38.4002	-0.695639	0.413365	-1.68287	0.0924004	0.42382	Rv3204	DNA-methyltransferase (modification methylase)
MMAR_1794	pknI	284.087	-0.304488	0.180454	-1.68735	0.0915369	0.42382	Rv2914c	transmembrane serine/threonine-protein kinase I PknI
MMAR_1875	mtr	281.61	0.361993	0.215543	1.67945	0.0930644	0.42382	Rv2855	NADPH-dependent mycothiol reductase Mtr
MMAR_1918	ltp1	124.206	-0.602493	0.358778	-1.67929	0.0930958	0.42382		lipid-transfer protein Ltp1
MMAR_1977	recA	764.643	-0.2528	0.150148	-1.68367	0.0922458	0.42382		recombinase A RecA
MMAR_2668	MMAR_2668	34.7715	-1.51545	0.895828	-1.69167	0.0907084	0.42382		hypothetical protein
MMAR_3241	MMAR_3241	305.903	0.319378	0.188771	1.69188	0.0906688	0.42382	Rv2197c	conserved transmembrane protein
MMAR_3432	MMAR_3432	59.9154	0.530363	0.315999	1.67837	0.0932744	0.42382		transposase for ISMyma04
MMAR_3456	cysQ_1	138.191	-0.515728	0.305657	-1.68728	0.0915505	0.42382		monophosphatase CysQ_1
MMAR_3686	MMAR_3686	28.847	-1.13531	0.673813	-1.6849	0.0920083	0.42382		conserved hypothetical protein
MMAR_3774	MMAR_3774	241.98	-0.420748	0.248974	-1.68993	0.0910423	0.42382		conserved hypothetical membrane protein
MMAR_3857	MMAR_3857	59.9154	0.530363	0.315999	1.67837	0.0932744	0.42382		transposase for ISMyma04
MMAR_4073	MMAR_4073	59.9154	0.530363	0.315999	1.67837	0.0932744	0.42382		transposase for ISMyma04
MMAR_4331	ppdK	250.853	-0.451384	0.268014	-1.68418	0.0921472	0.42382	Rv1127c	pyruvate, phosphate dikinase PpdK
MMAR_4349	MMAR_4349	12.2352	-1.53503	0.907982	-1.69059	0.0909148	0.42382		conserved hypothetical protein
MMAR_4486	MMAR_4486	55.3557	0.844776	0.500712	1.68715	0.0915747	0.42382		dehydrogenase
MMAR_4618	MMAR_4618	104.026	0.470365	0.279926	1.68032	0.0928957	0.42382		conserved hypothetical protein
MMAR_4714	MMAR_4714	64.2227	-1.04873	0.623686	-1.6815	0.0926655	0.42382		NAD-dependent aldehyde dehydrogenase
MMAR_5276	MMAR_5276	52.8766	-0.75344	0.446491	-1.68747	0.0915132	0.42382	Rv3736	transcriptional regulatory protein (probably AraC/XylS-family)
MMAR_5279	MMAR_5279	7.34905	-1.87368	1.11069	-1.68694	0.0916144	0.42382		monooxygenase-like flavoprotein
MMAR_5312	MMAR_5312	9.71823	2.12859	1.26243	1.6861	0.0917757	0.42382		conserved hypothetical protein
MMAR_5477	trxB2	1512.71	-0.431994	0.256759	-1.68249	0.0924736	0.42382	Rv3913	thioredoxin reductase TrxB2
MMAR_0342	ephF	89.8899	-0.739758	0.441355	-1.67611	0.0937172	0.42513	Rv0134	epoxide hydrolase EphF
MMAR_5107	MMAR_5107	1113.8	-0.294489	0.175703	-1.67607	0.0937251	0.42513	Rv3604c	conserved transmembrane protein rich in alanine, arginine and proline
MMAR_0599	MMAR_0599	538.61	-0.348195	0.207807	-1.67557	0.0938219	0.425201	Rv0320	conserved hypothetical secreted protein
MMAR_4030	MMAR_4030	251.12	0.404907	0.241885	1.67397	0.0941371	0.426261		acyl-CoA dehydrogenase
MMAR_4015	echA12_1	25.0105	1.20366	0.719282	1.67341	0.0942457	0.426385		enoyl-CoA hydratase, EchA12_1
MMAR_5417	MMAR_5417	6.21723	-2.37052	1.41723	-1.67265	0.094396	0.426696		PPE family protein
MMAR_3302	MMAR_3302	55.4342	-0.639557	0.382489	-1.67209	0.0945066	0.426828		conserved hypothetical protein
MMAR_1688	MMAR_1688	12.4331	-1.62633	0.973579	-1.67047	0.0948271	0.427906		conserved hypothetical protein
MMAR_4780	MMAR_4780	44.7103	-0.806807	0.483143	-1.66992	0.094936	0.428029		dehydrogenase
MMAR_0894	MMAR_0894	97.9503	0.778338	0.466363	1.66895	0.0951267	0.428152	Rv0547c	dehydrogenase
MMAR_1999	MMAR_1999	40.8155	1.19385	0.715243	1.66915	0.0950882	0.428152		conserved hypothetical secreted protein
MMAR_0896	MMAR_0896	80.3553	0.558849	0.335211	1.66715	0.0954838	0.42836		conserved hypothetical protein
MMAR_1673	MMAR_1673	6858.19	-0.257217	0.154407	-1.66584	0.0957453	0.42836		conserved transmembrane transport protein
MMAR_2234	MMAR_2234	173.338	0.54217	0.325414	1.66609	0.0956947	0.42836	Rv1428c	conserved hypothetical protein
MMAR_2928	MMAR_2928	63.389	-0.594629	0.35667	-1.66717	0.0954804	0.42836	Rv1802	PPE family protein
MMAR_4041	MMAR_4041	254.545	-0.376921	0.226231	-1.66609	0.0956955	0.42836		conserved hypothetical membrane protein
MMAR_4360	MMAR_4360	31.786	1.25519	0.753167	1.66655	0.0956041	0.42836		conserved hypothetical protein
MMAR_4610	MMAR_4610	111.925	0.557799	0.334703	1.66655	0.0956035	0.42836		conserved hypothetical membrane protein
MMAR_1567	MMAR_1567	32.0574	0.892605	0.536094	1.66502	0.0959093	0.428727	Rv3092c	conserved hypothetical membrane protein
MMAR_0098	MMAR_0098	28.2729	0.963603	0.579386	1.66314	0.0962837	0.429302		polyketide synthase
MMAR_1047	rplE	2044.6	0.215586	0.129581	1.66371	0.0961698	0.429302	Rv0716	50S ribosomal protein L5, RplE
MMAR_4709	MMAR_4709	58.2191	0.964371	0.579751	1.66342	0.0962278	0.429302		MCE-family protein
MMAR_0968	MMAR_0968	629.166	0.305366	0.183669	1.66259	0.0963942	0.42943	Rv0635	conserved protein
MMAR_0636	MMAR_0636	113.542	-0.930159	0.560235	-1.6603	0.0968537	0.43111		hypothetical protein
MMAR_0438	zmp1	556.974	0.311437	0.187757	1.65872	0.0971723	0.431794	Rv0198c	zinc metalloprotease
MMAR_3767	rplU	537.795	0.363247	0.218954	1.65901	0.0971139	0.431794	Rv2442c	50S ribosomal protein L21 RplU
MMAR_0203	MMAR_0203	39.3443	-0.826294	0.498445	-1.65774	0.0973694	0.431817		conserved hypothetical alanine and glycine rich protein
MMAR_2490	MMAR_2490	34.3573	-1.1362	0.685504	-1.65747	0.0974246	0.431817		PE-PGRS family protein, PE_PGRS15_1
MMAR_5064	bphD	298.103	0.273212	0.164816	1.65768	0.0973817	0.431817	Rv3569c	2-hydroxy-6-OXO-6-phenylhexa-2,4-dienoate hydrolase BphD
MMAR_1288	MMAR_1288	64.9063	-0.72577	0.438827	-1.65389	0.0981504	0.434572	Rv3254	conserved hypothetical protein
MMAR_2088	thrS	647.157	0.317589	0.192108	1.65318	0.098295	0.434572	Rv2614c	threonyl-tRNA synthetase ThrS
MMAR_2093	MMAR_2093	134.359	-0.602907	0.364684	-1.65323	0.0982838	0.434572	Rv2609c	conserved hypothetical protein
MMAR_0175	yrbE6A	34.8542	0.712692	0.431467	1.65179	0.0985779	0.435455		conserved hypothetical integral membrane protein YrbE6A
MMAR_2241	tpi	904.107	-0.177606	0.107632	-1.65013	0.0989162	0.436581	Rv1438	triosephosphate isomerase Tpi
MMAR_2082	MMAR_2082	166.071	-0.578487	0.350808	-1.64901	0.0991448	0.436854	Rv2620c	conserved hypothetical membrane protein
MMAR_5002	echA19	161.881	0.381353	0.231208	1.64939	0.0990668	0.436854	Rv3516	enoyl-CoA hydratase EchA19
MMAR_0950	lpqN	134.454	0.523536	0.317694	1.64793	0.0993677	0.437297	Rv0583c	conserved lipoprotein, LpqN
MMAR_5402	hns	304.25	0.370204	0.224678	1.64771	0.0994123	0.437297	Rv3852	histone-like protein Hns
MMAR_1782	rnc	256.07	-0.484526	0.294153	-1.64719	0.0995188	0.437398	Rv2925c	ribonuclease III Rnc
MMAR_0928	cyp189A6	56.815	-0.787045	0.47837	-1.64527	0.099915	0.438772		cytochrome P450 189A6 Cyp189A6
MMAR_0939	MMAR_0939	95.58	0.526307	0.319991	1.64476	0.10002	0.438863	Rv0575c	oxidoreductase
MMAR_2196	pyrC	449.884	0.348852	0.212213	1.64388	0.100202	0.43925	Rv1381	dihydroorotase PyrC
MMAR_3176	MMAR_3176	1524.74	-0.31946	0.194375	-1.64352	0.100275	0.43925		non-ribosomal peptide synthetase
MMAR_0211	gcvB_1	2791.15	0.811221	0.494725	1.63974	0.101059	0.44152		glycine dehydrogenase GcvB_1
MMAR_0382	MMAR_0382	73.2898	-1.06057	0.646925	-1.6394	0.101131	0.44152		PE-PGRS family protein
MMAR_0872	MMAR_0872	172.827	0.581203	0.354452	1.63972	0.101063	0.44152	Rv0526	thioredoxin protein (thiol-disulfide interchange protein)
MMAR_2316	MMAR_2316	71.07	-0.684583	0.41755	-1.63953	0.101104	0.44152		transcriptional regulator
MMAR_1765	fadD28	2642.59	-0.27114	0.165626	-1.63706	0.101619	0.442954	Rv2941	fatty acyl-AMP ligase FadD28
MMAR_2675	esxN	1064.39	0.29769	0.18185	1.63701	0.101628	0.442954		EsaT-6 like protein EsxN
MMAR_3759	nadE	228.435	0.386917	0.236714	1.63453	0.102147	0.444845	Rv2438c	glutamine-dependent NAD(+) synthetase NadE
MMAR_0827	MMAR_0827	545.473	0.35209	0.21633	1.62756	0.103618	0.449485		conserved protein
MMAR_2213	MMAR_2213	243.409	0.383521	0.235658	1.62745	0.103642	0.449485		transcriptional regulatory protein
MMAR_3246	cbhK	927.468	0.304274	0.186861	1.62834	0.103452	0.449485	Rv2202c	carbohydrate kinase CbhK
MMAR_4461	MMAR_4461	436.824	0.289827	0.177974	1.62848	0.103422	0.449485	Rv1024	conserved membrane protein
MMAR_5208	glpK	138.901	0.494774	0.303983	1.62764	0.103601	0.449485	Rv3696c	glycerol kinase GlpK
MMAR_1474	nuoJ	579.537	-0.373938	0.229929	-1.62632	0.103881	0.45014	Rv3154	NADH dehydrogenase I (chain J) NuoJ (NADH-ubiquinone oxidoreductase chain J)
MMAR_2010	MMAR_2010	230.557	0.420995	0.259119	1.62472	0.104222	0.45014		PE-PGRS family protein
MMAR_2887	mce3F	8.51359	-1.59329	0.980257	-1.62538	0.104081	0.45014	Rv1971	MCE-family protein Mce3F
MMAR_3344	MMAR_3344	959.527	-0.414079	0.254765	-1.62534	0.10409	0.45014	Rv2251	flavoprotein
MMAR_5359	MMAR_5359	10.4288	-1.79603	1.1053	-1.62493	0.104178	0.45014		conserved hypothetical secreted protein
MMAR_0681	MMAR_0681	172.981	-0.3914	0.241034	-1.62384	0.104411	0.450553	Rv0356c	conserved hypothetical protein
MMAR_0994	mkl	1558.63	0.270138	0.166396	1.62347	0.10449	0.450553	Rv0655	ribonucleotide-transport ATP-binding protein ABC transporter, Mkl
MMAR_1388	hpx	1788.9	-0.540003	0.332804	-1.62259	0.104678	0.450994	Rv3171c	non-heme haloperoxidase Hpx
MMAR_0156	fadE2_1	90.3058	-0.749294	0.462747	-1.61923	0.105397	0.451494		acyl-CoA dehydrogenase FadE2_1
MMAR_1345	MMAR_1345	1377.35	-0.403062	0.248781	-1.62015	0.1052	0.451494	Rv3212	conserved alanine and valine rich protein
MMAR_1359	MMAR_1359	444.039	-0.464121	0.286326	-1.62095	0.105028	0.451494	Rv3201c	ATP-dependent DNA helicase
MMAR_1392	MMAR_1392	123.847	0.479682	0.295974	1.62069	0.105084	0.451494		conserved hypothetical protein
MMAR_2601	MMAR_2601	13.6706	1.2124	0.748495	1.61978	0.10528	0.451494		conserved protein
MMAR_2715	MMAR_2715	183.852	0.444048	0.273845	1.62153	0.104903	0.451494	Rv1841c	conserved hypothetical protein
MMAR_2920	mmaA2_1	21.0308	-1.13786	0.702712	-1.61923	0.105397	0.451494	Rv3392c	methoxy mycolic acid synthase 2 MmaA2 _1
MMAR_5320	MMAR_5320	17.0799	1.18247	0.730737	1.61819	0.105621	0.452083		conserved hypothetical protein
MMAR_0280	MMAR_0280	7.31006	-2.52069	1.56921	-1.60635	0.108198	0.452449		non-plant terpene cyclase (C1 class)
MMAR_0623	coxL_3	23.759	-1.08923	0.678587	-1.60515	0.108461	0.452449		aerobic-type carbon monoxide dehydrogenase, CoxL_3
MMAR_0634	kdpD	212.155	-0.428317	0.265108	-1.61563	0.106174	0.452449	Rv1028c	two component system response phosphate sensor kinase, KdpD
MMAR_0657	coxL	636.69	-1.06251	0.662399	-1.60403	0.108708	0.452449	Rv0373c	carbon monoxyde dehydrogenase (large chain), CoxL
MMAR_0690	MMAR_0690	241.767	-0.670798	0.418709	-1.60206	0.109142	0.452449		conserved hypothetical transport protein
MMAR_0753	pssA	364.59	-0.323715	0.201832	-1.60389	0.108739	0.452449	Rv0436c	CDP-diacylglycerol--serine o-phosphatidyltransferase PssA
MMAR_0902	MMAR_0902	120.752	0.527391	0.328273	1.60656	0.10815	0.452449	Rv0556	conserved hypothetical membrane protein
MMAR_1108	mrsA	2075.75	0.179377	0.11152	1.60848	0.107731	0.452449	Rv3441c	phosphomannomutase, MrsA
MMAR_1119	alr	319.177	-0.297252	0.185132	-1.60562	0.108356	0.452449	Rv3423c	alanine racemase, Alr
MMAR_1271	ctpC	1335.46	-0.26361	0.163565	-1.61166	0.107037	0.452449	Rv3270	metal cation-transporting p-type ATPase C CtpC
MMAR_1409	MMAR_1409	342.997	-0.845449	0.527705	-1.60213	0.109128	0.452449	Rv3333c	conserved hypothetical protein
MMAR_1597	MMAR_1597	202.643	-0.628503	0.391572	-1.60508	0.108477	0.452449		transcriptional regulatory protein
MMAR_1718	MMAR_1718	209.04	0.310413	0.193769	1.60197	0.109161	0.452449	Rv2993c	2-hydroxyhepta-2,4-diene-1,7-dioate isomerase
MMAR_1728	hupB	3902.96	0.225824	0.139695	1.61655	0.105975	0.452449	Rv2986c	DNA-binding protein Hu homolog HupB
MMAR_1743	MMAR_1743	171.973	0.435932	0.27165	1.60476	0.108547	0.452449	Rv2972c	conserved hypothetical secreted protein
MMAR_2061	MMAR_2061	348.514	-0.528561	0.328689	-1.60809	0.107816	0.452449	Rv2638	conserved hypothetical protein
MMAR_2084	MMAR_2084	479.93	-0.355358	0.221763	-1.60242	0.109063	0.452449		conserved hypothetical protein
MMAR_2087	MMAR_2087	93.2622	0.613198	0.381222	1.6085	0.107725	0.452449		conserved hypothetical protein
MMAR_2440	MMAR_2440	631.154	0.29384	0.18213	1.61335	0.106668	0.452449	Rv1636	iron-regulated conserved protein
MMAR_2558	MMAR_2558	7.59265	1.53572	0.949622	1.61719	0.105838	0.452449	Rv0790c	conserved hypothetical protein
MMAR_2630	MMAR_2630	13.0661	1.81745	1.13122	1.60662	0.108137	0.452449		conserved hypothetical membrane protein
MMAR_3114	MMAR_3114	367.73	-0.317256	0.196489	-1.61462	0.106393	0.452449	Rv2134c	conserved protein
MMAR_3238	qcrC	3564.58	0.207035	0.129154	1.60301	0.108933	0.452449	Rv2194	ubiquinol-cytochrome C reductase QcrC
MMAR_3342	glpD1	325.686	-0.387493	0.241182	-1.60664	0.108134	0.452449	Rv2249c	glycerol-3-phosphate dehydrogenase GlpD1
MMAR_3628	MMAR_3628	243.882	-0.347373	0.215413	-1.61259	0.106833	0.452449		conserved transmembrane ATP-binding protein ABC transporter
MMAR_3851	scoA	125.47	0.599687	0.373297	1.60646	0.108173	0.452449	Rv2504c	succinyl-CoA:3-ketoacid-coenzyme a transferase (alpha subunit) ScoA
MMAR_4130	MMAR_4130	32.9875	0.928448	0.578218	1.60571	0.108338	0.452449		conserved hypothetical protein
MMAR_4199	corA	576.6	-0.370535	0.230229	-1.60942	0.107524	0.452449	Rv1239c	magnesium and cobalt transport transmembrane protein CorA
MMAR_4439	MMAR_4439	28.7519	0.943883	0.58499	1.6135	0.106635	0.452449		hypothetical protein
MMAR_4494	MMAR_4494	117.437	-0.524246	0.326846	-1.60396	0.108724	0.452449	Rv0999	conserved hypothetical secreted protein
MMAR_4564	MMAR_4564	52.5413	0.834662	0.519174	1.60767	0.107907	0.452449		conserved hypothetical membrane protein
MMAR_4650	MMAR_4650	46.0532	0.671531	0.417419	1.60877	0.107666	0.452449	Rv0882	transmembrane protein
MMAR_4666	moaE2	220.492	0.504474	0.31486	1.60222	0.109107	0.452449	Rv0866	molybdenum cofactor biosynthesis protein E2 MoaE2
MMAR_4672	MMAR_4672	12.1527	1.39545	0.864601	1.61398	0.106531	0.452449		conserved hypothetical protein
MMAR_4771	MMAR_4771	25.9494	0.73705	0.458337	1.6081	0.107814	0.452449		conserved membrane protein
MMAR_4879	MMAR_4879	112.579	0.616147	0.383221	1.60781	0.107876	0.452449	Rv0810c	conserved hypothetical protein
MMAR_4916	purB	304.385	-0.292569	0.1817	-1.61018	0.107359	0.452449	Rv0777	adenylosuccinate lyase, PurB
MMAR_5365	fadD32	2100.71	0.261993	0.162403	1.61323	0.106695	0.452449	Rv3801c	fatty acyl-AMP ligase FadD32
MMAR_5436	MMAR_5436	169.749	0.466491	0.288999	1.61416	0.106492	0.452449	Rv3860	conserved hypothetical protein
MMAR_5482	parA	535.168	-0.287651	0.178933	-1.60759	0.107924	0.452449	Rv3918c	chromosome partitioning protein ParA
MMAR_0053	MMAR_0053	181.682	-0.405748	0.253431	-1.60102	0.109373	0.452968	Rv0038	conserved hypothetical protein
MMAR_1899	ugpE	30.1097	1.34237	0.839248	1.59949	0.109711	0.454009	Rv2834c	SN-glycerol-3-phosphate transport integral membrane protein ABC transporter UgpE
MMAR_0469	MMAR_0469	93.1776	0.733014	0.458817	1.59762	0.110128	0.455377		peptide synthetase
MMAR_3790	MMAR_3790	40.6885	0.878318	0.550138	1.59654	0.110368	0.456009		isochorismatase family protein
MMAR_1194	MMAR_1194	204.983	-0.386097	0.24229	-1.59354	0.11104	0.456821		conserved hypothetical protein
MMAR_1882	elaA	41.0401	0.802976	0.503957	1.59334	0.111084	0.456821	Rv2851c	acyltransferase ElaA
MMAR_2684	PPE32	191.661	0.511207	0.320739	1.59384	0.110972	0.456821	Rv1808	PPE family protein
MMAR_4641	MMAR_4641	23.7813	1.09746	0.688458	1.59409	0.110916	0.456821	Rv0892	monooxygenase
MMAR_4659	MMAR_4659	40.1944	-0.69882	0.438593	-1.59332	0.111088	0.456821		conserved hypothetical protein
MMAR_5178	MMAR_5178	31.0738	-1.0327	0.647605	-1.59464	0.110792	0.456821		conserved hypothetical response regulatory protein
MMAR_1137	guaB2	1389.73	-0.23386	0.146899	-1.59198	0.111389	0.457648	Rv3411c	inosine-5'-monophosphate (imp) dehydrogenase, GuaB2
MMAR_5011	MMAR_5011	204.331	-0.634203	0.398457	-1.59165	0.111464	0.457648	Rv3524	conserved hypothetical secreted protein
MMAR_1187	MMAR_1187	273.631	-0.269946	0.169816	-1.58964	0.111916	0.458255	Rv3338	conserved membrane protein
MMAR_3450	MMAR_3450	19.9795	0.896097	0.563563	1.59006	0.111822	0.458255		conserved hypothetical membrane protein
MMAR_3465	PPE51_3	184.483	0.365469	0.229984	1.58911	0.112036	0.458255		PPE family protein
MMAR_3513	MMAR_3513	48.5792	0.829972	0.522307	1.58905	0.112049	0.458255		oxidoreductase
MMAR_4364	MMAR_4364	46.0885	1.38238	0.869146	1.59051	0.111721	0.458255	Rv1101c	conserved hypothetical transmembrane protein
MMAR_0666	cya_1	1028.73	-0.438248	0.275959	-1.58809	0.112265	0.458781		membrane-anchored adenylyl cyclase Cya_1
MMAR_0047	MMAR_0047	16.1795	1.44395	0.912117	1.58308	0.113404	0.460076	Rv0028	conserved hypothetical protein
MMAR_0455	fadE3_2	33.6001	-0.863571	0.545587	-1.58283	0.11346	0.460076	Rv0215c	acyl-CoA dehydrogenase FadE3_2
MMAR_0512	MMAR_0512	691.324	0.434344	0.274386	1.58297	0.113429	0.460076	Rv0249c	succinate dehydrogenase (membrane anchor subunit)
MMAR_0935	MMAR_0935	120.498	-0.585258	0.369345	-1.58458	0.113061	0.460076		adenylate cyclase
MMAR_2372	MMAR_2372	143.324	-0.472382	0.297824	-1.58611	0.112714	0.460076		hypothetical protein
MMAR_2751	lon	793.248	-0.475678	0.300297	-1.58403	0.113187	0.460076		Lon, ATP-dependent Lon protease
MMAR_2849	MMAR_2849	56.8121	1.03648	0.654419	1.58381	0.113236	0.460076	Rv1928c	short-chain type dehydrogenase/reductase
MMAR_3347	MMAR_3347	1374.76	-0.272064	0.171677	-1.58475	0.113024	0.460076	Rv2256c	conserved hypothetical protein
MMAR_3436	MMAR_3436	35.5189	0.953498	0.601667	1.58476	0.113021	0.460076		conserved hypothetical protein
MMAR_3706	mbtI	355.395	0.53726	0.339128	1.58424	0.113139	0.460076	Rv2386c	isochorismate synthase MbtI
MMAR_0585	MMAR_0585	47.5709	-1.28161	0.811144	-1.58	0.114107	0.460206		conserved hypothetical protein
MMAR_0661	MMAR_0661	110.947	-0.715317	0.452564	-1.58059	0.113972	0.460206		membrane oxidoreductase
MMAR_0934	MMAR_0934	165.573	-0.553925	0.35012	-1.5821	0.113626	0.460206	Rv0567	methyltransferase/methylase
MMAR_0963	MMAR_0963	311.568	-0.438	0.276919	-1.58169	0.11372	0.460206		conserved hypothetical membrane protein
MMAR_1632	MMAR_1632	72.465	-0.844716	0.534336	-1.58087	0.113907	0.460206		hypothetical protein
MMAR_4377	MMAR_4377	166.918	-0.451027	0.285397	-1.58035	0.114027	0.460206	Rv1068c	PE-PGRS family protein
MMAR_4584	mntH	682.812	-0.29398	0.186052	-1.58009	0.114085	0.460206	Rv0924c	divalent cation-transport integral membrane protein MntH
MMAR_5187	MMAR_5187	165.434	-0.551282	0.349	-1.5796	0.114198	0.460219	Rv0336	conserved hypothetical 13E12 repeat family protein
MMAR_1496	MMAR_1496	46.3267	0.558863	0.353986	1.57877	0.114388	0.460276		oxidoreductase
MMAR_4200	fgd2	217.264	-0.409277	0.259212	-1.57893	0.114352	0.460276		F420-dependent glucose-6-phosphate dehydrogenase Fgd2
MMAR_3962	fas	34991.1	-0.472164	0.299348	-1.5773	0.114725	0.461279	Rv2524c	fatty acid synthase Fas
MMAR_2177	aroB	405.473	0.407941	0.258755	1.57656	0.114898	0.461618	Rv2538c	3-dehydroquinate synthase AroB
MMAR_1059	MMAR_1059	116.181	-0.574252	0.364664	-1.57474	0.115316	0.462199	Rv0726c	O-methyltransferase
MMAR_1421	MMAR_1421	8.81375	-1.44539	0.918061	-1.5744	0.115395	0.462199		transposase for insertion sequence
MMAR_1881	mqo	253.875	-0.32514	0.206398	-1.5753	0.115186	0.462199	Rv2852c	malate:quinone oxidoreductase Mqo
MMAR_5055	nat	99.5779	0.458328	0.291051	1.57474	0.115317	0.462199	Rv3566c	arylamine N-acetyltransferase Nat
MMAR_1377	MMAR_1377	92.4753	-0.625657	0.398036	-1.57186	0.115982	0.464196		conserved hypothetical protein
MMAR_2149	MMAR_2149	107.303	-0.771489	0.491012	-1.57122	0.116131	0.464435	Rv2577	conserved hypothetical protein
MMAR_4357	xseA	161.31	0.531577	0.338405	1.57083	0.116222	0.464447	Rv1108c	exodeoxyribonuclease vii (large subunit) XseA
MMAR_0402	MMAR_0402	26.3465	-1.68031	1.07175	-1.56782	0.116924	0.466892		short chain dehydrogenase
MMAR_3481	MMAR_3481	284.201	-0.378936	0.241834	-1.56692	0.117133	0.467339		conserved hypothetical membrane protein
MMAR_4834	MMAR_4834	57.9412	0.585238	0.373578	1.56658	0.117214	0.467339		transcriptional regulatory protein (TetR family)
MMAR_0631	kdpA	322.07	-0.400617	0.25605	-1.56461	0.117675	0.468465	Rv1029	potassium-transporting ATPase a subunit, KdpA
MMAR_0754	psd	223.753	-0.324061	0.207108	-1.56469	0.117655	0.468465	Rv0437c	phosphatidylserine decarboxylase Psd
MMAR_2571	gabD2	390.29	-0.352271	0.225476	-1.56235	0.118206	0.470222	Rv1731	succinate-semialdehyde dehydrogenase [NADP+] dependent (SsdH) GabD2
MMAR_2484	MMAR_2484	46.5517	-0.679046	0.435145	-1.56051	0.11864	0.47159	Rv1685c	conserved hypothetical protein
MMAR_1110	MMAR_1110	55.0894	0.872736	0.559538	1.55975	0.11882	0.471947	Rv3439c	conserved hypothetical protein
MMAR_4336	MMAR_4336	21.3902	-0.939932	0.602853	-1.55914	0.118964	0.472159		conserved hypothetical protein
MMAR_5424	MMAR_5424	20.6484	-1.03436	0.664184	-1.55734	0.119389	0.473489		conserved hypothetical transmembrane protein
MMAR_0665	MMAR_0665	160.058	0.400292	0.257147	1.55667	0.11955	0.473768		ethanolamine transporter
MMAR_1239	MMAR_1239	809.787	-0.358167	0.230172	-1.55608	0.119689	0.47396	Rv3295	transcriptional regulatory protein (probably TetR-family)
MMAR_0892	MMAR_0892	58.2561	0.863444	0.555154	1.55532	0.119869	0.474317	Rv0546c	Glyoxalase
MMAR_4096	MMAR_4096	207.186	-0.436615	0.280824	-1.55476	0.120002	0.474485	Rv1301	conserved hypothetical protein
MMAR_0684	MMAR_0684	25.3172	0.872959	0.561839	1.55375	0.120244	0.474722		conserved hypothetical regulatory protein
MMAR_1213	MMAR_1213	65.2715	-0.607875	0.39116	-1.55403	0.120177	0.474722	Rv0393	conserved hypothetical 13E12 repeat family protein
MMAR_4109	MMAR_4109	9.89599	2.10728	1.35722	1.55265	0.120507	0.475403		PE-PGRS family protein
MMAR_2239	gap	1491.44	0.189623	0.122229	1.55137	0.120812	0.476249	Rv1436	glyceraldehyde 3-phosphate dehydrogenase Gap
MMAR_1026	MMAR_1026	117.005	-0.765617	0.494679	-1.5477	0.121694	0.479363		transcriptional regulator (TetR family)
MMAR_5397	MMAR_5397	166.425	0.469767	0.303773	1.54644	0.121999	0.480205	Rv3847	conserved hypothetical membrane protein
MMAR_1279	MMAR_1279	83.3693	0.891499	0.576953	1.54519	0.122301	0.481034	Rv3263	DNA methylase
MMAR_4194	kgd	3570.91	-0.178071	0.115281	-1.54466	0.122428	0.481171	Rv1248c	alpha-ketoglutarate decarboxylase Kgd
MMAR_0186	MMAR_0186	11.704	-1.87269	1.2132	-1.5436	0.122686	0.481824		PPE family protein
MMAR_4334	ephC	281.077	-0.338789	0.219975	-1.54013	0.12353	0.483685	Rv1124	epoxide hydrolase EphC
MMAR_4815	ansP1	271.156	0.448479	0.291055	1.54087	0.123347	0.483685	Rv2127	L-asparagine permease AnsP1
MMAR_5164	MMAR_5164	1015.81	0.238335	0.154673	1.5409	0.123342	0.483685	Rv3676	conserved regulatory protein
MMAR_5416	MMAR_5416	31.4339	0.682494	0.443125	1.54019	0.123515	0.483685		conserved hypothetical transmembrane protein
MMAR_5285	MMAR_5285	35.3955	-0.798585	0.518718	-1.53954	0.123673	0.483886		conserved hypothetical protein
MMAR_0742	xthA	76.1624	0.478269	0.310914	1.53827	0.123984	0.484739	Rv0427c	exodeoxyribonuclease III protein XthA
MMAR_1694	ligA	214.775	0.332944	0.216545	1.53753	0.124163	0.485066	Rv3014c	DNA ligase [NAD dependent] LigA
MMAR_2471	pks7	771.364	-0.36581	0.237977	-1.53717	0.124252	0.485066	Rv1661	polyketide synthase Pks7
MMAR_0712	MMAR_0712	11.9297	1.04469	0.681866	1.5321	0.125497	0.485916		conserved hypothetical protein
MMAR_1770	drrB	861.431	0.286459	0.186922	1.53251	0.125397	0.485916	Rv2937	daunorubicin-DIM-transport integral membrane protein ABC transporter DrrB
MMAR_1825	MMAR_1825	29.2712	0.935997	0.611009	1.53189	0.12555	0.485916	Rv2884	transcriptional regulatory protein
MMAR_2443	uvrA	1089.17	-0.230206	0.150094	-1.53375	0.125092	0.485916	Rv1638	excinuclease ABC (subunit A-DNA-binding ATPase) UvrA
MMAR_2848	MMAR_2848	101.158	-0.545554	0.35619	-1.53164	0.125611	0.485916	Rv1927	conserved hypothetical protein
MMAR_4215	rseA	493.4	-0.327013	0.213281	-1.53325	0.125215	0.485916	Rv1222	probable anti-sigma factor rseA, by homology with anti-sigma factor rseA(Rv1222) from M. tuberculosis H37Rv
MMAR_4318	fadA6_3	722.674	0.465942	0.304185	1.53177	0.125578	0.485916		acetyl-CoA acetyltransferase FadA6_3
MMAR_4414	MMAR_4414	118.06	-0.535351	0.349241	-1.5329	0.125301	0.485916	Rv1056	conserved hypothetical protein
MMAR_4640	gltA2	2283.77	0.177547	0.115792	1.53332	0.125196	0.485916	Rv0896	citrate synthase I GltA2
MMAR_4782	narL	354.72	-0.358458	0.233582	-1.53461	0.124879	0.485916	Rv0844c	nitrate/nitrite response regulator protein NarL
MMAR_4987	mce4A	445.492	0.312645	0.203967	1.53282	0.12532	0.485916	Rv3499c	MCE-family protein Mce4A
MMAR_4993	fadE27	105.153	0.58428	0.380876	1.53405	0.125019	0.485916	Rv3505	acyl-CoA dehydrogenase FadE27
MMAR_5441	espG1	2622.89	-0.324485	0.21189	-1.53138	0.125676	0.485916	Rv3866	ESX-1 secretion-associated protein espG1
MMAR_2779	MMAR_2779	1043.94	0.202613	0.132347	1.53092	0.125789	0.485994	Rv1887	conserved hypothetical protein
MMAR_0366	pknK_3	250.564	-0.447712	0.292958	-1.52825	0.126451	0.486759		serine/threonine-protein kinase transcriptional regulatory protein PknK_3
MMAR_2254	tkt	1709.58	0.218098	0.142689	1.52848	0.126393	0.486759	Rv1449c	transketolase Tkt
MMAR_2596	MMAR_2596	8.66951	-2.53966	1.6613	-1.52872	0.126335	0.486759	Rv0124,Rv0532,Rv1441c,Rv2162c,Rv3590c	PE-PGRS family protein
MMAR_4025	MMAR_4025	15.4272	-2.41348	1.57787	-1.52958	0.12612	0.486759		long-chain fatty-acid CoA ligase
MMAR_5220	MMAR_5220	101.452	-0.52557	0.343891	-1.5283	0.126437	0.486759	Rv3707c	conserved hypothetical secreted protein
MMAR_2047	MMAR_2047	82.5418	0.542738	0.355614	1.5262	0.126961	0.487198	Rv2668	exported alanine and valine rich protein
MMAR_2384	bioF1	502.599	-0.386009	0.252969	-1.52592	0.127031	0.487198	Rv1569	8-amino-7-oxononanoate synthase BioF1
MMAR_2469	argH	435.961	0.243135	0.159298	1.52628	0.126939	0.487198	Rv1659	argininosuccinate lyase ArgH
MMAR_3426	MMAR_3426	61.9254	-0.990293	0.648883	-1.52615	0.126972	0.487198		conserved hypothetical membrane protein
MMAR_5028	MMAR_5028	26.105	0.955356	0.625744	1.52675	0.126823	0.487198	Rv3541c	conserved hypothetical protein
MMAR_0170	MMAR_0170	123.978	0.707743	0.464841	1.52255	0.127872	0.488575		conserved membrane protein
MMAR_0225	MMAR_0225	24.2288	1.3452	0.883882	1.52192	0.128029	0.488575		conserved hypothetical secreted protein
MMAR_1019	MMAR_1019	38.4359	0.867832	0.570341	1.5216	0.128109	0.488575	Rv0691c	transcriptional regulator
MMAR_1361	nudC	254.773	0.359995	0.236606	1.5215	0.128136	0.488575	Rv3199c	NADH pyrophosphatase NudC
MMAR_2804	MMAR_2804	29.4308	-0.856744	0.562763	-1.52239	0.127912	0.488575		conserved hypothetical membrane protein
MMAR_3120	pyrD	288.087	-0.358384	0.235256	-1.52338	0.127664	0.488575	Rv2139	dihydroorotate dehydrogenase PyrD
MMAR_3694	mbtC	206.365	0.457734	0.300757	1.52194	0.128024	0.488575		polyketide synthase MbtC
MMAR_5123	lpqG	113.938	0.441529	0.289881	1.52314	0.127724	0.488575	Rv3623	conserved hypothetical lipoprotein LpqG
MMAR_4311	MMAR_4311	203.443	-0.536476	0.352778	-1.52072	0.128331	0.488963	Rv1140	integral membrane protein
MMAR_1399	moxR3	39.0832	0.820573	0.541429	1.51557	0.129628	0.493548	Rv3164c	methanol dehydrogenase transcriptional regulatory protein MoxR3
MMAR_2514	MMAR_2514	42.6757	-1.03936	0.686558	-1.51387	0.130059	0.494828		hypothetical protein
MMAR_0248	MMAR_0248	25.6788	0.95252	0.629417	1.51334	0.130194	0.494984		short-chain type dehydrogenase/reductase
MMAR_1691	lpqA	29.7204	0.964105	0.637246	1.51292	0.130299	0.495023	Rv3016	lipoprotein LpqA
MMAR_1163	spoU	40.8512	-0.601693	0.397888	-1.51222	0.130479	0.495038	Rv3366	tRNA/rRNA methyltransferase SpoU
MMAR_4768	cysK2	22.9817	-0.906013	0.59915	-1.51216	0.130492	0.495038	Rv0848	cysteine synthase a CysK2
MMAR_3069	MMAR_3069	56.8509	0.844215	0.5593	1.50941	0.131193	0.496741		conserved hypothetical protein
MMAR_4488	pabD	168.114	-0.436148	0.288976	-1.50929	0.131225	0.496741	Rv1005c	para-aminobenzoate synthase component, PabD
MMAR_5009	MMAR_5009	117.204	0.371614	0.246193	1.50944	0.131186	0.496741		conserved hypothetical oxidoreductase
MMAR_2432	polA	809.971	-0.251097	0.16661	-1.50709	0.131787	0.498153	Rv1629	DNA polymerase I PolA
MMAR_3378	MMAR_3378	18.4757	-1.01836	0.675712	-1.50709	0.131788	0.498153		PPE family protein
MMAR_0172	MMAR_0172	62.2232	0.919494	0.612344	1.5016	0.133201	0.501573		conserved membrane protein
MMAR_0459	MMAR_0459	15.5547	1.47611	0.983946	1.5002	0.133563	0.501573		conserved hypothetical protein
MMAR_0853	MMAR_0853	360.321	-0.316129	0.210431	-1.50229	0.133021	0.501573		conserved hypothetical protein
MMAR_1031	rplC	4782.05	0.155665	0.103601	1.50255	0.132956	0.501573	Rv0701	50S ribosomal protein L3 RplC
MMAR_1484	MMAR_1484	295.694	-0.338095	0.225279	-1.50079	0.13341	0.501573	Rv3144c	PPE family protein
MMAR_1618	cueO	38.8208	-0.837616	0.558042	-1.50099	0.133358	0.501573		Multicopper oxidase, type 1, CueO
MMAR_2242	gabT_1	198.522	-0.306331	0.204171	-1.50037	0.133519	0.501573		4-aminobutyrate aminotransferase GabT_1
MMAR_2703	gcvH	483.642	0.372157	0.247822	1.50171	0.133171	0.501573	Rv1826	glycine cleavage system H protein GcvH
MMAR_3484	hspX_1	205.42	-0.574451	0.382195	-1.50303	0.132831	0.501573	Rv2031c	heat shock protein HspX_1	regulated by devR
MMAR_3564	qor_1	310.177	-0.345109	0.230094	-1.49986	0.133651	0.501573		quinone reductase, Qor_1
MMAR_0119	MMAR_0119	46.7793	0.580097	0.387061	1.49872	0.133946	0.501754		conserved hypothetical membrane protein
MMAR_0368	MMAR_0368	1631.58	-0.579159	0.386476	-1.49857	0.133986	0.501754		peptide synthetase Nrp (peptide synthase)
MMAR_2947	MMAR_2947	222.947	0.338925	0.226158	1.49862	0.133972	0.501754		HrpA-like helicase
MMAR_4048	MMAR_4048	107.289	0.525834	0.351033	1.49796	0.134144	0.501986		conserved secreted protein
MMAR_1807	MMAR_1807	132.448	0.382635	0.255543	1.49734	0.134305	0.502062	Rv2901c	conserved hypothetical protein
MMAR_4831	MMAR_4831	28.9628	0.874582	0.584167	1.49714	0.134356	0.502062		hypothetical protein
MMAR_3965	MMAR_3965	255.405	-0.284976	0.19041	-1.49664	0.134486	0.50219		NAD-dependent aldehyde dehydrogenase
MMAR_3095	MMAR_3095	77.6068	-1.00848	0.674101	-1.49604	0.134643	0.502419	Rv2119	conserved hypothetical protein
MMAR_1135	MMAR_1135	833.854	-0.448804	0.300109	-1.49547	0.134792	0.502617	Rv3413c	conserved hypothetical protein
MMAR_5184	MMAR_5184	17.2306	1.24908	0.835745	1.49457	0.135027	0.503133		conserved hypothetical regulatory protein
MMAR_3582	MMAR_3582	16.6081	1.26911	0.849501	1.49395	0.13519	0.503382		hypothetical protein
MMAR_0346	cyp138A3	323.946	-0.415494	0.279339	-1.48742	0.136905	0.507604	Rv0136	cytochrome P450 138A3 Cyp138A3
MMAR_0470	MMAR_0470	67.0604	-0.47525	0.319404	-1.48793	0.13677	0.507604		transcriptional regulatory protein
MMAR_2362	MMAR_2362	340.973	-0.263643	0.177057	-1.48903	0.136481	0.507604	Rv1540	pseudouridine synthase, RluA-family
MMAR_2708	gcvB	2024.69	0.23435	0.157485	1.48807	0.136732	0.507604	Rv1832	glycine dehydrogenase GcvB
MMAR_3428	MMAR_3428	57.3615	-0.684216	0.459918	-1.48769	0.136832	0.507604		conserved hypothetical protein
MMAR_3904	MMAR_3904	10.6281	1.76326	1.18481	1.48823	0.136691	0.507604		hypothetical protein
MMAR_2665	eccC5	4371.1	-0.166061	0.111729	-1.48628	0.137205	0.50764		ESX conserved component eccC5. Probable membrane protein (SpoIIIE family)
MMAR_3695	mbtD	709.054	0.372564	0.250549	1.48699	0.137017	0.50764		polyketide synthase MbtD
MMAR_4202	MMAR_4202	25.0228	-0.975615	0.656342	-1.48644	0.137162	0.50764		conserved hypothetical membrane protein
MMAR_0546	esxG	3759.99	0.260781	0.175517	1.48579	0.137335	0.507761	Rv0287	EsaT-6 like protein EsxG
MMAR_1570	MMAR_1570	69.8391	0.487327	0.32825	1.48462	0.137643	0.508543		conserved hypothetical secreted protein
MMAR_4945	MMAR_4945	377.589	-0.361729	0.243756	-1.48398	0.137814	0.508815		carbon monoxide dehydrogenase
MMAR_4546	MMAR_4546	81.8094	-0.650623	0.43855	-1.48358	0.13792	0.508848	Rv0953c	conserved hypothetical oxidoreductase
MMAR_0616	iniC	174.111	-0.710101	0.479046	-1.48232	0.138255	0.508919	Rv0343	isoniazid inductible protein IniC
MMAR_2407	rocE_1	171.835	0.481939	0.324979	1.48299	0.138078	0.508919		cationic amino acid transport integral membrane protein, RocE_1
MMAR_2444	MMAR_2444	82.6722	0.420978	0.284052	1.48205	0.138328	0.508919		transmembrane serine/threonine-protein kinase
MMAR_5566	MMAR_5566	8.47278	-2.00177	1.35035	-1.48241	0.138231	0.508919		conserved hypothetical protein
MMAR_0207	sdaA	1126.51	0.542085	0.365969	1.48123	0.138545	0.50936	Rv0069c	L-serine dehydratase SdaA
MMAR_1606	MMAR_1606	232.177	0.357864	0.241777	1.48014	0.138835	0.509536		fatty-acid-CoA ligase
MMAR_2152	MMAR_2152	26.9085	0.784886	0.530188	1.48039	0.138768	0.509536		transcriptional regulator
MMAR_2895	MMAR_2895	258.366	-0.555066	0.375056	-1.47996	0.138885	0.509536		PPE family protein
MMAR_1384	MMAR_1384	162.882	-0.43208	0.292427	-1.47756	0.139524	0.511524		conserved hypothetical protein
MMAR_0999	end	177.093	0.363695	0.246477	1.47558	0.140058	0.512085	Rv0670	endonuclease iv (apurinase), End
MMAR_1004	echA5	90.2834	-0.559947	0.379581	-1.47517	0.140166	0.512085	Rv0675	enoyl-CoA hydratase, EchA5
MMAR_1550	MMAR_1550	58.7923	-0.629287	0.426258	-1.47631	0.139861	0.512085		PPE family protein
MMAR_2383	bioA	209.863	-0.336581	0.228115	-1.47549	0.140082	0.512085	Rv1568	adenosylmethionine-8-amino-7-oxononanoate aminotransferase, BioA
MMAR_2797	nanT	94.3835	0.52093	0.353079	1.47539	0.140107	0.512085	Rv1902c	sialic acid-transport integral membrane protein NanT
MMAR_0057	leuS	759.719	0.195277	0.132509	1.47369	0.140565	0.512432	Rv0041	leucyl-tRNA synthetase LeuS
MMAR_1241	MMAR_1241	557.137	-0.470281	0.319188	-1.47337	0.140652	0.512432	Rv3292	conserved hypothetical protein
MMAR_1295	sahH	4613.71	0.238651	0.161913	1.47395	0.140496	0.512432	Rv3248c	adenosylhomocysteinase SahH
MMAR_2655	MMAR_2655	111.226	-1.0332	0.701212	-1.47344	0.140632	0.512432		transcriptional regulatory protein
MMAR_2905	MMAR_2905	292.055	0.526569	0.357684	1.47216	0.140977	0.513257		hypothetical protein
MMAR_1481	nuoC	280.166	0.644641	0.43834	1.47064	0.141388	0.514396	Rv3147	NADH dehydrogenase I (chain C) NuoC (NADH-ubiquinone oxidoreductase chain C)
MMAR_3761	cyp268A2	79.429	-0.556401	0.378773	-1.46896	0.141845	0.515701		cytochrome P450 268A2 Cyp268A2
MMAR_5190	selA	66.179	-0.529828	0.361285	-1.46651	0.142509	0.517758		selenocysteine synthase, SelA
MMAR_0750	MMAR_0750	271.069	-0.545948	0.372517	-1.46557	0.142767	0.518333		MFS transporter
MMAR_3486	MMAR_3486	59.3725	-0.844951	0.577033	-1.4643	0.143111	0.518866		hypothetical protein
MMAR_3817	pepN	1496.72	0.200661	0.137033	1.46432	0.143105	0.518866	Rv2467	aminopeptidase N PepN
MMAR_2056	MMAR_2056	68.4747	-0.667572	0.456165	-1.46344	0.143346	0.518997	Rv2642	transcriptional regulatory protein (probably ArsR-family)
MMAR_5429	MMAR_5429	8.73634	-1.41682	0.967955	-1.46372	0.14327	0.518997		conserved hypothetical transmembrane protein
MMAR_1148	guaA	501.632	0.367081	0.251012	1.46241	0.14363	0.519666	Rv3396c	GMP synthase, GuaA
MMAR_3822	aglA	184.876	-0.436533	0.298626	-1.4618	0.143795	0.519905	Rv2471	alpha-glucosidase AglA
MMAR_0704	mmpL1	65.6413	0.911363	0.62382	1.46094	0.144032	0.520403	Rv0402c	conserved transmembrane transport protein MmpL1
MMAR_0164	MMAR_0164	102.489	0.645728	0.442297	1.45994	0.144306	0.5207		nucleoside-diphosphate-sugar epimerases
MMAR_0805	MMAR_0805	74.1703	-0.45351	0.310745	-1.45943	0.144448	0.5207	Rv0480c	amidohydrolase
MMAR_1339	MMAR_1339	56.7155	0.636381	0.436118	1.45919	0.144512	0.5207	Rv3218	conserved hypothetical protein
MMAR_2357	MMAR_2357	92.9385	-0.448952	0.307578	-1.45964	0.14439	0.5207		conserved hypothetical protein
MMAR_1168	MMAR_1168	86.4068	-0.491344	0.336831	-1.45872	0.144641	0.520807	Rv3362c	conserved hypothetical GTP/ATP-binding protein
MMAR_1645	MMAR_1645	80.0711	-0.601218	0.412269	-1.45831	0.144754	0.520855		transcriptional regulatory protein
MMAR_0202	MMAR_0202	59.6325	0.837666	0.574815	1.45728	0.14504	0.521525		conserved hypothetical alanine and glycine rich protein
MMAR_1808	MMAR_1808	138.98	0.38032	0.261217	1.45595	0.145405	0.522124		conserved hypothetical protein
MMAR_3600	MMAR_3600	298.81	-0.372159	0.255589	-1.45608	0.14537	0.522124		DNA repair exonuclease
MMAR_1260	purK	314.23	-0.342519	0.235401	-1.45505	0.145656	0.52243	Rv3276c	phosphoribosylaminoimidazole carboxylase ATPase subunit PurK (air carboxylase) (AirC)
MMAR_5036	MMAR_5036	547.023	-0.279525	0.192123	-1.45492	0.14569	0.52243		short-chain type dehydrogenase/reductase
MMAR_1908	MMAR_1908	893.276	0.322484	0.221711	1.45452	0.145801	0.52247		trehalose or maltose hydrolase
MMAR_1786	ftsY	356.336	-0.316434	0.21763	-1.454	0.145947	0.522635	Rv2921c	cell division protein FtsY
MMAR_0029	MMAR_0029	89.9384	-0.506242	0.348831	-1.45125	0.14671	0.523085		conserved hypothetical protein
MMAR_0329	MMAR_0329	10.9918	-1.63961	1.12938	-1.45179	0.146561	0.523085		phosphoesterase
MMAR_1433	MMAR_1433	160.321	0.406792	0.280058	1.45253	0.146355	0.523085		site-specific integrase
MMAR_1588	MMAR_1588	57.8807	-0.757024	0.521251	-1.45232	0.146412	0.523085		conserved hypothetical protein
MMAR_1696	MMAR_1696	49.4718	-0.699729	0.48189	-1.45205	0.146487	0.523085		conserved membrane protein
MMAR_2415	trpA	295.371	0.360776	0.248732	1.45046	0.14693	0.523085	Rv1613	tryptophan synthase, alpha subunit TrpA
MMAR_2966	MMAR_2966	98.7073	-0.520361	0.358969	-1.4496	0.147171	0.523085		integral membrane drug efflux protein
MMAR_4143	sbcD	555.684	-0.314939	0.217221	-1.44985	0.1471	0.523085	Rv1277	DNA repair exonuclease SbcD
MMAR_4455	trcR	348.676	0.385996	0.266047	1.45086	0.14682	0.523085		two component transcriptional regulator TrcR
MMAR_4977	MMAR_4977	32.6469	1.12673	0.777049	1.45002	0.147054	0.523085	Rv3489	conserved hypothetical protein
MMAR_5369	MMAR_5369	888.517	0.257151	0.177204	1.45115	0.146738	0.523085		conserved transmembrane protein
MMAR_0432	ilvD	1101.7	0.250953	0.173199	1.44893	0.147357	0.523393	Rv0189c	dihydroxy-acid dehydratase IlvD
MMAR_3203	MMAR_3203	638.464	0.32843	0.22675	1.44842	0.147499	0.523543	Rv2166c	conserved protein
MMAR_1952	MMAR_1952	99.1447	-0.635709	0.439294	-1.44711	0.147865	0.524485	Rv2766c	short-chain type dehydrogenase/reductase
MMAR_4527	pepD	3013.42	-0.205728	0.142208	-1.44667	0.14799	0.524575	Rv0983	serine protease PepD
MMAR_1536	MMAR_1536	37.6611	0.571306	0.395037	1.44621	0.148119	0.524674		conserved hypothetical protein
MMAR_0727	lpqL_1	290.793	-0.358741	0.248278	-1.44492	0.148481	0.524741		lipoprotein aminopeptidase LpqL_1
MMAR_3191	ftsQ	558.45	-0.346253	0.239525	-1.44558	0.148295	0.524741	Rv2151c	cell division protein FtsQ
MMAR_4185	MMAR_4185	31.2741	1.29038	0.893166	1.44472	0.148536	0.524741	Rv1255c	transcriptional regulatory protein
MMAR_4388	metB	748.891	0.291118	0.201506	1.44471	0.148538	0.524741	Rv1079	cystathionine gamma-synthase MetB (cgs)
MMAR_5559	MMAR_5559	193.374	-0.491532	0.340337	-1.44425	0.148668	0.524846		Conserved hypothetical regulatory protein
MMAR_4957	MMAR_4957	200.502	-0.569889	0.395035	-1.44263	0.149125	0.526105		hypothetical protein
MMAR_1695	MMAR_1695	38.1418	-1.22496	0.849765	-1.44153	0.149436	0.526492	Rv1556	regulatory protein
MMAR_2252	zwf2	939.37	0.213319	0.147959	1.44175	0.149374	0.526492	Rv1447c	glucose-6-phosphate 1-dehydrogenase Zwf2
MMAR_4227	MMAR_4227	74.2481	0.55983	0.388505	1.44098	0.149589	0.526678		conserved protein
MMAR_4051	mce3A_1	524.832	-0.316046	0.219588	-1.43927	0.150075	0.528034		MCE-family protein Mce3A_1
MMAR_1602	MMAR_1602	113.354	0.687923	0.478098	1.43888	0.150186	0.52807		oxidoreductase GMC-type
MMAR_0109	MMAR_0109	58.6917	-0.781389	0.543645	-1.43732	0.150628	0.52927		conserved hypothetical protein
MMAR_0335	MMAR_0335	792.516	-0.301415	0.210307	-1.43321	0.151797	0.530893		flavodoxin oxidoreductase
MMAR_1413	MMAR_1413	187.688	-0.458757	0.319979	-1.43371	0.151654	0.530893		conserved hypothetical transcriptional regulatory protein
MMAR_1919	fadE21	58.3607	0.504384	0.351512	1.4349	0.151316	0.530893	Rv2789c	acyl-CoA dehydrogenase FadE21
MMAR_2021	MMAR_2021	684.092	-0.370342	0.258402	-1.4332	0.151799	0.530893	Rv2693c	conserved integral membrane alanine and leucine rich protein
MMAR_2617	araD	33.3102	-1.22553	0.854696	-1.43388	0.151608	0.530893		ribulose-5-phosphate 4-epimerase, AraD
MMAR_2674	esxM	821.188	0.455397	0.317598	1.43388	0.151607	0.530893	Rv1038c,Rv1197,Rv2347c,Rv3620c	EsaT-6 like protein EsxM
MMAR_2977	fatA	54.3562	0.712225	0.496571	1.43429	0.15149	0.530893	Rv2001	acyl-ACP thioesterase, FatA
MMAR_2369	dnaE1	2126.55	-0.201656	0.140886	-1.43134	0.152334	0.532406	Rv1547	DNA polymerase III, alpha subunit, DnaE1
MMAR_3366	lppN	17.5196	-1.44325	1.0088	-1.43066	0.152527	0.532725	Rv2270	lipoprotein LppN
MMAR_5050	fadD3	189.821	-0.326842	0.228553	-1.43005	0.152704	0.532987	Rv3561	fatty-acid-CoA ligase FadD3
MMAR_0445	MMAR_0445	177.595	0.354806	0.248191	1.42957	0.152842	0.533114	Rv0205	conserved transmembrane protein
MMAR_0308	MMAR_0308	55.4643	-1.07537	0.754807	-1.42469	0.154246	0.535829		monooxygenase
MMAR_0617	MMAR_0617	307.364	0.30847	0.216672	1.42368	0.15454	0.535829		conserved protein
MMAR_1604	MMAR_1604	23.6603	0.830838	0.582594	1.4261	0.153839	0.535829		conserved hypothetical membrane protein
MMAR_2202	gmk	1476.02	0.225702	0.158276	1.42601	0.153866	0.535829	Rv1389	guanylate kinase Gmk
MMAR_2678	mycP5	2303.21	-0.235315	0.16528	-1.42374	0.154523	0.535829	Rv1796	proline rich membrane-anchored mycosin MycP5
MMAR_3744	mmpL4_1	309.573	-0.600753	0.421617	-1.42488	0.154192	0.535829	Rv2339	conserved transmembrane transport protein MmpL4_1
MMAR_4542	purH	671.031	0.32889	0.23096	1.42401	0.154444	0.535829	Rv0957	bifunctional purine biosynthesis protein PurH.
MMAR_4804	MMAR_4804	52.6232	0.739079	0.519112	1.42374	0.154523	0.535829		hypothetical membrane protein
MMAR_4909	purC	135.704	0.40631	0.285059	1.42535	0.154055	0.535829	Rv0780	phosphoribosylaminoimidazole- succinocarboxamide synthase, PurC
MMAR_3350	adhE2	327.771	-0.243698	0.171256	-1.42301	0.154734	0.536145	Rv2259	zinc-dependent alcohol dehydrogenase AdhE2
MMAR_4238	MMAR_4238	80.5248	0.478117	0.336323	1.4216	0.155141	0.537201	Rv1200	conserved integral membrane transport protein
MMAR_0541	eccA3	1482.44	0.236217	0.166311	1.42033	0.15551	0.537545	Rv0282	ESX conserved component eccA3
MMAR_3727	MMAR_3727	200.478	0.315747	0.222325	1.4202	0.155548	0.537545	Rv2407	metal-dependent hydrolase
MMAR_4387	greA	739.469	0.351517	0.247474	1.42042	0.155486	0.537545	Rv1080c	transcription elongation factor GreA
MMAR_2173	aroE	168.205	-0.560607	0.394956	-1.41941	0.155778	0.537985	Rv2552c	shikimate 5-dehydrogenase AroE
MMAR_4187	MMAR_4187	117.333	0.67542	0.475982	1.419	0.155898	0.538043	Rv3429	PPE family protein
MMAR_0831	cmaA2	230.691	0.444875	0.314028	1.41667	0.156579	0.540037	Rv0503c	cyclopropane-fatty-acyl-phospholipid synthase 2 CmaA2
MMAR_5569	rnpA	496.914	-0.297092	0.209809	-1.41601	0.156772	0.540346	Rv3923c	ribonuclease P protein component RnpA
MMAR_2037	echA15	138.53	0.458292	0.324162	1.41378	0.157428	0.54225	Rv2679	enoyl-CoA hydratase EchA15
MMAR_1033	rplW	1138.92	0.288569	0.204256	1.41278	0.157721	0.542904	Rv0703	50S ribosomal protein L23, RplW
MMAR_0150	MMAR_0150	126.668	-0.958837	0.683955	-1.4019	0.160945	0.544093		transcriptional regulatory protein (probably TetR/AcrR-family)
MMAR_0266	MMAR_0266	60.323	0.644294	0.459334	1.40267	0.160715	0.544093		conserved hypothetical secreted protein
MMAR_0480	MMAR_0480	21.373	1.08728	0.771554	1.40921	0.158772	0.544093		conserved hypothetical protein
MMAR_0492	MMAR_0492	23.3347	-0.993339	0.709143	-1.40076	0.161286	0.544093	Rv0834c	PE-PGRS family protein
MMAR_0702	MMAR_0702	33.3474	-0.804854	0.572303	-1.40634	0.159622	0.544093		monooxygenase-like hypothetical protein
MMAR_0759	groEL2	14353.3	-0.357474	0.254317	-1.40562	0.159836	0.544093	Rv0440	60 kDa chaperonin 2 GroEL2
MMAR_1017	MMAR_1017	226.585	0.284404	0.202405	1.40512	0.159985	0.544093	Rv0688	ferredoxin reductase
MMAR_1103	MMAR_1103	11.7577	-1.71083	1.21409	-1.40915	0.158791	0.544093	Rv3446c	conserved hypothetical protein
MMAR_1117	MMAR_1117	304.334	-0.369359	0.262598	-1.40656	0.159559	0.544093	Rv3433c	conserved transmembrane protein
MMAR_1324	MMAR_1324	109.645	0.537851	0.383451	1.40266	0.160718	0.544093		conserved hypothetical membrane protein
MMAR_1425	MMAR_1425	51.7111	-0.908745	0.645492	-1.40783	0.159181	0.544093		transposase for insertion sequence
MMAR_1795	MMAR_1795	392.153	-0.465645	0.331988	-1.4026	0.160738	0.544093	Rv2913c	D-AMINO acid aminohydrolase
MMAR_1823	MMAR_1823	43.4557	-0.871457	0.61891	-1.40805	0.159116	0.544093		conserved hypothetical membrane protein
MMAR_2183	MMAR_2183	317.762	0.350303	0.249971	1.40138	0.161101	0.544093	Rv2532c	conserved hypothetical secreted protein
MMAR_2648	MMAR_2648	337.198	0.327269	0.232406	1.40818	0.159079	0.544093	Rv1771	oxidoreductase
MMAR_2747	MMAR_2747	314.031	-0.492494	0.349875	-1.40763	0.159241	0.544093	Rv1868	conserved hypothetical protein
MMAR_2800	MMAR_2800	477.885	0.378942	0.269328	1.40699	0.159429	0.544093		conserved hypothetical protein
MMAR_2820	MMAR_2820	15.4573	1.1013	0.785171	1.40262	0.16073	0.544093	Rv1914c	conserved hypothetical protein
MMAR_3054	cobL	54.5827	-0.600492	0.426407	-1.40826	0.159054	0.544093	Rv2072c	precorrin-6y methyltransferase, CobL
MMAR_3056	MMAR_3056	126.595	0.462937	0.329317	1.40575	0.159799	0.544093	Rv2074	conserved protein
MMAR_3401	MMAR_3401	76.8253	-0.567198	0.404279	-1.40299	0.160621	0.544093		maleate cis-trans isomerase
MMAR_3821	glbO	86.2836	0.494075	0.35049	1.40967	0.158638	0.544093	Rv2470	globin (oxygen-binding protein) GlbO
MMAR_3977	MMAR_3977	60.6009	0.663951	0.472691	1.40462	0.160134	0.544093		drug-transport integral membrane protein
MMAR_4019	MMAR_4019	69.4386	0.571954	0.40808	1.40158	0.161042	0.544093	Rv1353c	transcriptional regulatory protein
MMAR_4389	pra	1018.82	0.233159	0.166449	1.40078	0.161281	0.544093	Rv1078	proline-rich antigen, Pra
MMAR_4581	MMAR_4581	28.7009	0.593949	0.42353	1.40238	0.160802	0.544093	Rv0927c	short-chain type dehydrogenase/reductase
MMAR_4941	phoR	502.045	0.251939	0.179294	1.40517	0.15997	0.544093	Rv0758	two component system response phosphate sensor kinase, PhoR
MMAR_5222	ask	437.983	0.340555	0.241608	1.40954	0.158676	0.544093	Rv3709c	aspartate kinase Ask
MMAR_5335	MMAR_5335	268.786	0.382695	0.2712	1.41112	0.15821	0.544093	Rv3780	conserved protein
MMAR_5347	MMAR_5347	99.4619	0.422946	0.301604	1.40232	0.16082	0.544093	Rv3786c	conserved hypothetical protein
MMAR_5411	MMAR_5411	128.529	-0.446692	0.317244	-1.40804	0.15912	0.544093		conserved hypothetical protein
MMAR_0077	MMAR_0077	21.9537	-0.878285	0.627239	-1.40024	0.161441	0.544267		conserved hypothetical protein
MMAR_0562	MMAR_0562	669.784	-0.346532	0.247634	-1.39937	0.161702	0.544547	Rv0312	conserved hypothetical proline and threonine rich protein
MMAR_2926	MMAR_2926	79.3249	-0.619791	0.442939	-1.39927	0.161732	0.544547		glycine/D-amino acid oxidase
MMAR_2934	cfp21	191.049	0.409512	0.292933	1.39797	0.162121	0.545506	Rv1984c	cutinase Cfp21
MMAR_1172	MMAR_1172	22.4941	-0.967907	0.69298	-1.39673	0.162494	0.546298		dehydrogenase
MMAR_1492	MMAR_1492	29.1216	0.727304	0.520806	1.3965	0.162565	0.546298		transcriptional regulatory protein
MMAR_4747	MMAR_4747	9.46824	-1.95802	1.40249	-1.39611	0.162682	0.546339		conserved hypothetical protein
MMAR_0323	MMAR_0323	33.6195	0.851552	0.611193	1.39326	0.16354	0.546545		dioxygenase beta subunit
MMAR_1626	MMAR_1626	68.6472	0.44276	0.317814	1.39314	0.163577	0.546545	Rv1725c	transcriptional regulator
MMAR_1655	MMAR_1655	75.0046	-0.745956	0.534575	-1.39542	0.162889	0.546545	Rv0083	oxidoreductase	regulated by devR
MMAR_2326	MMAR_2326	22.405	-1.20167	0.862501	-1.39324	0.163546	0.546545		hypothetical protein
MMAR_2474	pks11_1	459.589	0.310464	0.222684	1.39419	0.16326	0.546545	Rv1665	chalcone synthase, Pks11_1
MMAR_2812	MMAR_2812	55.4207	1.00567	0.721433	1.39399	0.16332	0.546545		transcriptional regulatory protein (TetR-family)
MMAR_4972	echA13_1	176.945	-0.396832	0.284668	-1.39401	0.163313	0.546545		enoyl-CoA hydratase EchA13_1
MMAR_5076	lamB	279.139	-0.360298	0.258467	-1.39398	0.163323	0.546545		conserved hypothetical lactam utilization protein LamB
MMAR_0302	MMAR_0302	44.6274	1.01791	0.732107	1.39038	0.164413	0.546549		short-chain type dehydrogenase/reductase
MMAR_1269	MMAR_1269	287.485	-0.420912	0.302582	-1.39107	0.164205	0.546549	Rv1215c	Acyl esterase
MMAR_1350	MMAR_1350	271.951	0.331072	0.238083	1.39058	0.164354	0.546549	Rv3208	transcriptional regulator, TetR family
MMAR_1404	MMAR_1404	8.8808	1.82772	1.31476	1.39015	0.164483	0.546549		phage excisionase
MMAR_1956	thyA	217.54	0.348248	0.250532	1.39004	0.164518	0.546549	Rv2764c	thymidylate synthase ThyA
MMAR_3108	MMAR_3108	91.4353	-0.516872	0.371301	-1.39206	0.163905	0.546549		FAD-dependent oxidoreductase
MMAR_3776	rpfE	539.776	0.392754	0.282425	1.39065	0.164332	0.546549	Rv2450c	resuscitation-promoting factor RpfE
MMAR_5185	MMAR_5185	21.8397	0.87977	0.63179	1.3925	0.16377	0.546549		conserved hypothetical regulatory protein
MMAR_5421	MMAR_5421	30.1507	-0.791965	0.56921	-1.39134	0.164122	0.546549		conserved hypothetical transmembrane protein
MMAR_4991	fdxD	85.6651	0.504582	0.363202	1.38926	0.164754	0.546987	Rv3503c	ferredoxin FdxD
MMAR_0835	coxM_1	66.3323	-0.737715	0.531157	-1.38888	0.164868	0.547018		carbon monoxyde dehydrogenase (medium chain), CoxM_1
MMAR_5121	MMAR_5121	232.414	0.501602	0.361281	1.3884	0.165016	0.547164	Rv3621c	PPE family protein
MMAR_0584	MMAR_0584	42.5188	-0.692489	0.499117	-1.38743	0.165311	0.547797		conserved hypothetical protein
MMAR_1866	MMAR_1866	11.9915	1.26018	0.908578	1.38698	0.165447	0.547901		conserved hypothetical protein
MMAR_2040	MMAR_2040	197.22	-0.338952	0.2445	-1.38631	0.165654	0.548237	Rv2676c	conserved hypothetical protein
MMAR_4982	mce4F	1824.35	-0.445789	0.321731	-1.38559	0.165871	0.548609	Rv3494c	MCE-family protein Mce4F
MMAR_2089	MMAR_2089	200.996	-0.456541	0.330036	-1.38331	0.166571	0.549152	Rv2613c	conserved protein
MMAR_2143	MMAR_2143	94.7558	-0.730921	0.529031	-1.38162	0.167088	0.549152		conserved hypothetical protein
MMAR_2156	MMAR_2156	84.0378	0.555453	0.401457	1.38359	0.166483	0.549152	Rv2574	conserved protein
MMAR_2681	PPE31_1	206.514	-0.459788	0.332867	-1.3813	0.167188	0.549152		PPE family protein
MMAR_3146	MMAR_3146	24.6473	0.711853	0.514506	1.38356	0.166492	0.549152		hypothetical protein
MMAR_3258	pepB	843.592	0.249756	0.180758	1.38171	0.16706	0.549152	Rv2213	leucyl aminopeptidase PepB
MMAR_3471	MMAR_3471	31.2298	-0.894171	0.646501	-1.38309	0.166636	0.549152		conserved hypothetical protein
MMAR_4398	MMAR_4398	10.9404	-1.4684	1.06197	-1.38271	0.166753	0.549152	Rv0746	PE-PGRS family protein, PE_PGRS9_3
MMAR_4664	moaD2	24.9198	-0.721951	0.522523	-1.38166	0.167075	0.549152	Rv0868c	molybdenum cofactor biosynthesis protein D 2 MoaD2
MMAR_4925	MMAR_4925	25.2751	0.799855	0.578557	1.3825	0.166819	0.549152	Rv0771	4-carboxymuconolactone decarboxylase
MMAR_5567	MMAR_5567	16.6404	1.11447	0.805909	1.38287	0.166704	0.549152		conserved hypothetical protein
MMAR_1200	sdhB	248.292	0.352031	0.255029	1.38036	0.167477	0.549757	Rv3319	succinate dehydrogenase (iron-sulphur protein subunit) SdhB
MMAR_0572	MMAR_0572	6.15563	2.23879	1.62416	1.37843	0.168072	0.55102	Rv0124,Rv1396c,Rv2162c	PE-PGRS family protein
MMAR_4900	MMAR_4900	19.2992	-1.50801	1.09395	-1.37849	0.168051	0.55102	Rv0787	conserved hypothetical secreted protein
MMAR_1931	MMAR_1931	203.516	-0.344992	0.250473	-1.37736	0.1684	0.551749	Rv2777c	conserved hypothetical protein
MMAR_4841	MMAR_4841	56.2568	-0.789789	0.573677	-1.37671	0.168601	0.552062		conserved hypothetical protein
MMAR_0358	MMAR_0358	609.813	0.24553	0.178653	1.37434	0.169337	0.553593		O-Methyltransferase
MMAR_4313	MMAR_4313	27.8337	-1.37908	1.00357	-1.37418	0.169385	0.553593		chalcone synthase
MMAR_4746	MMAR_4746	30.8498	-1.03801	0.755014	-1.37482	0.169187	0.553593	Rv0074	imidazolonepropionase
MMAR_0337	MMAR_0337	217.726	-0.573961	0.417951	-1.37327	0.169668	0.554171		conserved hypothetical protein
MMAR_4329	MMAR_4329	467.426	0.344796	0.251267	1.37223	0.169992	0.554883		conserved hypothetical membrane protein
MMAR_3316	MMAR_3316	221.971	-0.581136	0.423613	-1.37186	0.170108	0.554917		PE-PGRS family protein
MMAR_0380	MMAR_0380	67.0305	-0.46932	0.342558	-1.37005	0.170672	0.554997		conserved hypothetical protein
MMAR_0890	MMAR_0890	71.3082	0.60913	0.444525	1.37029	0.170595	0.554997	Rv0544c	conserved hypothetical membrane protein
MMAR_1729	mutT1	340.57	0.316254	0.230887	1.36974	0.170768	0.554997	Rv2985	hydrolase MutT1
MMAR_3143	MMAR_3143	250.145	-0.520811	0.379968	-1.37067	0.170478	0.554997		conserved hypothetical protein
MMAR_3162	MMAR_3162	288.78	-0.660428	0.481886	-1.37051	0.170529	0.554997		conserved hypothetical protein
MMAR_5262	MMAR_5262	5.31174	-1.62123	1.18216	-1.37141	0.170247	0.554997		hypothetical secreted protein
MMAR_5484	MMAR_5484	485.785	-0.320997	0.234441	-1.3692	0.170936	0.555196	Rv3920c	conserved protein
MMAR_4014	MMAR_4014	21.7836	-0.853332	0.623429	-1.36877	0.171071	0.555291		conserved hypothetical metal-dependent hydrolase
MMAR_0925	nhaP	131.516	-0.331354	0.242205	-1.36807	0.171289	0.555655		ion antiporter, NhaP
MMAR_1709	MMAR_1709	5.48836	1.99301	1.4572	1.3677	0.171407	0.555663		conserved hypothetical protein
MMAR_5071	MMAR_5071	202.282	-0.319232	0.233461	-1.36739	0.171503	0.555663		conserved hypothetical membrane protein
MMAR_0452	fadD4	415.709	-0.208321	0.152559	-1.36552	0.17209	0.556858	Rv0214	fatty-acid-CoA ligase FadD4
MMAR_3336	fabD	1268.52	0.366596	0.26853	1.3652	0.172191	0.556858	Rv2243	malonyl CoA-acyl carrier protein transacylase FabD
MMAR_4156	pknH	474.749	-0.26738	0.195815	-1.36547	0.172106	0.556858	Rv1266c	transmembrane serine/threonine-protein kinase H PknH
MMAR_0780	putA_1	994.667	-0.408562	0.299468	-1.36429	0.172475	0.556971	Rv0458	aldehyde dehydrogenase, PutA_1
MMAR_3339	kasB	5642.53	0.348717	0.255668	1.36394	0.172585	0.556971	Rv2246	3-oxoacyl-[acyl-carrier protein] synthase 2 KasB
MMAR_4204	sugB	38.8296	-0.836292	0.613237	-1.36373	0.172651	0.556971	Rv1237	sugar-transport integral membrane protein ABC transporter SugB
MMAR_5049	fadE30	261.505	-0.378998	0.277837	-1.3641	0.172535	0.556971	Rv3560c	acyl-CoA dehydrogenase FadE30
MMAR_2036	MMAR_2036	249.658	0.299014	0.219375	1.36303	0.172874	0.557079	Rv2680	conserved protein
MMAR_3617	uspA	24.3414	-1.26247	0.926276	-1.36295	0.172898	0.557079	Rv2316	sugar-transport integral membrane protein ABC transporter UspA
MMAR_0069	ponA1	1863.06	-0.204999	0.150576	-1.36143	0.173378	0.557326	Rv0050	bifunctional penicillin-binding protein 1A/1B PonA1
MMAR_3166	MMAR_3166	307.737	0.444896	0.326884	1.36102	0.173506	0.557326	Rv3180c	conserved hypothetical alanine rich protein
MMAR_4180	MMAR_4180	101.106	0.447344	0.328604	1.36135	0.173404	0.557326	Rv1260	oxidoreductase
MMAR_4265	narK3_4	96.7585	-0.406044	0.298308	-1.36116	0.173464	0.557326		integral membrane nitrite extrusion protein NarK3_4
MMAR_5480	MMAR_5480	451.714	-0.234238	0.171969	-1.36209	0.17317	0.557326	Rv3916c	conserved hypothetical protein
MMAR_1214	MMAR_1214	55.6655	0.57759	0.424785	1.35972	0.173918	0.558028	Rv3312c	conserved hypothetical protein
MMAR_4503	MMAR_4503	186.51	-0.366307	0.269411	-1.35966	0.173938	0.558028		conserved hypothetical membrane protein
MMAR_0575	MMAR_0575	40.2889	-0.850968	0.626558	-1.35816	0.174412	0.558931		conserved hypothetical hydrolytic protein
MMAR_2823	MMAR_2823	6.2755	1.66459	1.22568	1.3581	0.174433	0.558931		PE-PGRS family protein
MMAR_0128	MMAR_0128	33.8835	1.07204	0.790568	1.35604	0.175086	0.559938		oxidoreductase
MMAR_0505	fadE5	5469.23	-0.230815	0.170461	-1.35406	0.175717	0.559938	Rv0244c	acyl-CoA dehydrogenase FadE5
MMAR_1448	MMAR_1448	460.67	-0.279954	0.2072	-1.35113	0.176654	0.559938		zinc cation transport ATPase
MMAR_1791	MMAR_1791	15.4262	0.89033	0.657532	1.35405	0.175721	0.559938		conserved hypothetical protein
MMAR_1877	mmpL5_1	5.42437	1.81788	1.34658	1.35	0.177016	0.559938		conserved transmembrane transport protein, MmpL5_1
MMAR_2193	MMAR_2193	94.3994	-0.500245	0.370476	-1.35028	0.176927	0.559938		NodS-like (sam)-dependent methyltransferase
MMAR_2207	MMAR_2207	56.9485	0.751772	0.556186	1.35166	0.176485	0.559938	Rv1393c	monoxygenase
MMAR_2275	ctpD	1088.68	-0.487726	0.36115	-1.35048	0.176862	0.559938	Rv1469	cation transporter p-type ATPase D CtpD
MMAR_2517	PPE23	439.453	0.315534	0.232953	1.35449	0.175579	0.559938	Rv1706c	PPE family protein
MMAR_2606	pknF_3	204.182	0.311052	0.230336	1.35043	0.176878	0.559938	Rv1746	anchored-membrane serine/threonine-protein kinase PknF_3
MMAR_2686	MMAR_2686	13.3408	1.32388	0.976541	1.35569	0.175199	0.559938		conserved hypothetical membrane protein
MMAR_3338	kasA	8017.41	0.333795	0.246257	1.35548	0.175266	0.559938	Rv2245	3-oxoacyl-[acyl-carrier protein] synthase 1 KasA
MMAR_3604	MMAR_3604	93.3382	0.59588	0.440904	1.35149	0.176537	0.559938		plasmid maintenance system antidote protein
MMAR_3673	amiA2	283.573	0.316359	0.233388	1.35551	0.175256	0.559938	Rv2363	amidase AmiA2
MMAR_4045	MMAR_4045	111.011	0.456193	0.337574	1.35139	0.176572	0.559938		conserved protein
MMAR_4090	atpH	5272.62	0.164207	0.121439	1.35218	0.176319	0.559938	Rv1307	ATP synthase delta chain AtpH
MMAR_4325	MMAR_4325	65.2226	0.733158	0.542796	1.3507	0.17679	0.559938		transcriptional regulatory protein (probably TetR-family)
MMAR_4770	MMAR_4770	195.608	0.375696	0.278395	1.34951	0.177175	0.559938	Rv0846c	oxidase
MMAR_4939	MMAR_4939	137.896	0.3554	0.263374	1.34941	0.177205	0.559938		PE-PGRS family protein
MMAR_5129	MMAR_5129	311.233	0.233117	0.172146	1.35418	0.175678	0.559938		conserved hypothetical membrane protein
MMAR_5216	MMAR_5216	92.4836	0.679213	0.501833	1.35346	0.175908	0.559938	Rv3705c	conserved hypothetical secreted protein
MMAR_5378	MMAR_5378	239.416	-0.273807	0.202556	-1.35176	0.176452	0.559938	Rv3815c	acyltransferase
MMAR_5400	MMAR_5400	267.588	0.247351	0.182923	1.35221	0.176307	0.559938	Rv3850	conserved protein
MMAR_0360	MMAR_0360	396.116	0.253676	0.188119	1.34848	0.177503	0.560542		short-chain type dehydrogenase/reductase
MMAR_0173	MMAR_0173	9.94797	1.41509	1.04974	1.34804	0.177646	0.560568		acyl carrier protein
MMAR_4517	MMAR_4517	20.1501	-0.966981	0.717456	-1.34779	0.177725	0.560568		conserved hypothetical protein
MMAR_0108	MMAR_0108	61.8439	-0.561382	0.416645	-1.34739	0.177856	0.560641		transcriptional regulatory protein
MMAR_1537	MMAR_1537	393.699	-0.355468	0.264046	-1.34624	0.178226	0.56147	Rv3099c	conserved protein
MMAR_4855	MMAR_4855	69.0884	0.528991	0.393418	1.3446	0.178753	0.562793	Rv0825c	conserved hypothetical protein
MMAR_1057	MMAR_1057	197.436	-0.461303	0.343186	-1.34418	0.17889	0.562887	Rv0725c,Rv1729c	O-methyltransferase
MMAR_0606	rmlA	143.683	0.435213	0.324235	1.34228	0.179506	0.564484	Rv0334	alpha-D-glucose-1-phosphate thymidylyl-transferase, RmlA
MMAR_0618	MMAR_0618	77.0078	0.755408	0.564178	1.33895	0.180586	0.565321		conserved threonine-rich hypothetical protein
MMAR_0651	MMAR_0651	365.836	0.359537	0.268751	1.33781	0.180959	0.565321	Rv0380c	RNA methyltransferase
MMAR_0953	MMAR_0953	268.62	0.300928	0.224762	1.33888	0.180611	0.565321	Rv0585c	conserved integral membrane protein
MMAR_0956	recD	136.713	-0.41966	0.313032	-1.34063	0.180041	0.565321	Rv0629c	exodeoxyribonuclease V (alpha chain), RecD
MMAR_1487	MMAR_1487	29.5126	-0.727523	0.54324	-1.33923	0.180496	0.565321		conserved protein
MMAR_1833	MMAR_1833	308.588	0.403951	0.301832	1.33833	0.180789	0.565321		hypothetical protein
MMAR_2356	ileS	584.42	0.178794	0.133455	1.33974	0.180331	0.565321	Rv1536	isoleucyl-tRNA synthetase IleS
MMAR_3315	MMAR_3315	101.291	1.84213	1.37632	1.33845	0.180751	0.565321		transposase for ISMyma07
MMAR_4317	echA1_1	360.576	0.30121	0.225044	1.33845	0.18075	0.565321		enoyl-CoA hydratase, EchA1_1
MMAR_4549	sucD	1329.76	0.265022	0.197833	1.33963	0.180367	0.565321	Rv0952	succinyl-CoA synthetase (alpha chain) SucD
MMAR_4800	lpqR	278.37	0.443316	0.331352	1.3379	0.180929	0.565321	Rv0838	conserved lipoprotein, LpqR
MMAR_0113	MMAR_0113	7.03264	-1.67824	1.25588	-1.33631	0.181448	0.56651		hypothetical protein
MMAR_0080	coxL_2	33.9642	-0.595487	0.44584	-1.33565	0.181663	0.566512		carbon monoxyde dehydrogenase (large chain), CoxL_2
MMAR_0333	MMAR_0333	187.679	0.346823	0.259666	1.33565	0.181665	0.566512		conserved hypothetical transmembrane protein
MMAR_0422	lprO	450.575	0.29557	0.22141	1.33495	0.181893	0.566767	Rv0179c	lipoprotein LprO
MMAR_3747	gpm_1	147.238	-0.449898	0.337069	-1.33474	0.181963	0.566767	Rv2419c	phosphoglycerate mutase, Gpm_1
MMAR_2238	MMAR_2238	726.454	-0.309234	0.231978	-1.33303	0.182523	0.568174	Rv1435c	conserved hypothetical membrane protein
MMAR_0778	echA2	164.172	0.293055	0.219916	1.33257	0.182671	0.568299	Rv0456c	enoyl-CoA hydratase EchA2
MMAR_3792	MMAR_3792	7.47316	1.6865	1.26652	1.33161	0.18299	0.568951		transposase
MMAR_4975	MMAR_4975	50.3558	-0.508974	0.38235	-1.33117	0.183132	0.569055		conserved transmembrane transport protein MmpL family
MMAR_0568	MMAR_0568	80.0385	0.567934	0.427286	1.32917	0.183793	0.570097	Rv0316	muconolactone isomerase
MMAR_2411	trpE	287.975	0.286157	0.215267	1.32931	0.183744	0.570097	Rv1609	anthranilate synthase component I TrpE
MMAR_4774	MMAR_4774	11.5112	-1.96177	1.47546	-1.3296	0.183651	0.570097		monoxygenase
MMAR_0153	MMAR_0153	124.838	0.503629	0.379321	1.32771	0.184273	0.570397		conserved hypothetical protein
MMAR_0875	ccsB	582.475	-0.194681	0.146614	-1.32785	0.184229	0.570397	Rv0529	cytochrome C-type biogenesis protein, CcsB
MMAR_1046	rplX	496.072	0.216547	0.163012	1.32841	0.184042	0.570397	Rv0715	50S ribosomal protein L24, RplX
MMAR_1739	MMAR_1739	191.837	0.293559	0.221128	1.32755	0.184326	0.570397		nitroreductase
MMAR_1500	MMAR_1500	24.1984	0.703096	0.530262	1.32594	0.184859	0.57171		conserved hypothetical membrane protein
MMAR_4669	MMAR_4669	132.003	-0.394928	0.298156	-1.32457	0.185314	0.572778	Rv0863	conserved hypothetical protein
MMAR_1441	MMAR_1441	130.101	-0.372346	0.281454	-1.32294	0.185856	0.573584		conserved hypothetical protein
MMAR_2164	MMAR_2164	646.356	-0.224511	0.169839	-1.3219	0.186201	0.573584	Rv2567	conserved hypothetical alanine and leucine rich protein
MMAR_2279	MMAR_2279	1123.87	-0.299898	0.226683	-1.32298	0.185841	0.573584	Rv1473	ATP-binding protein ABC transporter	Antibiotic resistance, regulated by WhiB7, probable macrolide transport ATPbinding protein ABC transporter
MMAR_2510	MMAR_2510	32.953	1.17155	0.886231	1.32194	0.186187	0.573584		sugar phosphate isomerases/epimerases
MMAR_3632	MMAR_3632	11.8095	1.25309	0.947733	1.3222	0.186102	0.573584		tryptophan halogenase
MMAR_3970	MMAR_3970	12.518	1.68381	1.2743	1.32136	0.18638	0.573584	Rv1877	conserved hypothetical membrane protein
MMAR_4162	gdpD	141.655	0.320901	0.242836	1.32148	0.186343	0.573584	Rv2277c	glycerolphosphodiesterase GdpD
MMAR_4609	MMAR_4609	199.733	0.540332	0.408985	1.32115	0.18645	0.573584		conserved hypothetical protein
MMAR_0388	MMAR_0388	155.5	-0.386316	0.292793	-1.31942	0.18703	0.57433	Rv0161	oxidoreductase
MMAR_0669	fba	920.237	0.256592	0.194519	1.31911	0.187132	0.57433	Rv0363c	fructose-bisphosphate aldolase, Fba
MMAR_0784	bioF2_4	31.0282	-0.847661	0.642454	-1.31941	0.187032	0.57433		8-amino-7-oxononanoate synthase BioF2_4
MMAR_1277	manB	565.302	0.387258	0.293463	1.31962	0.186964	0.57433	Rv3264c	d-alpha-D-mannose-1-phosphate guanylyltransferase ManB
MMAR_1989	fadE20	164.755	0.432472	0.327955	1.31869	0.187272	0.574427	Rv2724c	acyl-CoA dehydrogenase FadE20
MMAR_2897	MMAR_2897	143.822	0.334791	0.25403	1.31792	0.187532	0.574886		conserved hypothetical secreted protein
MMAR_2683	PPE31	52.7463	-0.544312	0.414029	-1.31467	0.188621	0.577886	Rv1807	PPE family protein
MMAR_0632	kdpB	380.416	-0.395008	0.300901	-1.31275	0.189266	0.57817	Rv1030	high-affinity K+ transport system, ATPase chain B, KdpB
MMAR_1329	MMAR_1329	17.7357	-1.22146	0.930338	-1.31292	0.189211	0.57817		conserved hypothetical alanine and glycine rich protein
MMAR_2629	MMAR_2629	40.6893	0.564595	0.430513	1.31145	0.189707	0.57817		glycosyl transferase
MMAR_2893	MMAR_2893	120.262	-0.391566	0.298439	-1.31205	0.189504	0.57817		hypothetical protein
MMAR_3442	MMAR_3442	129.265	0.341133	0.259991	1.31209	0.189489	0.57817		hypothetical protein
MMAR_3588	MMAR_3588	6.95614	2.22136	1.69221	1.3127	0.189285	0.57817		conserved hypothetical protein
MMAR_4778	bphD_1	18.5327	-1.34925	1.028	-1.3125	0.189351	0.57817		2-hydroxy-6-OXO-6-phenylhexa-2,4-dienoate hydrolase BphD_1
MMAR_5019	MMAR_5019	78.4116	-0.599458	0.457079	-1.3115	0.18969	0.57817	Rv3531c	conserved hypothetical protein
MMAR_5265	MMAR_5265	62.2268	-0.526776	0.401278	-1.31275	0.189268	0.57817	Rv3730c	conserved hypothetical protein
MMAR_2682	MMAR_2682	27.2301	0.746031	0.569031	1.31106	0.189839	0.578237		PPE family protein
MMAR_2487	mpg	9.85611	1.2866	0.981926	1.31028	0.190101	0.578352	Rv1688	3-methyladenine DNA glycosylase, Mpg
MMAR_3836	lipQ	2409.08	-0.304861	0.23273	-1.30994	0.190217	0.578352	Rv2485c	carboxylesterase LipQ
MMAR_4405	MMAR_4405	73.1164	-0.484788	0.37017	-1.30964	0.190319	0.578352	Rv1061	conserved hypothetical protein
MMAR_4883	mce2A	70.7427	-0.587016	0.448035	-1.3102	0.190128	0.578352	Rv0589	MCE-family protein Mce2A
MMAR_2976	MMAR_2976	137.71	0.376226	0.287351	1.30929	0.190435	0.57837	Rv2000	conserved hypothetical protein
MMAR_1590	MMAR_1590	31.261	-0.574859	0.440354	-1.30545	0.191741	0.581969	Rv3069	conserved hypothetical membrane protein
MMAR_4167	MMAR_4167	156.411	0.556967	0.426771	1.30507	0.191869	0.581969	Rv3615c	conserved hypothetical protein
MMAR_4871	MMAR_4871	253.23	0.275223	0.210927	1.30482	0.191953	0.581969	Rv0813c	conserved hypothetical protein
MMAR_0067	MMAR_0067	141.57	-0.435497	0.333992	-1.30392	0.192262	0.582079	Rv0048c	conserved hypothetical membrane protein
MMAR_0767	MMAR_0767	249.831	0.447531	0.343545	1.30269	0.192682	0.582079	Rv0446c	conserved transmembrane protein
MMAR_2305	lipL	612.901	-0.360049	0.276144	-1.30384	0.192287	0.582079	Rv1497	conserved hypothetical esterase LipL
MMAR_2486	MMAR_2486	16.945	1.28557	0.987476	1.30187	0.19296	0.582079	Rv1687c	antibiotic resistance ABC transporter, efflux system, ATP-binding protein
MMAR_2589	MMAR_2589	13.9028	0.888763	0.681885	1.30339	0.192441	0.582079		Z-decaprenyl diphosphate synthase
MMAR_3047	MMAR_3047	102.905	0.563673	0.432927	1.302	0.192915	0.582079	Rv2067c	conserved hypothetical protein
MMAR_3616	MMAR_3616	327.439	-0.274618	0.210955	-1.30179	0.192989	0.582079	Rv2315c	conserved protein
MMAR_3649	MMAR_3649	166.491	-0.474801	0.3642	-1.30368	0.192342	0.582079	Rv2342	conserved hypothetical protein
MMAR_4628	bioF2_1	55.4522	0.602249	0.462207	1.30299	0.19258	0.582079		8-amino-7-oxononanoate synthase BioF2_1
MMAR_2688	MMAR_2688	111.74	0.346579	0.266401	1.30097	0.19327	0.582591	Rv1812c	NADH dehydrogenase
MMAR_4299	MMAR_4299	9.87097	1.32338	1.01772	1.30033	0.193486	0.582907	Rv1154c	conserved hypothetical protein
MMAR_4356	MMAR_4356	360.964	-0.250624	0.192829	-1.29973	0.193695	0.5832	Rv1109c	conserved protein
MMAR_0962	echA3	515.216	0.187517	0.144366	1.2989	0.193978	0.583392	Rv0632c	enoyl-CoA hydratase, EchA3
MMAR_5109	folK	74.8213	-0.570067	0.438888	-1.29889	0.193982	0.583392	Rv3606c	2-amino-4-hydroxy-6- hydroxymethyldihydropteridine pyrophosphokinase FolK
MMAR_0746	MMAR_0746	453.004	0.284493	0.219103	1.29845	0.194134	0.583515	Rv0431	tuberculin related peptide
MMAR_4634	prrB	368.777	0.260764	0.200879	1.29812	0.194247	0.58352	Rv0902c	two component sensor histidine kinase PrrB
MMAR_2635	MMAR_2635	93.0624	0.454526	0.350459	1.29694	0.194651	0.584077	Rv1762c	conserved hypothetical protein
MMAR_3483	MMAR_3483	430.35	-0.493481	0.380499	-1.29693	0.194655	0.584077	Rv2030c	conserved hypothetical protein	regulated by devR
MMAR_0907	menH	166.058	0.293966	0.226739	1.2965	0.194804	0.58419	Rv0558	ubiquinone/menaquinone methlytransferase, MenH
MMAR_1838	ispG	696.46	-0.140787	0.108657	-1.2957	0.19508	0.584347	Rv2868c	4-hydroxy-3-methylbut-2-en-1-yl diphosphate synthase, IspG
MMAR_4271	MMAR_4271	13.8953	-1.06218	0.819608	-1.29596	0.194989	0.584347		conserved hypothetical protein
MMAR_4565	MMAR_4565	71.8207	-0.798457	0.616765	-1.29459	0.195462	0.585158	Rv0943c	monooxygenase
MMAR_4649	MMAR_4649	567.026	0.192712	0.148919	1.29407	0.19564	0.585357	Rv0883c	conserved hypothetical protein
MMAR_1157	MMAR_1157	53.1703	-0.851456	0.658752	-1.29253	0.196174	0.585836	Rv3371	conserved hypothetical protein
MMAR_1619	MMAR_1619	16.6163	0.942107	0.728979	1.29237	0.19623	0.585836		hypothetical secreted protein
MMAR_1652	serB2	796.394	0.211661	0.163763	1.29249	0.196189	0.585836	Rv3042c	phosphoserine phosphatase SerB2
MMAR_p05	MMAR_p05	321.767	-0.383764	0.296959	-1.29232	0.196248	0.585836		hypothetical protein
MMAR_3968	MMAR_3968	103.048	-0.589578	0.4568	-1.29067	0.196819	0.587205		conserved protein
MMAR_0904	MMAR_0904	65.0181	0.523219	0.405535	1.29019	0.196984	0.587363		transcriptional regulator
MMAR_0943	MMAR_0943	13.1193	1.02998	0.798968	1.28914	0.197349	0.58794	Rv0578c	PE-PGRS family protein
MMAR_3244	ctaC	1493.65	0.302999	0.235067	1.28899	0.197402	0.58794	Rv2200c	transmembrane cytochrome C oxidase (subunit II) CtaC
MMAR_0644	MMAR_0644	59.2679	0.615427	0.47794	1.28767	0.197862	0.58882	Rv0385	monooxygenase
MMAR_3170	MMAR_3170	95.9067	0.511427	0.397326	1.28717	0.198034	0.58882	Rv2952	methyltransferase
MMAR_3988	MMAR_3988	50.6722	-0.672504	0.52234	-1.28748	0.197926	0.58882		conserved metal-dependent hydrolase
MMAR_5370	MMAR_5370	609.057	0.291329	0.226402	1.28678	0.198171	0.588894	Rv3806c	conserved transmembrane protein
MMAR_0070	MMAR_0070	412.403	-0.311027	0.24247	-1.28275	0.199581	0.591983	Rv0051	conserved hypothetical transmembrane protein
MMAR_0344	MMAR_0344	41.6362	0.592457	0.461865	1.28275	0.19958	0.591983		conserved protein
MMAR_0762	MMAR_0762	194.238	-0.376485	0.293552	-1.28251	0.199663	0.591983		D-AMINO acid aminohydrolase
MMAR_1338	whiB1	1917.12	0.312094	0.243191	1.28333	0.199376	0.591983	Rv3219	transcriptional regulatory protein Whib-like WhiB1
MMAR_2921	MMAR_2921	42.7396	0.555291	0.433329	1.28145	0.200034	0.592749		conserved hypothetical protein
MMAR_2869	MMAR_2869	18.0829	0.910506	0.711835	1.2791	0.200863	0.593537		short-chain type dehydrogenase/reductase
MMAR_3346	MMAR_3346	261.095	-0.309052	0.24159	-1.27924	0.200812	0.593537	Rv2253	conserved hypothetical secreted protein
MMAR_3659	esxN_4	106.973	-0.481022	0.375788	-1.28004	0.200533	0.593537		EsaT-6 like protein EsxN_4
MMAR_3662	esxN_5	106.973	-0.481022	0.375788	-1.28004	0.200533	0.593537	Rv1793,Rv2346c	EsaT-6 like protein EsxN_5
MMAR_4712	MMAR_4712	230.113	-0.374545	0.292823	-1.27909	0.200867	0.593537		conserved hypothetical membrane protein
MMAR_4692	MMAR_4692	35.0644	-0.872597	0.682526	-1.27848	0.201079	0.593831		conserved hypothetical secreted protein
MMAR_3986	MMAR_3986	44.0619	-0.628097	0.491642	-1.27755	0.201408	0.594467	Rv1419	conserved hypothetical membrane protein
MMAR_3534	MMAR_3534	174.265	-0.517532	0.405249	-1.27707	0.201576	0.594628	Rv3787c	O-methyltransferase
MMAR_4786	MMAR_4786	1473.58	0.287447	0.225148	1.2767	0.201708	0.59468		PE-PGRS family protein
MMAR_1282	whiB2	1424.01	0.162689	0.127555	1.27545	0.202151	0.595018	Rv3260c	transcriptional regulatory protein Whib-like WhiB2
MMAR_2577	MMAR_2577	181.289	-0.844307	0.661853	-1.27567	0.202072	0.595018		conserved hypothetical protein
MMAR_2809	MMAR_2809	24.7013	-0.895823	0.702379	-1.27541	0.202163	0.595018		conserved hypothetical membrane protein
MMAR_4940	MMAR_4940	122.267	0.623915	0.489395	1.27487	0.202356	0.595251	Rv0759c	conserved protein
MMAR_0535	MMAR_0535	149.879	-0.334315	0.262494	-1.27361	0.202802	0.59623		conserved hypothetical membrane protein
MMAR_2145	MMAR_2145	34.2592	0.717286	0.563794	1.27225	0.203285	0.596977		conserved hypothetical protein
MMAR_4970	MMAR_4970	31.4593	-0.622028	0.488809	-1.27254	0.203182	0.596977	Rv0035	acyl-coenzyme a synthetase
MMAR_3078	helY	559	-0.232831	0.18313	-1.2714	0.203587	0.597452	Rv2092c	ATP-dependent DNA helicase HelY
MMAR_3598	MMAR_3598	46.0819	0.577625	0.454411	1.27115	0.203674	0.597452		helicase
MMAR_0804	MMAR_0804	873.165	0.286256	0.225295	1.27058	0.203877	0.597712	Rv0479c	conserved membrane protein
MMAR_4379	MMAR_4379	293.389	-0.266785	0.210038	-1.27017	0.204022	0.597804		conserved hypothetical transmembrane protein
MMAR_0650	MMAR_0650	173.919	-0.437933	0.34513	-1.26889	0.204479	0.598808	Rv0381c	conserved membrane protein
MMAR_1266	sulP_2	565.873	-0.217674	0.171682	-1.26789	0.204839	0.59896	Rv3273	transmembrane carbonic anhydrase, SulP_2
MMAR_1286	MMAR_1286	384.844	-0.363512	0.28708	-1.26624	0.205427	0.59896	Rv3256c	conserved hypothetical protein
MMAR_1801	rimM	265.848	-0.46661	0.368104	-1.2676	0.204939	0.59896	Rv2907c	16S rRNA processing protein RimM
MMAR_1925	gpsI	11371.2	-0.277544	0.21911	-1.26669	0.205267	0.59896	Rv2783c	bifunctional protein polyribonucleotide nucleotidyltransferase GpsI
MMAR_2155	MMAR_2155	164.696	-0.365447	0.288676	-1.26594	0.205534	0.59896	Rv2575	conserved membrane glycine rich protein
MMAR_2590	MMAR_2590	47.5042	0.529419	0.41742	1.26831	0.204686	0.59896		conserved hypothetical protein
MMAR_2697	ilvG	306.266	-0.265721	0.209845	-1.26627	0.205416	0.59896	Rv1820	acetolactate synthase IlvG
MMAR_3229	MMAR_3229	701.437	-0.369758	0.292172	-1.26555	0.205675	0.59896	Rv2185c	conserved protein
MMAR_4381	MMAR_4381	1028.6	-0.254258	0.200655	-1.26714	0.205105	0.59896	Rv1085c	hemolysin-like protein
MMAR_5081	ispF	191.523	0.333304	0.263333	1.26571	0.205616	0.59896	Rv3581c	2C-methyl-D-erythritol 2,4-cyclodiphosphate synthase IspF
MMAR_4161	fadE3	104.58	-0.355946	0.28143	-1.26478	0.205951	0.599099	Rv0215c	acyl-CoA dehydrogenase FadE3
MMAR_p13	MMAR_p13	166.889	-0.5024	0.397153	-1.26501	0.205869	0.599099		transcriptional repressor protein MerR
MMAR_3444	PPE61	163.056	0.380906	0.301259	1.26438	0.206093	0.599179	Rv3532	PPE family protein
MMAR_0761	PPE10	717.75	-0.410287	0.324588	-1.26402	0.206222	0.599221		PPE family protein
MMAR_4556	fbpC_2	86.3481	-0.50509	0.399794	-1.26338	0.206454	0.599563		secreted antigen 85-C FbpC_2
MMAR_4106	MMAR_4106	21.5076	1.8128	1.43534	1.26297	0.206599	0.599651	Rv2812	transposase for ISMyma05
MMAR_1924	MMAR_1924	77.2015	0.410632	0.325865	1.26013	0.207622	0.600358		conserved hypothetical protein
MMAR_2906	MMAR_2906	301.847	-0.214688	0.170251	-1.26101	0.207306	0.600358	Rv1977	conserved hypothetical membrane protein
MMAR_3397	MMAR_3397	10.9594	1.02477	0.813195	1.26017	0.207606	0.600358		conserved hypothetical regulatory protein
MMAR_3745	MMAR_3745	82.3284	0.481518	0.381643	1.2617	0.207058	0.600358	Rv2417c	conserved protein
MMAR_3872	lppS	459.358	0.262105	0.208005	1.26009	0.207637	0.600358	Rv2518c	conserved lipoprotein LppS
MMAR_3950	MMAR_3950	76.628	-0.497392	0.394681	-1.26024	0.207583	0.600358		phage-related integrase
MMAR_4426	MMAR_4426	31.3306	-0.818084	0.649237	-1.26007	0.207644	0.600358		transcriptional regulatory protein
MMAR_4050	yrbE3B_1	359.256	-0.346944	0.275452	-1.25954	0.207834	0.600575		conserved hypothetical integral membrane protein YrbE3B_1
MMAR_0642	MMAR_0642	57.388	-0.464186	0.368725	-1.2589	0.208068	0.600587	Rv0355c	PPE family protein
MMAR_5485	MMAR_5485	567.362	-0.277929	0.220725	-1.25916	0.207972	0.600587	Rv3921c	conserved transmembrane protein
MMAR_4462	eno	1024.99	0.213987	0.170106	1.25796	0.208406	0.601234	Rv1023	enolase Eno
MMAR_0122	cyp279A2	6.17467	-1.48385	1.18049	-1.25698	0.20876	0.601924		cytochrome P450 279A2 Cyp279A2
MMAR_4795	MMAR_4795	15.8194	-1.85006	1.47242	-1.25647	0.208944	0.602122		acyl-CoA transferase
MMAR_0502	MMAR_0502	521.316	0.367059	0.292598	1.25448	0.209668	0.602154	Rv0241c	conserved membrane protein
MMAR_0740	ctpH	1805.75	-0.255706	0.20387	-1.25426	0.209747	0.602154	Rv0425c	metal cation transporting p-type ATPase CtpH
MMAR_1558	MMAR_1558	54.4556	-0.482332	0.384129	-1.25565	0.209242	0.602154		conserved hypothetical NADP-dependent oxidoreductase
MMAR_1706	lppZ	328.994	-0.195405	0.155783	-1.25434	0.209719	0.602154	Rv3006	conserved lipoprotein LppZ
MMAR_4344	MMAR_4344	278.345	-0.558253	0.445097	-1.25423	0.20976	0.602154		conserved hypothetical protein
MMAR_4513	MMAR_4513	47.8359	-0.790603	0.629561	-1.2558	0.209188	0.602154		conserved hypothetical protein
MMAR_5349	MMAR_5349	422.71	0.177191	0.14124	1.25454	0.209645	0.602154		conserved hypothetical protein
MMAR_5393	bfrB	698.517	-0.310899	0.248001	-1.25362	0.20998	0.602458	Rv3841	bacterioferritin BfrB
MMAR_0697	MMAR_0697	142.733	-0.30666	0.24477	-1.25285	0.21026	0.602707		acyl-CoA dehydrogenase
MMAR_2621	MMAR_2621	23.898	0.794157	0.633932	1.25275	0.210298	0.602707		esterase/lipase
MMAR_0522	aac	86.8246	0.405804	0.324603	1.25015	0.211244	0.602781	Rv0262c	aminoglycoside 2'-N-acetyltransferase Aac
MMAR_0577	MMAR_0577	541.168	-0.506179	0.404812	-1.25041	0.211152	0.602781		conserved integral membrane transport protein
MMAR_1007	MMAR_1007	696.461	-0.417327	0.333296	-1.25212	0.210526	0.602781	Rv0678	transcriptional regulator
MMAR_2559	MMAR_2559	22.7729	0.84761	0.677232	1.25158	0.210723	0.602781	Rv0791c	conserved hypothetical oxidoreductase
MMAR_3155	MMAR_3155	26.5576	-0.884746	0.707626	-1.2503	0.211189	0.602781		ferredoxin
MMAR_3523	MMAR_3523	24.7348	0.649132	0.518839	1.25113	0.210889	0.602781	Rv2300c	conserved hypothetical protein
MMAR_4508	MMAR_4508	280.896	-0.347733	0.277965	-1.25099	0.210937	0.602781		conserved membrane protein
MMAR_4663	moaA2	329.275	-0.452481	0.361397	-1.25203	0.210557	0.602781	Rv0869c	molybdenum cofactor biosynthesis protein A2 MoaA2
MMAR_4657	MMAR_4657	65.2623	-0.554813	0.443975	-1.24965	0.211428	0.602979	Rv0875c	conserved exported protein
MMAR_0102	MMAR_0102	70.3812	0.44561	0.356747	1.24909	0.211631	0.60313		polyketide synthase PKS
MMAR_4247	MMAR_4247	54.9311	-0.500703	0.400924	-1.24887	0.211712	0.60313		conserved hypothetical protein
MMAR_1767	mas	21000.1	-0.187814	0.150444	-1.24839	0.211887	0.603301	Rv2940c	multifunctional mycocerosic acid synthase membrane-associated Mas
MMAR_1752	MMAR_1752	23.71	0.941807	0.755106	1.24725	0.212305	0.60341		conserved hypothetical secreted protein
MMAR_1933	MMAR_1933	164.828	-0.396396	0.317842	-1.24715	0.212343	0.60341	Rv2776c	oxidoreductase
MMAR_4630	erg3_1	35.7445	-0.709779	0.569317	-1.24672	0.212501	0.60341		membrane-bound C-5 sterol desaturase Erg3_1
MMAR_4779	MMAR_4779	9.94809	-1.6275	1.30506	-1.24707	0.212372	0.60341		transcriptional regulatory protein
MMAR_4931	MMAR_4931	32.3044	-0.678577	0.54423	-1.24686	0.21245	0.60341	Rv0765c	short-chain alcohol dehydrogenase
MMAR_1659	hycE	13.4223	-1.09383	0.87803	-1.24577	0.212848	0.603485	Rv0087	formate hydrogenase HycE
MMAR_4678	MMAR_4678	86.9795	-0.445156	0.357353	-1.24571	0.212873	0.603485	Rv0858c	aminotransferase
MMAR_4683	pdc	591.926	-0.169581	0.136103	-1.24598	0.212773	0.603485	Rv0853c	pyruvate or indole-3-pyruvate decarboxylase Pdc
MMAR_4410	aslA	508.622	0.348134	0.27965	1.2449	0.21317	0.604002		arylsulfatase, AslA
MMAR_2102	MMAR_2102	8.11633	1.92135	1.54382	1.24454	0.213301	0.604046		PE-PGRS family protein
MMAR_4981	MMAR_4981	409.603	-0.243746	0.195906	-1.2442	0.213426	0.604073	Rv3493c	conserved hypothetical alanine and valine rich MCE-associated protein
MMAR_4986	mce4B	467.52	-0.433214	0.348372	-1.24354	0.213669	0.604435	Rv3498c	MCE-family protein Mce4B
MMAR_0244	MMAR_0244	69.5097	0.590228	0.475427	1.24147	0.214432	0.605366	Rv0089	methyltransferase/methylase
MMAR_1165	MMAR_1165	2020.07	-0.26101	0.210424	-1.2404	0.214826	0.605366	Rv3365c	conserved hypothetical regultory protein
MMAR_1693	MMAR_1693	150.441	0.512008	0.413136	1.23932	0.215227	0.605366	Rv0213c	methyltransferase
MMAR_2286	moxR1	1756.26	0.165618	0.133568	1.23995	0.214993	0.605366	Rv1479	transcriptional regulatory protein, MoxR1
MMAR_3568	MMAR_3568	266.543	0.297239	0.23957	1.24072	0.21471	0.605366		conserved hypothetical proline-rich protein
MMAR_3621	rocE	161.046	-0.393816	0.317018	-1.24225	0.214144	0.605366	Rv2320c	cationic amino acid transport integral membrane protein RocE
MMAR_4038	lprD	38.0052	-0.735563	0.5926	-1.24125	0.214514	0.605366	Rv1343c	conserved lipoprotein LprD
MMAR_4191	MMAR_4191	145.947	-0.591	0.47698	-1.23905	0.215329	0.605366	Rv1251c	conserved hypothetical protein
MMAR_4295	MMAR_4295	61.3068	-0.768132	0.619034	-1.24086	0.214659	0.605366		conserved hypothetical protein
MMAR_4713	MMAR_4713	89.6322	-0.69376	0.560128	-1.23857	0.215503	0.605366		conserved hypothetical dehydratase
MMAR_4742	MMAR_4742	44.3757	-1.11303	0.89769	-1.23988	0.215021	0.605366		metal-dependent amidohydrolase
MMAR_4929	MMAR_4929	43.5041	-0.497693	0.40149	-1.23962	0.215118	0.605366	Rv0767c	conserved hypothetical protein
MMAR_5221	asd	868.559	-0.178732	0.14434	-1.23827	0.215616	0.605366	Rv3708c	aspartate-semialdehyde dehydrogenase Asd
MMAR_5430	MMAR_5430	6.19188	1.46198	1.18045	1.2385	0.215531	0.605366		conserved hypothetical transmembrane protein
MMAR_2194	pyrR	383.493	0.28706	0.232076	1.23692	0.216117	0.605792	Rv1379	pyrimidine operon regulatory protein PyrR
MMAR_3156	MMAR_3156	84.0112	0.420654	0.340326	1.23603	0.216447	0.605792		transcriptional regulatory protein (probably AraC/XylS-family)
MMAR_3461	MMAR_3461	111.626	0.393267	0.318146	1.23612	0.216414	0.605792		conserved hypothetical protein
MMAR_3712	MMAR_3712	200.431	-0.442443	0.358142	-1.23539	0.216687	0.605792	Rv2393	conserved hypothetical protein
MMAR_3815	MMAR_3815	486.873	-0.417675	0.338095	-1.23538	0.216691	0.605792	Rv2466c	conserved hypothetical protein
MMAR_4724	MMAR_4724	59.7532	0.528618	0.427903	1.23537	0.216693	0.605792		conserved hypothetical metal-dependent hydrolase
MMAR_4827	MMAR_4827	5.84935	1.55198	1.25466	1.23698	0.216096	0.605792		conserved hypothetical membrane protein
MMAR_5072	MMAR_5072	81.0629	-0.562402	0.454787	-1.23663	0.216226	0.605792		ATPase component of an ABC-type transport system
MMAR_3007	MMAR_3007	291.649	0.364361	0.295057	1.23488	0.216874	0.605803	Rv2033c	conserved hypothetical protein
MMAR_3547	MMAR_3547	339.167	-0.309862	0.250954	-1.23474	0.216928	0.605803		serine/threonine-protein kinase transcriptional regulatory protein
MMAR_0250	MMAR_0250	86.3158	-0.344994	0.279732	-1.2333	0.217462	0.606972		conserved hypothetical protein
MMAR_0234	MMAR_0234	158.397	-0.302595	0.245646	-1.23183	0.218012	0.606986	Rv0088	conserved hypothetical protein
MMAR_0315	MMAR_0315	202.06	-0.324762	0.26341	-1.23291	0.217608	0.606986		divalent cation-transport integral membrane protein
MMAR_0375	MMAR_0375	21.3807	-1.0926	0.887414	-1.23122	0.218241	0.606986		conserved hypothetical protein
MMAR_0482	MMAR_0482	32.8262	-0.706357	0.574592	-1.22932	0.218952	0.606986	Rv1949c	conserved hypothetical protein
MMAR_0699	MMAR_0699	140.238	0.365804	0.29716	1.231	0.218323	0.606986	Rv0401	conserved hypothetical membrane protein
MMAR_0837	MMAR_0837	11.5926	1.6803	1.36689	1.22929	0.218963	0.606986	Rv1091,Rv1441c	PE-PGRS family protein
MMAR_2157	apbA_1	193.611	-0.343889	0.279591	-1.22997	0.218708	0.606986	Rv2573	ketopantoate reductase, ApbA_1
MMAR_2831	MMAR_2831	125.451	-0.498251	0.404872	-1.23064	0.218458	0.606986		transcriptional regulator
MMAR_2850	MMAR_2850	37.1654	0.846518	0.688639	1.22926	0.218974	0.606986		conserved hypothetical protein
MMAR_2853	MMAR_2853	11.5061	-1.18054	0.958582	-1.23155	0.218116	0.606986		conserved hypothetical membrane protein
MMAR_3212	idsB_2	8.48631	1.29411	1.05237	1.2297	0.218808	0.606986		polyprenyl synthetase IdsB_2
MMAR_5032	cyp125A7	437.041	-0.421092	0.342218	-1.23048	0.218518	0.606986	Rv3545c	cytochrome P450 125A7 Cyp125A7
MMAR_5289	MMAR_5289	40.6176	0.677288	0.549822	1.23183	0.218011	0.606986		hydrolase
MMAR_3042	MMAR_3042	30.2348	-0.92472	0.752829	-1.22833	0.219324	0.607636		conserved hypothetical protein
MMAR_0228	MMAR_0228	23.4823	-0.932492	0.760239	-1.22658	0.219982	0.609135		conserved hypothetical protein
MMAR_4214	htrA	1953.17	-0.160492	0.130879	-1.22626	0.2201	0.609142	Rv1223	serine protease HtrA (DegP protein)
MMAR_2698	secA2	718.426	0.244177	0.199258	1.22543	0.220413	0.609686	Rv1821	preprotein translocase ATPase SecA2
MMAR_3580	esxN_6	66.5105	0.741303	0.605306	1.22468	0.220698	0.609828		EsaT-6 like protein EsxN_6
MMAR_4580	phoS2	484.87	0.376727	0.307569	1.22485	0.220631	0.609828	Rv0928	periplasmic phosphate-binding lipoprotein PhoS2
MMAR_1186	icd1	109.033	-0.349841	0.28587	-1.22378	0.221036	0.610334	Rv3339c	isocitrate dehydrogenase [NADP] Icd1
MMAR_4606	MMAR_4606	195.124	-0.371948	0.303985	-1.22357	0.221113	0.610334		PPE family protein
MMAR_4816	MMAR_4816	21.8705	-0.836551	0.684054	-1.22293	0.221355	0.61068	Rv2128	conserved hypothetical transmembrane protein
MMAR_0036	MMAR_0036	143.411	0.489289	0.400748	1.22094	0.222109	0.610967		DNA-binding protein
MMAR_0547	esxH	2404.86	0.227624	0.186555	1.22014	0.222412	0.610967	Rv0288,Rv3019c	EsaT-6 like protein EsxH
MMAR_0978	mmaA3	1510.83	0.278891	0.228692	1.21951	0.222652	0.610967		methoxy mycolic acid synthase 3, MmaA3
MMAR_1268	MMAR_1268	72.3438	-0.490459	0.402056	-1.21988	0.222512	0.610967		conserved hypothetical regulatory protein
MMAR_1563	MMAR_1563	7.46169	-1.40402	1.15067	-1.22018	0.222395	0.610967		conserved hypothetical protein
MMAR_2032	dxs1	1554.88	-0.253824	0.208283	-1.21865	0.222976	0.610967	Rv2682c	1-deoxy-D-xylulose 5-phosphate synthase Dxs1
MMAR_2755	ahpC	4659.91	0.29267	0.239864	1.22015	0.222409	0.610967	Rv2428	alkyl hydroperoxide reductase C protein AhpC
MMAR_3116	MMAR_3116	398.365	-0.24282	0.199009	-1.22015	0.222409	0.610967	Rv2136c	conserved transmembrane protein
MMAR_3557	MMAR_3557	54.7342	0.521734	0.427165	1.22139	0.221939	0.610967		transcriptional regulatory protein (probably Lrp/AsnC-family)
MMAR_3738	fadE18_2	498.365	-0.376845	0.308653	-1.22094	0.22211	0.610967		acyl-CoA dehydrogenase FadE18_2
MMAR_5056	MMAR_5056	82.142	-0.56406	0.462664	-1.21916	0.222784	0.610967		conserved hypothetical protein
MMAR_5089	mutY	158.433	0.336206	0.275818	1.21894	0.222868	0.610967	Rv3589	adenine glycosylase MutY
MMAR_5545	MMAR_5545	13.2837	-0.861563	0.70587	-1.22057	0.222249	0.610967		conserved hypothetical protein
MMAR_1083	MMAR_1083	264.959	-0.315004	0.258651	-1.21787	0.223272	0.611459		conserved hypothetical protein
MMAR_0251	mtn	135.75	-0.487233	0.400217	-1.21742	0.223443	0.611481	Rv0091	bifunctional Mta/Sah nucleosidase Mtn
MMAR_2289	fabG1	580.395	0.186473	0.153193	1.21724	0.223513	0.611481	Rv1483	3-oxoacyl-[acyl-carrier protein] reductase, FabG1
MMAR_0260	MMAR_0260	153.419	0.366189	0.301277	1.21545	0.224193	0.612662	Rv0097	oxidoreductase
MMAR_0671	MMAR_0671	85.9813	0.444953	0.36657	1.21383	0.224814	0.612662	Rv0361	conserved membrane protein
MMAR_2017	dut	463.039	0.236108	0.194522	1.21379	0.22483	0.612662	Rv2697c	deoxyuridine 5'-triphosphate nucleotidohydrolase DutT
MMAR_3090	MMAR_3090	207.885	-0.268233	0.221013	-1.21365	0.22488	0.612662		conserved hypothetical protein
MMAR_3679	MMAR_3679	50.02	-0.472162	0.388751	-1.21456	0.224533	0.612662		conserved hypothetical regulatory protein
MMAR_4888	purL	1236.4	-0.152137	0.12534	-1.2138	0.224826	0.612662	Rv0803	phosphoribosylformylglycinamidine synthase II, PurL
MMAR_5003	cyp142A3	144.338	-0.534862	0.440488	-1.21425	0.224653	0.612662	Rv3518c	cytochrome P450 142A3 Cyp142A3
MMAR_5244	MMAR_5244	17.7178	1.12485	0.926304	1.21434	0.224616	0.612662		19 kDa lipoprotein antigen precursor LpqH-like
MMAR_3627	MMAR_3627	91.0475	0.503277	0.415093	1.21245	0.225342	0.613282	Rv2327	conserved hypothetical protein
MMAR_5301	proV	70.324	-0.500889	0.413042	-1.21268	0.225251	0.613282	Rv3758c	osmoprotectant transport ATP-binding protein ABC transporter ProV
MMAR_2663	malQ	107.86	-0.361708	0.298494	-1.21178	0.225598	0.613342	Rv1781c	4-alpha-glucanotransferase MalQ
MMAR_3756	MMAR_3756	272.405	-0.408551	0.337123	-1.21187	0.225561	0.613342	Rv2434c	conserved hypothetical membrane protein
MMAR_1985	MMAR_1985	103.714	-0.410132	0.338806	-1.21052	0.226078	0.613691	Rv2728c	conserved protein
MMAR_1998	MMAR_1998	438.877	-0.342051	0.282556	-1.21056	0.226064	0.613691	Rv2714	conserved protein
MMAR_2758	MMAR_2758	80.292	-0.63185	0.52174	-1.21105	0.225878	0.613691	Rv1875	conserved protein
MMAR_2803	MMAR_2803	13.6706	-1.10062	0.909884	-1.20963	0.226422	0.614306		conserved hypothetical membrane protein
MMAR_0317	oxyS	98.423	-0.596426	0.494059	-1.2072	0.227357	0.614614	Rv0117	oxidative stress response regulatory protein OxyS
MMAR_0748	MMAR_0748	429.099	0.279139	0.231086	1.20794	0.22707	0.614614	Rv0433	conserved hypothetical protein
MMAR_1303	MMAR_1303	42.5592	-0.602196	0.498563	-1.20786	0.227099	0.614614	Rv3242c	conserved hypothetical protein
MMAR_2134	MMAR_2134	34.7956	0.613119	0.507768	1.20748	0.227248	0.614614		transcriptional regulatory protein
MMAR_3511	MMAR_3511	109.206	0.33598	0.278203	1.20768	0.227171	0.614614		acyl-CoA dehydrogenase
MMAR_3960	MMAR_3960	239.674	-0.470747	0.389571	-1.20838	0.226903	0.614614		conserved hypothetical protein
MMAR_5350	MMAR_5350	319.509	0.279629	0.231583	1.20747	0.227252	0.614614	Rv3788	conserved hypothetical protein
MMAR_2951	MMAR_2951	75.4091	0.5347	0.443107	1.20671	0.227545	0.614807	Rv1987	chitinase/cellulase
MMAR_0798	MMAR_0798	293.425	-0.346943	0.287595	-1.20636	0.22768	0.614853	Rv0473	conserved transmembrane protein
MMAR_3265	MMAR_3265	30.3479	0.680022	0.564056	1.20559	0.227974	0.615096	Rv2377c	conserved hypothetical MbtH-like protein
MMAR_4602	MMAR_4602	6.38065	1.78448	1.48026	1.20551	0.228005	0.615096		PE-PGRS family protein
MMAR_3072	MMAR_3072	31.9216	1.0254	0.851129	1.20475	0.228299	0.615255		conserved alanine and proline rich protein
MMAR_4730	MMAR_4730	6.49335	2.03813	1.69147	1.20495	0.228224	0.615255		ferredoxin
MMAR_4099	rpmE	461.457	0.242807	0.201604	1.20438	0.228445	0.615332	Rv1298	50S ribosomal protein L31 RpmE
MMAR_2292	MMAR_2292	389.6	-0.180301	0.14977	-1.20385	0.228647	0.615561	Rv1486c	conserved hypothetical protein
MMAR_4718	MMAR_4718	13.421	-1.51269	1.25712	-1.2033	0.228862	0.615586		acyl-CoA dehydrogenase
MMAR_p07	MMAR_p07	110.121	-0.391469	0.325351	-1.20322	0.228891	0.615586		hypothetical protein
MMAR_2288	MMAR_2288	825.572	0.17664	0.14695	1.20205	0.229345	0.61649	Rv1481	membrane protein
MMAR_2767	MMAR_2767	6.53236	1.72613	1.43692	1.20127	0.229645	0.616704		conserved hypothetical protein
MMAR_2917	MMAR_2917	49.3314	-0.589488	0.490735	-1.20123	0.22966	0.616704		conserved hypothetical membrane protein
MMAR_3678	phoH1	393.24	-0.275654	0.229581	-1.20069	0.229873	0.616959	Rv2368c	PhoH-like protein PhoH1
MMAR_0103	MMAR_0103	132.357	0.486692	0.40613	1.19836	0.230775	0.619063		conserved hypothetical protein
MMAR_0807	MMAR_0807	52.3112	0.517089	0.432062	1.19679	0.231387	0.61915	Rv0481c	conserved hypothetical protein
MMAR_2805	MMAR_2805	29.9127	0.577787	0.482646	1.19712	0.231258	0.61915		hypothetical protein
MMAR_2862	fadE17	13.659	-1.12324	0.938566	-1.19676	0.231398	0.61915	Rv1934c	acyl-CoA dehydrogenase FadE17
MMAR_3091	MMAR_3091	3528.76	-0.282547	0.236061	-1.19693	0.231336	0.61915	Rv2115c	ATPase
MMAR_5122	MMAR_5122	89.0597	0.716506	0.598442	1.19729	0.231195	0.61915	Rv3622c	PE family protein
MMAR_0292	rpmB2	12.99	1.07166	0.896085	1.19594	0.231721	0.619696	Rv0105c	50S ribosomal protein L28 RpmB2
MMAR_2825	MMAR_2825	221.922	0.224842	0.188357	1.1937	0.232595	0.621717		conserved protein
MMAR_0318	oxcA	80.1299	0.34923	0.292843	1.19255	0.233045	0.622286	Rv0118c	oxalyl-CoA decarboxylase OxcA
MMAR_0913	sulP	1794.8	0.363476	0.304733	1.19277	0.232961	0.622286		transmembrane carbonic anhydrase, SulP
MMAR_2782	adhC	64.3681	-0.453737	0.381001	-1.19091	0.233689	0.623687		NADP-dependent alcohol dehydrogenase AdhC
MMAR_1479	nuoE	266.186	-0.47435	0.398663	-1.18985	0.234104	0.624477	Rv3149	NADH dehydrogenase I (chain E) NuoE (NADH-ubiquinone oxidoreductase chain E)
MMAR_0305	MMAR_0305	200.071	-0.388806	0.327421	-1.18748	0.235039	0.624686		conserved hypothetical protein
MMAR_0433	MMAR_0433	75.3376	0.364396	0.306637	1.18836	0.234691	0.624686	Rv0190	conserved hypothetical protein
MMAR_1003	MMAR_1003	60.643	-0.45768	0.385635	-1.18682	0.235298	0.624686	Rv0674	conserved hypothetical regulatory protein
MMAR_2435	MMAR_2435	81.9305	0.435206	0.366401	1.18779	0.234918	0.624686		conserved hypothetical protein
MMAR_2992	folE_1	381.377	-0.294395	0.247873	-1.18768	0.234958	0.624686		GTP cyclohydrolase I FolE_1
MMAR_3270	MMAR_3270	89.3766	-0.452976	0.381702	-1.18673	0.235336	0.624686		non-ribosomal peptide synthetase
MMAR_3306	MMAR_3306	237.692	-0.420414	0.353701	-1.18862	0.234591	0.624686		conserved hypothetical protein
MMAR_4039	MMAR_4039	169.376	-0.319884	0.269147	-1.18851	0.234633	0.624686	Rv1342c	conserved hypothetical membrane protein
MMAR_4954	amiC_2	176.348	-0.312651	0.263192	-1.18792	0.234865	0.624686		amidase, AmiC_2
MMAR_5297	tyrA	182.017	0.265556	0.223791	1.18663	0.235375	0.624686		prephenate dehydrogenase TyrA
MMAR_3603	MMAR_3603	123.214	0.543256	0.458277	1.18543	0.235847	0.625305		killer suppression protein
MMAR_4436	MMAR_4436	16.2872	0.842416	0.710638	1.18544	0.235845	0.625305		conserved hypothetical membrane protein
MMAR_4485	MMAR_4485	453.419	0.257645	0.217513	1.1845	0.236213	0.625643	Rv1006	conserved hypothetical secreted protein
MMAR_5100	clpC1	9491.89	-0.17199	0.145175	-1.18471	0.236131	0.625643	Rv3596c	ATP-dependent protease ATP-binding subunit ClpC1
MMAR_4697	MMAR_4697	32.7039	-0.925066	0.781366	-1.18391	0.236449	0.625951		conserved hypothetical membrane protein
MMAR_0755	MMAR_0755	17.4528	-1.06256	0.898259	-1.18291	0.236844	0.626244		PE-PGRS family protein
MMAR_1155	MMAR_1155	163.88	0.270082	0.228318	1.18292	0.236841	0.626244	Rv3389c	conserved protein
MMAR_3045	cobH	64.7325	0.770804	0.651719	1.18272	0.236918	0.626244	Rv2065	precorrin-8x methylmutase, CobH
MMAR_0821	MMAR_0821	423.925	-0.252242	0.213445	-1.18176	0.237299	0.626857	Rv0495c	conserved hypothetical protein
MMAR_0868	MMAR_0868	5.45601	-1.86248	1.57672	-1.18124	0.237509	0.626857		conserved hypothetical protein
MMAR_4543	purN	125.87	0.273402	0.231435	1.18133	0.237471	0.626857	Rv0956	5'-phosphoribosylglycinamide formyltransferase PurN
MMAR_3908	MMAR_3908	48.2822	0.643838	0.545437	1.18041	0.237838	0.627409		conserved hypothetical phage protein
MMAR_3775	MMAR_3775	433.357	-0.292761	0.248125	-1.17989	0.238042	0.627631	Rv2449c	conserved membrane protein
MMAR_1756	MMAR_1756	689.838	0.256194	0.217278	1.17911	0.238355	0.62776		conserved hypothetical protein
MMAR_3104	hisE	36.344	-0.54134	0.4591	-1.17913	0.238345	0.62776	Rv2122c	phosphoribosyl-AMP pyrophosphatase HisE
MMAR_4100	rho	3155.6	-0.18982	0.161062	-1.17856	0.238575	0.62776	Rv1297	transcription termination factor Rho
MMAR_4472	rplY	933.274	0.183148	0.155439	1.17827	0.23869	0.62776	Rv1015c	50S ribosomal protein L25 RplY
MMAR_5317	tcrX	70.9522	-0.448082	0.380218	-1.17849	0.238602	0.62776		two component transcriptional regulatory protein TcrX
MMAR_0157	cyaA	76.4818	0.525917	0.446679	1.17739	0.239038	0.628359		adenylate cyclase, CyaA
MMAR_2475	cyp139A3	67.2971	0.702857	0.597794	1.17575	0.239695	0.629561	Rv1666c	cytochrome P450 139A3 Cyp139A3
MMAR_3608	MMAR_3608	11.2614	1.41803	1.20617	1.17565	0.239735	0.629561		conserved hypothetical protein
MMAR_1913	MMAR_1913	26.5713	-1.10571	0.940777	-1.17532	0.239866	0.629589	Rv2797c	conserved hypothetical protein
MMAR_3541	MMAR_3541	152.009	-0.358648	0.305431	-1.17424	0.240301	0.630414	Rv0625c	conserved membrane protein
MMAR_1712	ilvC	1617.49	0.154121	0.131463	1.17235	0.241056	0.631469	Rv3001c	ketol-acid reductoisomerase IlvC
MMAR_2833	MMAR_2833	104.344	0.656951	0.56014	1.17283	0.240863	0.631469		transcriptional regulator (TetR family)
[truncated: 3,240 more rows]

## Sheet: Antibiotic resistance
geneID	gene_name	baseMean	log2FoldChange	lfcSE	stat	pvalue	padj Value	M. tb Orthologue	Product	Comments
MMAR_4221	MMAR_4221	586.621	-1.17935	0.276158	-4.27055	1.94992e-05	0.0030046	Rv1217c	tetronasin-transport integral membrane protein ABC transporter	drug efflux pump, knockout strain showed sensitivity to several antibiotics
MMAR_4220	MMAR_4220	292.43	-0.981356	0.244311	-4.01684	5.89843e-05	0.00753704	Rv1218c	unidentified antibiotic-transport ATP-binding protein ABC transporter	drug efflux pump, knockout strain showed sensitivity to several antibiotics
MMAR_1988	hflX	1065.47	-0.656955	0.17429	-3.76931	0.000163698	0.0161814	Rv2725c	GTP-binding protein HflX	regulated by whiB7, Possibly a putative GTPase, modulates activity of HFLK and HFLC proteins, a ribosome splitting factor that mediates antibiotic resistance to macrolides, controls hypoxia-induced replication arrest
MMAR_1365	whiB7	367.672	-2.24864	0.637037	-3.52985	0.000415797	0.0262453	Rv3197A	transcriptional regulatory protein Whib-like WhiB7	WhiB7, Antibiotic resistance to aminoglycosides, macrolides, tetracyclines and lincosamides, Induced by these antibiotics, fatty acids and reductive shift in cytoplasmic thiols
MMAR_1005	mmpL5	1925.69	-0.581628	0.19503	-2.98225	0.00286138	0.0722031	Rv0676c	conserved transmembrane transport protein, MmpL5	drug efflux (Bedaquiline), Siderophore export/recycling
MMAR_1725	MMAR_1725	247.138	-0.929579	0.329832	-2.81834	0.00482722	0.0972686	Rv2989	transcriptional regulatory protein	iclR family transcriptional regulator, repress katG, deletion mutant susceptible to INH,
MMAR_4182	MMAR_4182	216.142	-1.36221	0.586715	-2.32177	0.0202455	0.205671	Rv1258c	conserved hypothetical integral membrane protein	regulated by WhiB7, tap, efflux pump
MMAR_2279	MMAR_2279	1123.87	-0.299898	0.226683	-1.32298	0.185841	0.573584	Rv1473	ATP-binding protein ABC transporter	regulated by WhiB7, probable macrolide transportATPbinding protein ABC transporter
MMAR_3740	eis	242.54	-0.272371	1.03832	-0.262318	0.793077	0.943297	Rv2416c	enhanced intracellular survival protein Eis	regulated by WhiB7, Enhanced intracellular survival protein

## Sheet: NAD+ biosynthesis
geneID	gene_name	baseMean	log2FoldChange	lfcSE	stat	pvalue	padj Value	M. tb Orthologue	Product	Comments
MMAR_2392	nadB	1207.76	-0.814786	0.192275	-4.2376	2.25924e-05	0.00338176	Rv1595	l-aspartate oxidase NadB	in vitro essential, de novo NAD synthesis
MMAR_2393	nadC	426.087	-0.869063	0.27889	-3.11615	0.00183231	0.0592559	Rv1596	nicotinate-nucleotide pyrophosphatase NadC	in vitro essential, de novo NAD synthesis
MMAR_2391	nadA	999.389	-0.671103	0.226536	-2.96245	0.00305198	0.075099	Rv1594	quinolinate synthetase NadA	in vitro essential, de novo NAD synthesis
MMAR_3749	nadD	106.858	0.977915	0.34314	2.8499	0.00437326	0.0908023	Rv2421c	nicotinate-nucleotide adenylyltransferase NadD	in vitro essential, common to de novo and salvage NAD synthesis

## Sheet: devR regulon
geneID	gene_name	baseMean	log2FoldChange	lfcSE	stat	pvalue	padj Value	M. tb Orthologue	Product	Comments
MMAR_2075	MMAR_2075	952.786	-1.78871	0.275109	-6.50184	7.9343e-11	4.15678e-07	Rv2625c	conserved transmembrane alanine and leucine rich protein	regulated by devR, Probable conserved transmembrane alanine and leucine rich protein
MMAR_1522	MMAR_1522	757.32	-1.88912	0.328695	-5.74734	9.06559e-09	9.49893e-06	Rv3127	conserved hypothetical protein	regulated by devR, conserved hypothetical, Oxygen-insensitive NADPH nitroreductase , guard against the nitrogen stress
MMAR_1516	devR	328.858	-1.41228	0.267251	-5.28448	1.26061e-07	8.25543e-05	Rv3133c	two component transcriptional regulatory protein DevR	devR
MMAR_2077	MMAR_2077	810.279	-1.23908	0.260767	-4.75167	2.01743e-06	0.000706831	Rv2623	conserved hypothetical protein	regulated by devR
MMAR_3501	MMAR_3501	446.743	-2.39376	0.514625	-4.65147	3.29571e-06	0.000881844	Rv1733c	conserved hypothetical membrane protein	regulated by devR, Probable conserved transmembrane protein
MMAR_1519	MMAR_1519	609.987	-1.85154	0.450449	-4.11042	3.94935e-05	0.00544491	Rv3130c	conserved hypothetical protein	regulated by devR (tgs1, Triacylglycerol synthase (diacylglycerol acyltransferase))
MMAR_1515	MMAR_1515	1541.46	-1.64167	0.45159	-3.63531	0.000277644	0.0210808	Rv3134c	conserved hypothetical membrane protein	regulated by devR, Universal stress protein family protein
MMAR_2994	fdxA_2	521.735	-1.02513	0.302713	-3.38646	0.000707996	0.0364239	Rv2007c	ferredoxin FdxA_2	regulated by devR, Ferredoxin
MMAR_2993	MMAR_2993	1867.59	-0.993989	0.29944	-3.31949	0.000901816	0.042951	Rv2005c	conserved membrane protein	regulated by devR, Universal stress protein family protein
MMAR_5410	MMAR_5410	2483.26	-1.46128	0.441104	-3.31278	0.00092372	0.0435979	Rv1996	conserved hypothetical protein	regulated by devR, Universal stress protein family protein
MMAR_2257	otsB1	1538.1	-1.95001	0.591411	-3.29722	0.000976487	0.0444854	Rv2006	trehalose-6-phosphate phosphatase OtsB1	regulated by devR
MMAR_2076	MMAR_2076	294.617	-1.29854	0.396398	-3.27585	0.00105343	0.045611	Rv2624c	conserved hypothetical protein	regulated by devR, Universal stress protein family protein
MMAR_0860	ctpF	1373.26	-0.991499	0.347526	-2.85302	0.00433061	0.0907524	Rv1997	metal cation-transporting p-type ATPase F, CtpF	regulated by devR, calcium transport/pump
MMAR_3476	MMAR_3476	558.34	-1.21363	0.439632	-2.76056	0.00577027	0.103619	Rv2004c	conserved hypothetical protein	regulated by devR, Conserved protein
MMAR_2072	MMAR_2072	2079.25	-0.849867	0.341552	-2.48825	0.0128373	0.166472	Rv2627c	conserved hypothetical protein	regulated by devR
MMAR_1521	MMAR_1521	276.227	-0.934787	0.381572	-2.44983	0.0142924	0.175664	Rv3129	conserved protein	regulated by devR
MMAR_1426	MMAR_1426	883.508	-0.659344	0.271415	-2.42928	0.0151288	0.179453	Rv1813c	conserved hypothetical secreted protein	regulated by devR
MMAR_3482	pfkB_1	34.9049	-2.17121	0.946698	-2.29346	0.0218217	0.212893	Rv2029c	phosphofructokinase, PfkB_1	regulated by devR
MMAR_2070	MMAR_2070	489.283	-0.780855	0.392482	-1.98953	0.0466426	0.31612	Rv2629	conserved hypothetical protein	regulated by devR
MMAR_2533	MMAR_2533	129.919	-0.551417	0.280361	-1.96681	0.0492048	0.321828	Rv1813c	conserved hypothetical secreted protein	regulated by devR
MMAR_1517	devS	251.315	-0.599726	0.312311	-1.92029	0.0548214	0.334353	Rv3132c	two component sensor histidine kinase DevS	devS
MMAR_3484	hspX_1	205.42	-0.574451	0.382195	-1.50303	0.132831	0.501573	Rv2031c	heat shock protein HspX_1	regulated by devR
MMAR_1655	MMAR_1655	75.0046	-0.745956	0.534575	-1.39542	0.162889	0.546545	Rv0083	oxidoreductase	regulated by devR
MMAR_3483	MMAR_3483	430.35	-0.493481	0.380499	-1.29693	0.194655	0.584077	Rv2030c	conserved hypothetical protein	regulated by devR
MMAR_3705	MMAR_3705	466.801	-0.196207	0.223867	-0.876445	0.380788	0.747239	Rv0079	conserved hypothetical protein	regulated by devR

## Sheet: electron transport chain
geneID	gene_name	baseMean	log2FoldChange	lfcSE	stat	pvalue	padj Value	M. tb Orthologue	Product	Comments
MMAR_1684	fixA	1343.39	0.432134	0.122615	3.52433	0.000424555	0.0264791	Rv3029c	electron transfer flavoprotein (beta-subunit) FixA	Probable electron transfer flavoprotein
MMAR_0888	menE	148.464	-0.753339	0.260421	-2.89277	0.00381861	0.0842431	Rv0542c	O-succinylbenzoic acid-CoA ligase, MenE	in vitro essential,menaquinone biosynthesis, associated with electron transport chain

## Sheet: esx
geneID	gene_name	baseMean	log2FoldChange	lfcSE	stat	pvalue	padj Value	M. tb Orthologue	Product
MMAR_5119	esxN_2	309.544	-0.897633	0.2651	-3.38602	0.00070915	0.0364239	Rv1793,Rv2346c	EsaT-6 like protein EsxN_2
MMAR_3579	esxK	54.8266	1.44789	0.512167	2.82699	0.00469878	0.0957855		EsaT-6 like protein EsxK

## Sheet: molybdenum_transport_biosynth
geneID	gene_name	baseMean	log2FoldChange	lfcSE	stat	pvalue	padj Value	M. tb Orthologue	Product
MMAR_2732	modB	36.9224	2.14528	0.549311	3.90541	9.40671e-05	0.0104855	Rv1858	molybdenum-transport integral membrane protein ABC transporter ModB
MMAR_4921	moeY	383.507	-0.835085	0.253609	-3.2928	0.000991953	0.044594	Rv1355c	molybdopterin biosynthesis protein, MoeY
MMAR_4520	moeA1	385.853	-0.6864	0.217087	-3.16187	0.00156761	0.0562514	Rv0994	molybdopterin biosynthesis protein MoeA1

## Sheet: Amino acid metabolism
geneID	gene_name	baseMean	log2FoldChange	lfcSE	stat	pvalue	padj Value	M. tb Orthologue	Product	Comments
MMAR_2402	hisI	59.8992	1.32837	0.347442	3.82328	0.00013169	0.0137984	Rv1606	phosphoribosyl-AMP 1,6 cyclohydrolase HisI	Probable phosphoribosyl-AMP 1,6 cyclohydrolase HisI, Involved in histidine biosynthesis pathway
MMAR_5102	lysS	332.525	0.708802	0.189698	3.73648	0.000186615	0.017776	Rv3598c	lysyl-tRNA synthetase 1 LysS
MMAR_2215	fmt	187.309	-0.90446	0.313783	-2.88244	0.00394605	0.0857816	Rv1406	methionyl-tRNA formyltransferase Fmt	in vitro essential, methionyl-tRNA formyltransferase, Modify the free amino group of the aminoacyl moiety of methionyl-tRNA(fMet). The formyl group appears to play a dual role in the initiator identity of N-formylmethionyl-tRNA by:(I) promoting its recognition by IF2 and (II) impairing its binding to EFTU-GTP, essential gene
MMAR_4492	arcA	218.362	-0.556087	0.193644	-2.8717	0.00408266	0.0873023	Rv1001	arginine deiminase ArcA	arginine degradation
MMAR_1188	trpS	177.961	0.631805	0.223173	2.83101	0.00464012	0.0953317	Rv3336c	tryptophanyl-tRNA synthetase TrpS
MMAR_1788	glnB	283.637	0.490715	0.174719	2.8086	0.0049757	0.0983686	Rv2919c	nitrogen regulatory protein P-II GlnB	control the transcription of glutamine synthase gene

## Sheet: nucleoid associated proteins
geneID	gene_name	baseMean	log2FoldChange	lfcSE	stat	pvalue	padj Value	M. tb Orthologue	Product	Comments
MMAR_2201	mihF	1161.1	0.615616	0.133023	4.62788	3.69435e-06	0.000921653	Rv1388	integration host factor MihF	nucleoid associated protein, regulates genes involved in lipid metabolism, metabolic pathways, translation and virulence, Regulates lsr2
MMAR_5101	lsr2	618.106	0.816749	0.180467	4.52576	6.01777e-06	0.00131363	Rv3597c	iron-regulated Lsr2 protein precursor	nucleoid associated protein

## Sheet: cell division and PG synthesis
geneID	gene_name	baseMean	log2FoldChange	lfcSE	stat	pvalue	padj Value	M. tb Orthologue	Product	Comments
MMAR_5171	ponA2	2571.99	-0.343578	0.0723163	-4.75104	2.02376e-06	0.000706831	Rv3682	bifunctional membrane-associated penicillin-binding protein 1A/1B PonA2	involved in adaptation to nonreplication in response to starvation or anaerobiosis, bifunctional membrane-associated penicillin-binding protein 1A/1B PonA2
MMAR_4623	MMAR_4623	418.585	0.66552	0.186697	3.56471	0.000364262	0.0245721	Rv0907	conserved hypothetical penicillin binding protein	penicillin binding protein
MMAR_1530	ftsE	451.335	0.45701	0.145562	3.13962	0.00169169	0.0568127	Rv3102c	cell division ATP-binding protein FtsE	Putative cell division ATP-binding protein, Thought to be involved in active transport of septation component across the membrane, Is coded in an operon essential for cell division.
MMAR_4058	murI	153.8	-0.73729	0.254429	-2.89782	0.0037576	0.0836189	Rv1338	glutamate racemase MurI	in vitro essential, involved in peptidoglycan biosynthesis

[truncated: 5 more sheets: ribosomal proteins, drug eff pumps&ABC transporters, lipid metabolism&lipoproteins, protein folding, in_vitro_in_vivo_essential_gene]
