# Supplementary material for: Granuloma dual RNA-seq reveals composite transcriptional programs driven by neutrophils and necrosis within tuberculous granulomas
Source: Sci Adv. 2026 Jan 21;12(4):eadw4619. doi: 10.1126/sciadv.adw4619 (PMC12822655; doi:10.1126/sciadv.adw4619)
Supplement: Supplementary file 2 — Tables S1 to S10 [file sciadv.adw4619_tables_s1_to_s10.zip › adw4619_table_s6.xlsx]

## Sheet: Drerio_Rac2D57N_vs_WT_Gran
gene_name	baseMean	log2FoldChange	lfcSE	stat	pvalue	padj Value
SPOCK1	256.945	4.88632	0.323998	15.0813	2.14904e-51	3.38388e-47
DNAJC6	291.211	2.21785	0.225051	9.85488	6.52947e-23	5.14065e-19
zgc:123297	123.245	2.90797	0.353156	8.23424	1.80703e-16	9.48452e-13
slc26a3.2	11157	1.08147	0.148634	7.27609	3.4363e-13	1.3527e-09
tfpia	32738	0.782655	0.112279	6.97066	3.15463e-12	9.93456e-09
enpp6	907.852	1.021	0.154937	6.58976	4.40528e-11	1.15609e-07
znf1005	509.244	1.18814	0.188266	6.31093	2.77359e-10	6.23899e-07
si:ch211-264f5.2	518.435	-1.74903	0.279999	-6.24657	4.19573e-10	8.25824e-07
myo5b	5550.86	-1.86836	0.31547	-5.92248	3.17125e-09	5.54828e-06
cdc42ep3	6153.99	0.754217	0.129185	5.83825	5.27517e-09	8.30629e-06
ahr1b	466.627	1.37941	0.24054	5.73464	9.77209e-09	1.36548e-05
ppt2a.1	334.85	-3.31978	0.579979	-5.72397	1.04063e-08	1.36548e-05
slit2	22618.6	0.520744	0.0954217	5.45729	4.83459e-08	5.85581e-05
MCTP1	1790.72	0.82989	0.154249	5.38021	7.43986e-08	8.36771e-05
mtnr1al	185.524	1.34046	0.251179	5.33667	9.46687e-08	9.93769e-05
SALL3	210.214	-2.11561	0.400956	-5.27642	1.3173e-07	0.000129638
sgk2b	5533.42	0.929455	0.178439	5.20882	1.9005e-07	0.000176031
fbp1b	119.291	1.73642	0.336596	5.15876	2.48585e-07	0.000217456
si:ch211-185a18.2	500.317	-0.848319	0.165168	-5.13611	2.80477e-07	0.000223266
TMEM132C	440.326	-0.718062	0.139863	-5.13404	2.83585e-07	0.000223266
tdrd5	364.295	-1.12743	0.221078	-5.09969	3.40212e-07	0.000246727
si:dkey-228a15.1	3119.13	1.19064	0.233587	5.0972	3.44722e-07	0.000246727
GPR143	258.049	-1.83137	0.360113	-5.08554	3.66575e-07	0.00025096
mgst1.1	986.988	0.926135	0.184227	5.02713	4.9788e-07	0.000320304
ctnnb2	27632.1	0.414834	0.0825859	5.02306	5.08548e-07	0.000320304
mhc2d8.37a2	42.2286	-2.71761	0.544408	-4.99186	5.98006e-07	0.000362162
lmnl3	942.473	-2.02152	0.406013	-4.97894	6.39326e-07	0.000372846
ramp1	1506.27	0.564616	0.114524	4.93011	8.21825e-07	0.000445862
ADGRL3	6326.85	0.438073	0.0889026	4.92756	8.32621e-07	0.000445862
stat1a	26443.8	0.459697	0.0933652	4.92364	8.49476e-07	0.000445862
col11a1b	431.41	1.44638	0.295105	4.90124	9.52321e-07	0.000483718
nr6a1b	622.143	0.826481	0.169181	4.88518	1.03336e-06	0.000508479
cpo	1592.51	1.72265	0.355432	4.84665	1.25566e-06	0.000592453
ssbp3a	951.642	0.963036	0.198853	4.84295	1.27927e-06	0.000592453
sybu	770.462	-1.7419	0.360989	-4.82535	1.39759e-06	0.000628757
slc6a14	98012.1	0.647259	0.134471	4.81339	1.48393e-06	0.000639676
serpinb1	8139.33	0.670404	0.139353	4.81082	1.50311e-06	0.000639676
zgc:136254	77.5144	-2.10166	0.439142	-4.78584	1.70274e-06	0.000705562
sycp1	1410.22	0.705696	0.147737	4.77672	1.78181e-06	0.000719393
TREH	243.795	-0.90896	0.191677	-4.74214	2.1147e-06	0.000816415
cdcp1a	9155.79	0.322051	0.0679277	4.74108	2.12581e-06	0.000816415
fibinb	158.411	-0.884229	0.186786	-4.73392	2.20226e-06	0.000825638
slc25a1b	2111.19	0.592822	0.125663	4.71755	2.38699e-06	0.000874082
apoda.1	714.287	-1.74261	0.370375	-4.70499	2.53883e-06	0.000882963
si:ch211-251f6.7	316.81	-2.70423	0.57484	-4.70432	2.54715e-06	0.000882963
lrfn1	26.0335	-3.16126	0.672359	-4.70175	2.57947e-06	0.000882963
sytl1	767.83	0.734147	0.156556	4.68935	2.74069e-06	0.00091819
abcb4	30138.8	1.18571	0.253317	4.68072	2.85863e-06	0.00093775
nanos3	172.433	-2.83195	0.605768	-4.67497	2.93995e-06	0.000944743
pdzrn3b	748.07	-0.722002	0.154686	-4.66753	3.04835e-06	0.000946241
ezrb	33275.9	0.621376	0.133159	4.66643	3.0648e-06	0.000946241
lrrc3	135.381	-3.10003	0.66858	-4.63674	3.53952e-06	0.00106895
aqp1a.1	1646	-1.86979	0.40355	-4.63335	3.59803e-06	0.00106895
pnp4a	1101.84	-2.07086	0.449658	-4.60541	4.11658e-06	0.00120036
ap1s3b	1510.28	0.419676	0.0914086	4.59121	4.40691e-06	0.00124044
tm4sf21a	56471.3	0.566895	0.123634	4.58528	4.53384e-06	0.00124044
fn1b	7372.61	-0.712962	0.155516	-4.5845	4.55069e-06	0.00124044
CUX2	62.0278	-2.96035	0.645917	-4.58318	4.57965e-06	0.00124044
mlpha	918.25	-1.60223	0.349827	-4.58008	4.64792e-06	0.00124044
trim36	572.947	-1.54834	0.33883	-4.56966	4.88515e-06	0.00128203
wbp2	4974.08	0.523375	0.114891	4.5554	5.2285e-06	0.00133675
oxr1b	360.739	-0.931413	0.204578	-4.55286	5.29227e-06	0.00133675
pou5f3	1410.8	-1.95897	0.430483	-4.55064	5.34835e-06	0.00133675
lhx2a	16.8251	-6.23585	1.37746	-4.52708	5.98055e-06	0.0014714
plcd1b	337.24	-1.93747	0.429775	-4.5081	6.54094e-06	0.00158452
rnd1b	8076.72	0.696749	0.155171	4.4902	7.11547e-06	0.00169758
ripor3	357.568	-2.2136	0.493875	-4.48211	7.39069e-06	0.00173692
ftr81	269.134	-2.68031	0.603326	-4.44256	8.88958e-06	0.00205544
siva1	1713.35	-1.70443	0.38426	-4.43562	9.18062e-06	0.00205544
gas2l3	2212.73	0.984877	0.222135	4.43368	9.26366e-06	0.00205544
nasp	2663.57	-1.14336	0.257887	-4.43358	9.26814e-06	0.00205544
wscd2	183.501	-1.91508	0.432662	-4.42627	9.58765e-06	0.00209676
cd59	429.768	-1.65395	0.373994	-4.42239	9.76141e-06	0.00210552
slc34a2b	30918.1	0.604676	0.136918	4.41635	1.00381e-05	0.00213595
hspb15	80.2309	-1.97159	0.447386	-4.40691	1.04854e-05	0.00218927
slc29a1a	3342.48	-1.06148	0.240958	-4.40524	1.05668e-05	0.00218927
SLC5A3	13802	0.824787	0.187611	4.39626	1.10134e-05	0.00225217
palm1b	12659.3	0.590708	0.134452	4.39345	1.11568e-05	0.00225224
hpn	1064.02	1.23844	0.283204	4.37295	1.22577e-05	0.00244316
dazl	243.651	-2.35944	0.539894	-4.37019	1.24139e-05	0.00244337
fbn2b	1831.5	-1.14544	0.262853	-4.35771	1.31431e-05	0.00255495
EMILIN2	2835.49	0.641279	0.14742	4.35	1.36136e-05	0.00259148
jag1a	89922.7	0.45179	0.103878	4.34925	1.36602e-05	0.00259148
f3a	741.618	0.812803	0.187274	4.34018	1.42364e-05	0.00264007
nfe2l2a	47971.3	0.326832	0.0753247	4.33898	1.43146e-05	0.00264007
cyp2k19	1659.73	-1.55147	0.357698	-4.33738	1.44193e-05	0.00264007
gnai1	19513.1	0.39634	0.0918515	4.315	1.59601e-05	0.00288859
h1m	1613.1	-1.46701	0.340203	-4.31216	1.61664e-05	0.00289268
dnajb1b	4561	0.726505	0.168697	4.30658	1.65801e-05	0.00292942
septin15	1279.21	-1.07012	0.24873	-4.30234	1.69002e-05	0.00292942
znf148	2586.99	0.499448	0.116098	4.30195	1.69298e-05	0.00292942
cnot7	650.439	-0.697608	0.16235	-4.29693	1.73178e-05	0.00296397
plac8.1	178.913	1.35095	0.315736	4.27872	1.87971e-05	0.00318256
si:ch211-241b2.4	122.902	-1.15342	0.270361	-4.26624	1.98795e-05	0.00330119
wee2	676.715	-1.58412	0.371376	-4.26555	1.99413e-05	0.00330119
fnbp1l	2859.21	0.492904	0.115611	4.26348	2.01266e-05	0.00330119
RAB27B	973.262	-1.58395	0.373398	-4.24198	2.2156e-05	0.00358264
DEPDC7	201.498	-2.58553	0.610299	-4.23651	2.27025e-05	0.00358264
haus6	1651.47	-1.76341	0.416269	-4.23624	2.27297e-05	0.00358264
slc6a6a	5945.06	0.943001	0.222615	4.23601	2.27527e-05	0.00358264
SEMA4G	63.5366	-1.51415	0.358078	-4.22854	2.3521e-05	0.00366619
cnn3a	35770.6	0.54615	0.129224	4.22637	2.3749e-05	0.00366619
bpnt1	2468.88	0.819174	0.194629	4.20891	2.56606e-05	0.00389143
gpc4	3171.67	0.468367	0.11129	4.20854	2.57023e-05	0.00389143
ankdd1a	303.279	-0.677397	0.161048	-4.20618	2.59729e-05	0.00389494
kcnc2	72.8732	-2.21649	0.527468	-4.20214	2.64407e-05	0.00390352
nexn	492.638	1.04139	0.247934	4.20028	2.66581e-05	0.00390352
enpep	71232.5	0.461765	0.109962	4.1993	2.67738e-05	0.00390352
rab1ba	15690.7	0.29993	0.0715835	4.18993	2.79041e-05	0.00403099
bmb	894.61	-0.784456	0.188362	-4.16462	3.1187e-05	0.004452
eif4e1b	430.268	-1.97482	0.474859	-4.15875	3.19993e-05	0.004452
zgc:172014	174.524	-1.1853	0.285086	-4.15768	3.21499e-05	0.004452
scarb2a	78765.6	0.565289	0.135989	4.15687	3.22634e-05	0.004452
GCNT7	1550.74	0.590554	0.142124	4.15521	3.24994e-05	0.004452
pip5k1bb	391.921	-0.756291	0.182015	-4.1551	3.25149e-05	0.004452
tmem79a	104.12	-1.91524	0.461725	-4.14801	3.35373e-05	0.0045524
adss1	777.937	-0.630193	0.152132	-4.1424	3.43688e-05	0.00461713
bag6	10272.2	0.369305	0.0891856	4.14086	3.46006e-05	0.00461713
zgc:114130	919.347	-1.78945	0.433142	-4.13131	3.60696e-05	0.00477271
anxa13l	125.209	-1.67003	0.404433	-4.1293	3.63863e-05	0.00477448
rpz4	6695.98	0.46167	0.112009	4.12172	3.76049e-05	0.00489361
PRKX	12255	0.443897	0.10789	4.11433	3.88298e-05	0.00501159
tcap	30.1821	1.61596	0.393174	4.11005	3.95574e-05	0.00506399
mmp23bb	541.611	0.704103	0.171449	4.10678	4.01212e-05	0.00507345
glulb	17552.2	0.456453	0.111187	4.10529	4.03808e-05	0.00507345
FHOD3	89.2418	-1.73077	0.421723	-4.10405	4.05979e-05	0.00507345
alx4b	435.767	-1.6297	0.400414	-4.07004	4.70045e-05	0.00582782
ahcyl2b	27491.2	0.420685	0.103629	4.05954	4.91703e-05	0.00604872
zgc:110843	1265.87	-0.784789	0.193597	-4.05372	5.04098e-05	0.00614236
zgc:112980	1472.09	-0.795345	0.196269	-4.05232	5.07117e-05	0.00614236
lgr4	1504.73	1.1532	0.284718	4.05033	5.1146e-05	0.00614767
bokb	105.213	-2.48336	0.61421	-4.04318	5.27318e-05	0.00629026
ARHGAP22	736.517	-0.791204	0.196072	-4.03528	5.45376e-05	0.00644443
si:dkey-90l23.2	2477.95	-1.7026	0.422065	-4.03397	5.48427e-05	0.00644443
zdhhc18b	421.524	-1.32027	0.327906	-4.02639	5.66407e-05	0.00656415
ntn4	196.08	-1.81999	0.45204	-4.02616	5.66953e-05	0.00656415
hprt1l	321.029	-1.64855	0.409765	-4.02315	5.74242e-05	0.00660001
endouc	2252.83	-1.53169	0.381626	-4.01358	5.98039e-05	0.00682107
sdf4	3680.56	0.347918	0.0867201	4.01197	6.02139e-05	0.00682107
DVL1	1330.04	0.558356	0.139481	4.0031	6.25187e-05	0.00703156
zgc:113425	164.301	-2.76028	0.690075	-3.99997	6.33504e-05	0.00707457
cxadr	19072.9	0.509693	0.127481	3.99819	6.38281e-05	0.00707773
irge4	96.0237	2.26756	0.568178	3.99093	6.58153e-05	0.00724704
ankrd13c	4242.63	0.30701	0.0770524	3.98443	6.76424e-05	0.00725599
GRIK4	130.203	-1.3504	0.338924	-3.98438	6.76564e-05	0.00725599
si:ch211-105j21.9	2730.54	0.807246	0.202686	3.98274	6.81239e-05	0.00725599
uraha	442.997	-1.67107	0.419654	-3.98202	6.83323e-05	0.00725599
GDAP1L1	366.245	1.00485	0.252387	3.98137	6.85183e-05	0.00725599
zgc:158803	3458.12	0.35481	0.0891287	3.98088	6.86614e-05	0.00725599
cers4a	46.9375	-1.34476	0.338225	-3.97594	7.01029e-05	0.00731913
slc12a8	382.047	0.962771	0.242167	3.97565	7.01885e-05	0.00731913
vtg4	29.493	-4.80647	1.20972	-3.97322	7.09073e-05	0.00734544
cyp2k18	116.855	-1.4102	0.355366	-3.96829	7.23888e-05	0.00744882
COQ8A	138.589	-1.04678	0.263887	-3.96678	7.28514e-05	0.00744882
cyp17a1	496.352	-1.2302	0.310641	-3.96018	7.48929e-05	0.00760816
znf385b	123.855	-1.61331	0.408001	-3.95418	7.67976e-05	0.00770244
dennd6b	284.505	-1.77154	0.448018	-3.95417	7.67994e-05	0.00770244
ptprb	360.313	-0.659673	0.16708	-3.94824	7.87289e-05	0.00784598
cdh7a	147.899	-2.10018	0.532838	-3.94149	8.09757e-05	0.00800701
inhbb	271.865	-1.08581	0.275562	-3.94035	8.13617e-05	0.00800701
gpr160	108.188	-1.59313	0.404497	-3.93854	8.19777e-05	0.00801752
st6galnac1.2	146.381	-2.7088	0.688525	-3.9342	8.34726e-05	0.00811333
SYNPR	1637.83	-1.26364	0.322575	-3.91737	8.95218e-05	0.00862634
uchl1	2064.59	-1.26254	0.322365	-3.91649	8.98463e-05	0.00862634
rundc3b	75.5722	-1.52751	0.390383	-3.91286	9.12103e-05	0.00870422
ANKRD33B	422.064	0.683587	0.174929	3.90779	9.31442e-05	0.00879068
tspan7b	61.2401	-2.62664	0.672195	-3.90756	9.32328e-05	0.00879068
atp2b3a	61.937	-1.78727	0.458095	-3.90152	9.55897e-05	0.00895926
tob1b	8816.04	0.365636	0.093815	3.89742	9.72237e-05	0.00905849
asap2a	559.868	-0.657107	0.169121	-3.88542	0.000102155	0.00946193
zgc:172128	15.0442	-7.04651	1.81539	-3.88154	0.000103798	0.00955787
ASTN1	801.238	-1.01691	0.262434	-3.8749	0.000106667	0.00976502
egf	711.115	-1.16934	0.302024	-3.87166	0.000108098	0.00983879
illr4	658.525	-0.980235	0.253416	-3.86809	0.00010969	0.00989266
VAV2	720.638	-0.823262	0.212866	-3.86752	0.000109946	0.00989266
vwa5a	7460.98	0.353708	0.0915559	3.86331	0.000111862	0.00999082
znhit3	180.112	-1.19505	0.309411	-3.86234	0.000112306	0.00999082
gba3	53.8177	-1.80572	0.467837	-3.85971	0.000113521	0.0100342
klf2b	155379	0.472981	0.12258	3.85854	0.000114068	0.0100342
slc16a1b	11289.3	0.361684	0.0939345	3.85039	0.00011793	0.0103163
CRISPLD2	10884.9	0.428993	0.111489	3.84784	0.000119162	0.0103665
nab1b	7912.38	0.354664	0.0923235	3.84154	0.000122265	0.010578
IRAG1	357.249	-1.37304	0.35782	-3.83725	0.000124421	0.0107056
pcdh15b	46.9973	-3.34011	0.871124	-3.83425	0.000125946	0.0107528
FAM177A1	100.738	-1.37853	0.359603	-3.8335	0.000126335	0.0107528
DOCK3	86.3551	-1.44655	0.377496	-3.83197	0.000127123	0.0107617
ube2t	460.818	-0.833248	0.217847	-3.82492	0.000130813	0.0109587
slc2a9l1	138.428	1.08079	0.282571	3.82483	0.000130865	0.0109587
dipk1c	255.687	-1.28717	0.336643	-3.82356	0.000131538	0.0109587
pon1	9297.3	0.640472	0.167578	3.82192	0.000132414	0.0109737
e2f5	330.972	-1.92195	0.503398	-3.81796	0.00013456	0.0110931
MYO16	23.3846	-2.31533	0.606816	-3.81553	0.000135892	0.0111445
si:dkeyp-46h3.8	656.142	-1.82821	0.479464	-3.81304	0.000137267	0.011199
ms4a17a.12	131.77	-2.38782	0.626508	-3.81131	0.00013823	0.0112194
MCOLN3	93.0297	-2.16881	0.570776	-3.79976	0.000144835	0.0116836
zgc:153352	177.851	-1.54847	0.407628	-3.79874	0.000145433	0.0116836
gtpbp2b	115.099	-1.14492	0.301539	-3.79694	0.000146494	0.0117091
pigrl4.2	574.752	-0.624131	0.164459	-3.79505	0.000147615	0.0117391
alg1	536.508	-1.31888	0.348147	-3.78828	0.000151693	0.0119644
orc6	396.489	-1.00707	0.265893	-3.7875	0.000152169	0.0119644
bora	549.615	-1.35442	0.35776	-3.78584	0.000153187	0.0119644
H3C13	492.475	-0.695768	0.183834	-3.78476	0.000153855	0.0119644
PMS2	146.566	-1.04461	0.27605	-3.78413	0.000154247	0.0119644
dpysl4	95.9917	-2.22276	0.588136	-3.77932	0.000157256	0.012138
USP53	6123.57	0.585056	0.155076	3.7727	0.000161488	0.0124038
acsf2	389.584	-0.856444	0.227141	-3.77053	0.000162898	0.0124515
dhx32a	103.232	-2.5239	0.670059	-3.76668	0.00016543	0.0125839
tuba4l	9071.23	-2.11687	0.563069	-3.75953	0.000170236	0.0128872
slc18b1	479.189	-1.51247	0.402803	-3.75486	0.000173441	0.013067
AATK	1573.44	-0.994874	0.265297	-3.75003	0.000176811	0.0132575
CREB5	4557.3	0.496116	0.132371	3.74793	0.000178301	0.0132987
rrm2	9143.15	-0.843654	0.225162	-3.74688	0.00017905	0.0132987
pcdh1a3	128.619	-1.33046	0.355398	-3.74357	0.000181423	0.0134116
zgc:92907	300.645	-0.581724	0.155468	-3.74176	0.000182733	0.0134454
vsig10	294.681	-1.25761	0.33657	-3.73654	0.000186573	0.0136641
TTC39A	1192.77	-0.805757	0.215796	-3.73388	0.000188553	0.0137452
NHERF4	281.849	0.625006	0.167482	3.73179	0.000190123	0.0137957
ulk1a	3427.55	0.35003	0.0939203	3.72688	0.000193864	0.0140026
mtdha	14987.1	0.293983	0.0789311	3.72456	0.000195658	0.0140677
raraa	10089.8	0.365565	0.0982851	3.71944	0.000199664	0.0142905
limk2	2600.65	0.557305	0.14997	3.71611	0.000202317	0.0144148
fbxo16	39.3524	-2.14723	0.578707	-3.7104	0.000206933	0.0146773
slc15a2	200.307	-1.23277	0.332425	-3.70842	0.000208554	0.0146956
gipc2	936.769	0.439711	0.118612	3.70715	0.000209604	0.0146956
trpm1b	479.755	-1.16447	0.314154	-3.70668	0.00020999	0.0146956
snapc1a	100.794	-2.11577	0.571038	-3.70514	0.000211277	0.0147202
mis12	491.298	-0.457221	0.123453	-3.7036	0.000212558	0.0147442
defbl1	2573.09	-2.10468	0.569034	-3.69869	0.000216711	0.0148829
mapre3b	2020.89	0.480543	0.129949	3.69793	0.000217366	0.0148829
mycla	984.807	-1.37413	0.371727	-3.6966	0.000218503	0.0148829
fstb	201.013	-1.63371	0.442041	-3.69585	0.000219155	0.0148829
sipa1l2	15160	0.434206	0.11749	3.6957	0.000219283	0.0148829
sinup	328.662	-1.96547	0.532044	-3.69419	0.000220591	0.0148869
ctss2.1	6982.54	-0.939555	0.254384	-3.69345	0.000221234	0.0148869
cfap20dc	28.1828	-4.25058	1.15259	-3.68784	0.000226162	0.0151538
pdlim5a	4841.17	-0.818603	0.222079	-3.68608	0.00022773	0.0151943
slc44a5b	387.926	-0.571058	0.15499	-3.68449	0.000229158	0.015225
spdya	115.565	-1.77058	0.480703	-3.68332	0.000230215	0.0152309
glula	539.375	-1.40974	0.383335	-3.67758	0.000235456	0.015452
fancg	313.318	-0.778467	0.211683	-3.67751	0.000235519	0.015452
col19a1	68.8366	-1.23753	0.337342	-3.66846	0.000244011	0.0159427
lta4h	1431.43	-0.587076	0.160092	-3.66711	0.000245303	0.0159609
serpinh2	527.115	-0.778852	0.212614	-3.66321	0.00024907	0.016025
exoc3l1	1239.16	-1.1231	0.30663	-3.66273	0.000249544	0.016025
pcdh1g1	69.8744	-1.71323	0.467806	-3.66227	0.000249994	0.016025
sh3gl2a	53.3623	-2.16558	0.591536	-3.66095	0.00025128	0.016025
gins2	334.42	-1.03781	0.283489	-3.66085	0.000251377	0.016025
galnt7	6759.41	0.473045	0.12927	3.65935	0.000252855	0.0160542
si:dkeyp-2e4.2	26.0388	-2.25237	0.616027	-3.65629	0.000255889	0.0161234
bcl6ab	9048.93	0.358789	0.0981319	3.65619	0.000255991	0.0161234
zgc:163040	146.315	-0.96297	0.263883	-3.64923	0.000263023	0.0164951
hapln4	21.9854	-3.1626	0.866872	-3.64829	0.000263988	0.0164951
nprl2	661.192	-0.495612	0.135992	-3.64441	0.000268003	0.0166349
clcn2c	28.8872	-3.00911	0.825832	-3.64373	0.000268716	0.0166349
RERE	19966.8	0.304321	0.0835341	3.64308	0.000269395	0.0166349
dut	1227.12	-0.681173	0.187165	-3.63941	0.000273258	0.0168075
bcap31	7669.89	0.322536	0.0887808	3.63294	0.000280207	0.0171679
slc5a6b	468.455	-0.464461	0.12804	-3.62746	0.000286228	0.0174541
GPR63	163.081	-0.815265	0.224844	-3.62592	0.000287934	0.0174541
gemin7	631.342	-0.735539	0.202869	-3.62568	0.000288205	0.0174541
FAM149A	65.152	-1.64212	0.453392	-3.62185	0.000292508	0.0176468
zgc:175214	15462.1	0.236076	0.0652221	3.61958	0.000295083	0.0177343
tmem44	122.786	-2.23958	0.618961	-3.61829	0.000296552	0.0177548
sptlc2b	6949.42	0.382143	0.105677	3.61613	0.000299037	0.0178357
mos	466.278	-1.76572	0.48894	-3.61132	0.000304648	0.0181018
tm9sf3	17249.2	0.311293	0.0862299	3.61003	0.000306161	0.0181233
si:dkeyp-72h1.1	78.1401	-1.62164	0.449364	-3.60874	0.000307688	0.0181275
palm2akap2	6944.96	0.63989	0.177352	3.60803	0.000308533	0.0181275
zgc:56699	634	-1.55472	0.431784	-3.60069	0.00031737	0.0185773
nherf4b	21701.2	0.719791	0.200044	3.59816	0.000320474	0.0186896
phlda2	32830.5	0.539321	0.14996	3.59644	0.000322601	0.0187339
zgc:163014	147.462	-2.45149	0.681799	-3.59562	0.000323614	0.0187339
reep2	282.467	-2.08924	0.581445	-3.59319	0.000326654	0.01874
DNAH2	33.6747	-1.66612	0.463726	-3.5929	0.000327013	0.01874
cyp2n13	387.148	-1.41361	0.393479	-3.59259	0.000327402	0.01874
APLP1	1044.37	-0.852894	0.23746	-3.59174	0.00032848	0.01874
smyd3	162.609	-1.0283	0.286444	-3.58989	0.000330812	0.018805
inka1b	7996.34	0.765465	0.214066	3.57584	0.000349109	0.0197736
etv5a	1143.85	-0.546081	0.152879	-3.57199	0.000354278	0.0199871
orc5	277.274	-0.804844	0.225374	-3.57115	0.000355416	0.0199871
spp1	130.954	-1.28345	0.359587	-3.56923	0.000358029	0.0200624
EFR3B	1237.9	0.707836	0.198445	3.56692	0.000361201	0.0201155
tdgf1	104.486	-1.50853	0.422951	-3.56668	0.000361533	0.0201155
RSU1	4473.5	0.365312	0.102499	3.56406	0.000365167	0.0202332
reep5	10758.2	0.367715	0.103195	3.5633	0.000366217	0.0202332
UNC5D	21.8457	-3.01922	0.847855	-3.56101	0.000369437	0.0203397
SRPRA	3360.56	0.369761	0.103947	3.5572	0.000374824	0.0205644
ier5	9454.69	0.426068	0.119906	3.55335	0.000380352	0.0207952
ACBD3	779.665	0.529061	0.149023	3.55021	0.000384922	0.0209337
pigr	553.757	0.58293	0.164249	3.54906	0.000386609	0.0209337
prkcda	774.944	-0.657573	0.18529	-3.54888	0.000386873	0.0209337
optn	7196.14	0.368299	0.103834	3.54701	0.000389627	0.02099
pcgf6	128.414	-1.14065	0.321639	-3.54637	0.000390579	0.02099
grna.2	11318.7	-0.806993	0.227668	-3.54461	0.000393195	0.0210587
pttg1	864.133	-1.17878	0.332804	-3.54198	0.000397132	0.0211974
gpx8	705.854	-1.5365	0.434107	-3.53945	0.000400964	0.0212669
sass6	502.625	-1.14299	0.323011	-3.53855	0.00040233	0.0212669
cyp4t8	524.691	-1.02151	0.288688	-3.53845	0.000402486	0.0212669
alox5b.3	84.0401	-1.87318	0.530466	-3.53119	0.000413696	0.0216993
SPECC1	1187.15	-0.362055	0.102531	-3.53116	0.000413734	0.0216993
apodb	13734.7	-1.10198	0.312217	-3.52955	0.000416265	0.0216993
ddit3	8062.22	0.584936	0.165742	3.5292	0.000416819	0.0216993
dynll2a	423.176	-1.93698	0.548945	-3.52855	0.000417837	0.0216993
rab34a	4211.32	0.514732	0.145934	3.52714	0.000420068	0.0216993
l3mbtl3	1105.52	0.419291	0.118881	3.52699	0.000420315	0.0216993
TSHZ2	7994.46	0.502552	0.14268	3.52223	0.000427939	0.0218801
cenpk	410.385	-0.701867	0.199386	-3.52015	0.000431307	0.0218801
si:ch73-21g5.7	49.8888	-1.77039	0.502954	-3.51998	0.000431575	0.0218801
tmem266	92.1387	-1.17647	0.334241	-3.51982	0.000431847	0.0218801
orc3	937.311	-0.612447	0.174018	-3.51945	0.000432448	0.0218801
RAD54B	328.076	-0.667754	0.189747	-3.51918	0.000432881	0.0218801
phgdh	635.03	-1.13576	0.322771	-3.51877	0.000433544	0.0218801
dnd1	142.715	-2.08599	0.593021	-3.51756	0.000435531	0.0219101
tdp2b	305.812	-0.75062	0.213563	-3.51475	0.000440165	0.0220727
gprc5c	5443.68	0.58006	0.165101	3.51337	0.000442458	0.0221173
sall4	1209.32	-0.90996	0.25916	-3.51118	0.000446114	0.0222295
dct	20.9895	-2.29403	0.653918	-3.50813	0.000451265	0.02238
rhbdl3	114.963	-1.65381	0.471478	-3.50771	0.000451978	0.02238
sort1a	2644.87	-0.559672	0.159715	-3.50419	0.000457996	0.0226069
gig2e	318.69	1.4641	0.41803	3.50239	0.000461099	0.0226431
slc13a2	70041.6	0.573488	0.163756	3.5021	0.000461605	0.0226431
DGKA	69.0857	-2.18692	0.624941	-3.4994	0.000466302	0.0228025
rell1	6048.15	0.412507	0.118163	3.49101	0.000481195	0.023399
si:ch73-382f3.1	271.182	-1.05048	0.30095	-3.49055	0.000482021	0.023399
appa	48874.9	0.36377	0.104231	3.49003	0.000482959	0.023399
tlcd1	131.663	-1.28774	0.369544	-3.48467	0.000492738	0.0237996
piwil1	305.829	-1.18477	0.340192	-3.48266	0.00049645	0.0238035
foxh1	387.683	-1.4934	0.428828	-3.48251	0.000496735	0.0238035
bub3	1664.12	-0.426181	0.122389	-3.48218	0.000497356	0.0238035
col4a5	58.5419	-1.28954	0.370499	-3.48055	0.000500394	0.0238408
acss1	12374.5	0.336947	0.0968206	3.48012	0.000501188	0.0238408
tspan9b	3090.98	0.48696	0.139958	3.47933	0.000502676	0.0238408
sfr1	148.324	-0.887001	0.255537	-3.47113	0.000518277	0.0244973
harbi2	571.387	-1.77218	0.510652	-3.47043	0.000519631	0.0244973
nup42	652.716	-0.433225	0.124958	-3.46696	0.000526389	0.0247419
acsl1b	5980.42	0.52041	0.150184	3.46515	0.00052993	0.0247775
trmt5	364.332	-1.3086	0.377667	-3.46497	0.000530294	0.0247775
haus1	666.659	-0.465611	0.134449	-3.46311	0.000533963	0.0248751
hps1	2405.31	-0.415289	0.120028	-3.45994	0.000540296	0.025082
SCML4	161.36	-1.3235	0.382593	-3.4593	0.00054159	0.025082
scarb1	2336.53	-2.24477	0.649126	-3.45815	0.000543903	0.0251152
pard6b	809.584	0.443946	0.128406	3.45736	0.000545504	0.0251155
lpcat1	248.605	-1.72861	0.500822	-3.45156	0.000557363	0.0255324
slc2a15a	184.49	-1.50459	0.436002	-3.45088	0.000558758	0.0255324
akr1b1.1	2693.18	0.368566	0.106815	3.45052	0.00055951	0.0255324
ildr2	15994.6	0.522046	0.151346	3.44935	0.000561944	0.0255324
zgc:111976	135.515	-2.54487	0.737857	-3.449	0.000562666	0.0255324
tp53inp1	16679.5	0.630962	0.182988	3.4481	0.000564538	0.0255412
alkal2b	16.1203	-3.87105	1.12291	-3.44735	0.000566105	0.0255412
anos1a	849.51	0.765393	0.22209	3.44632	0.00056828	0.0255489
fkbp6	80.2187	-2.33297	0.677061	-3.44573	0.000569521	0.0255489
ddit4	2091.12	-1.00026	0.290584	-3.44224	0.000576915	0.0258071
selenoo1	1296.52	0.488954	0.142284	3.43647	0.000589356	0.0262304
hoxd3a	29.5668	-1.50222	0.437163	-3.4363	0.000589709	0.0262304
abca4a	113.38	-1.15696	0.336876	-3.43439	0.000593898	0.02631
crp5	48.4497	-6.87755	2.00355	-3.43267	0.000597659	0.02631
GBE1	2257.03	0.309921	0.0902904	3.43249	0.000598058	0.02631
smarcb1b	445.84	-0.601409	0.175227	-3.43217	0.000598764	0.02631
cdr2l	284.332	-0.607864	0.177162	-3.43111	0.000601113	0.02631
sdf2	1303.81	-0.465346	0.135633	-3.43093	0.000601525	0.02631
PIP5KL1	198.738	-0.766996	0.22374	-3.42807	0.000607885	0.0265146
fam113	191.646	-1.2185	0.355692	-3.42571	0.000613201	0.0266099
cnksr1	1574.57	0.711296	0.207642	3.4256	0.000613451	0.0266099
bcar3	2092.08	0.666086	0.194491	3.42476	0.00061534	0.0266185
mfsd4aa	167.608	-1.72787	0.505038	-3.42128	0.000623277	0.0268555
tax1bp1b	15096.1	0.30604	0.0894774	3.4203	0.00062552	0.0268555
p2rx4a	1264.08	0.696745	0.203719	3.42012	0.000625935	0.0268555
mt2	2824.41	-1.29563	0.378937	-3.41911	0.000628261	0.026882
ddx3xa	23356.2	0.39099	0.114455	3.4161	0.000635246	0.027077
enc3	1100.31	0.589637	0.172627	3.41567	0.000636257	0.027077
FAM98A	280.237	1.12173	0.328587	3.41378	0.000640681	0.0271918
hey2	30.3351	-1.74333	0.511241	-3.41	0.000649625	0.0273899
arid3c	241.948	-0.657923	0.192939	-3.41	0.00064963	0.0273899
hsd17b12a	441.132	-1.4995	0.439787	-3.40961	0.000650566	0.0273899
cited4b	27188.6	0.354277	0.104157	3.40139	0.000670442	0.0281514
slc35e1	8066.48	0.424931	0.125055	3.39796	0.000678912	0.0283716
si:rp71-1g18.1	399.17	-1.59461	0.469307	-3.3978	0.00067929	0.0283716
TJP1	32621	0.354673	0.104531	3.393	0.00069132	0.0287679
USP7	24312.4	0.376202	0.11089	3.39256	0.000692432	0.0287679
fbxo5	2531.65	-0.811779	0.239348	-3.39162	0.000694806	0.0287743
blvrb	2299.12	0.543378	0.160239	3.39105	0.000696241	0.0287743
ttc14	1504.55	-0.638533	0.188423	-3.38882	0.000701931	0.0288426
osbp	6462.42	0.276948	0.0817243	3.38881	0.000701964	0.0288426
lrrc10	127.268	1.05597	0.311684	3.38797	0.000704126	0.0288426
rab3db	88.6173	-1.50867	0.445399	-3.38722	0.00070604	0.0288426
npm2a	65.849	-1.86285	0.550027	-3.38683	0.000707052	0.0288426
s100v2	870.566	-1.24886	0.36882	-3.38609	0.000708968	0.028846
gbgt1l2	21.3794	-3.80662	1.12584	-3.38112	0.000721905	0.0292517
FRMPD4	471.586	-0.784145	0.231938	-3.38084	0.000722653	0.0292517
ndrg1b	114.223	-2.15002	0.637008	-3.37518	0.000737675	0.0297146
tbr1b	1661.46	0.854662	0.253258	3.37467	0.000739049	0.0297146
PLD1	2938.95	0.727292	0.215541	3.37426	0.000740135	0.0297146
zgc:64022	5428.7	0.820044	0.243069	3.3737	0.000741639	0.0297146
zdhhc15b	3194.92	0.303787	0.0900807	3.37238	0.000745206	0.0297817
stra6	728.413	0.837815	0.248625	3.36979	0.000752253	0.0299873
ndr1	52.244	-1.64563	0.489965	-3.35867	0.000783196	0.0311419
gna13a	7131.02	0.377824	0.112593	3.35565	0.000791779	0.0314039
trim8a	8763.43	0.264472	0.0788369	3.35467	0.000794602	0.0314367
sptlc1	3645.52	0.439818	0.131149	3.35359	0.000797711	0.0314806
rgs7a	375.985	-0.856608	0.255525	-3.35235	0.000801296	0.031543
MYO10	8871.29	0.422017	0.126027	3.34863	0.000812121	0.0318894
hgs	7603.6	0.26829	0.0801449	3.34756	0.000815256	0.0319329
amotl2b	3255.65	0.602403	0.180075	3.34529	0.00082198	0.0321164
si:dkey-192p21.6	55.7254	-2.36744	0.708833	-3.33992	0.00083803	0.0323576
si:ch211-153b23.5	34748	0.661477	0.198066	3.33967	0.000838769	0.0323576
cdca7a	971.805	-1.22109	0.365651	-3.33951	0.000839254	0.0323576
DPYD	134.597	-1.38468	0.414675	-3.33919	0.000840216	0.0323576
adrb3a	233.511	-1.22485	0.366816	-3.33914	0.000840387	0.0323576
cyb5r1	8187.04	0.474071	0.141976	3.33911	0.000840484	0.0323576
traf4a	17132.8	0.506739	0.152008	3.33364	0.000857181	0.0329199
p4ha1b	3382.09	-0.573465	0.172103	-3.3321	0.000861935	0.033022
dnmt3bb.3	419.946	-0.724487	0.217756	-3.32706	0.000877667	0.0334422
hdx	145.418	-0.833985	0.250679	-3.3269	0.000878173	0.0334422
lmo4b	13622.5	0.53113	0.159664	3.32655	0.000879275	0.0334422
hsf5	10.366	-4.02263	1.20982	-3.32498	0.000884264	0.0335331
spryd4	362.563	-1.04543	0.31456	-3.32348	0.000889016	0.0335331
xndc1	129.612	-0.792022	0.238316	-3.32341	0.000889235	0.0335331
wdhd1	859.585	-0.473097	0.142365	-3.32311	0.000890183	0.0335331
ppp1r13l	15945.2	0.545979	0.164497	3.31908	0.000903146	0.0339014
igfbp3	390.546	-1.06741	0.321683	-3.3182	0.000906009	0.0339014
ANKRD1	59.1847	1.15008	0.346611	3.31807	0.000906419	0.0339014
acbd3	4527.63	0.312794	0.0943065	3.31678	0.000910611	0.0339774
rad21l1	64.2182	-2.68485	0.809746	-3.31567	0.00091425	0.0340326
sdc2	4541.79	0.432433	0.130539	3.31268	0.000924075	0.0343172
gpm6aa	105.435	-1.23273	0.37256	-3.3088	0.000936983	0.0347147
mgat3a	114.459	-1.25416	0.379167	-3.30769	0.000940699	0.0347705
dspa	163515	0.355826	0.107621	3.30629	0.000945418	0.0348631
paics	2016.14	-0.947519	0.28675	-3.30434	0.000951997	0.0349885
SLC35D3	67.6573	-1.30136	0.393879	-3.30397	0.000953262	0.0349885
arf2a	40561.4	0.365379	0.110628	3.30276	0.000957381	0.0350406
abcb7	5282.17	0.298952	0.0905399	3.30188	0.000960404	0.0350406
eif4g2a	33875.9	0.394593	0.119516	3.3016	0.000961358	0.0350406
si:ch211-119o8.6	165.782	-1.23174	0.373518	-3.29767	0.000974914	0.0354526
taf5l	698.141	-0.658651	0.199873	-3.29534	0.000983018	0.035665
si:ch211-226h8.14	1326.02	-2.34976	0.713235	-3.29451	0.000985947	0.035689
hapstr1b	18827.3	0.311823	0.0947691	3.29034	0.00100066	0.0361387
ABCB10	2141.21	0.430218	0.130828	3.28842	0.0010075	0.036295
map1lc3c	934.632	-2.26831	0.689967	-3.28756	0.00101058	0.036295
dnaja1	2168.51	0.599458	0.182362	3.28719	0.00101191	0.036295
zgc:174680	33.5049	-1.75579	0.53484	-3.28282	0.00102773	0.0367134
gldc	578.123	-1.41361	0.430668	-3.28237	0.00102937	0.0367134
rgs20	497.843	0.805342	0.245383	3.28198	0.0010308	0.0367134
desi1b	3783.38	0.396154	0.120727	3.28141	0.0010329	0.0367134
hsp70.3	8003.58	0.922046	0.28113	3.27978	0.00103886	0.0367927
nfr	49.0758	-2.40958	0.734835	-3.27908	0.00104145	0.0367927
PPFIA3	21.4609	-3.44324	1.05012	-3.2789	0.00104214	0.0367927
cdpf1	517.203	-0.907509	0.276878	-3.27765	0.00104677	0.0368734
ldlrap1a	405.429	-1.23932	0.378239	-3.27656	0.00105081	0.036933
scdb	789.818	-0.713924	0.218019	-3.2746	0.00105813	0.0370447
rfx4	3922.9	-0.78359	0.239305	-3.27445	0.00105869	0.0370447
nceh1b.1	1697.27	0.379769	0.116059	3.27219	0.00106718	0.0372141
cldn12	16605.6	0.314248	0.0960443	3.2719	0.00106826	0.0372141
retsat.2	2412.74	0.290207	0.0887361	3.27045	0.00107377	0.0373235
sox8a	1909.81	-0.981899	0.300615	-3.26629	0.00108965	0.0377241
ftr64	336.487	-0.685383	0.209842	-3.26618	0.00109008	0.0377241
aqp4	89584.6	0.605833	0.185561	3.26488	0.00109512	0.0378151
tnika	1666.51	-0.519026	0.159066	-3.26296	0.00110255	0.0379886
scamp5a	2225.08	0.52169	0.16006	3.25934	0.00111671	0.0383924
hwa	244.129	-0.905723	0.277991	-3.2581	0.00112159	0.0384664
gal3st4	770.28	-0.726121	0.222903	-3.25756	0.00112375	0.0384664
tgfa	868.625	-1.12689	0.346145	-3.25555	0.00113173	0.0386554
mars1	6007.15	0.419268	0.128838	3.25422	0.00113706	0.0386726
opa1	8383.14	0.295894	0.090927	3.2542	0.00113714	0.0386726
mafa	1918.4	-0.865124	0.265903	-3.25353	0.00113983	0.0386804
ybx1	39731.9	0.324145	0.0997673	3.24901	0.00115808	0.0392152
ube2q2	10948.1	0.279616	0.0861409	3.24603	0.00117028	0.0394913
jag2b	35707.9	0.466219	0.143638	3.24579	0.00117125	0.0394913
jupa	105840	0.306566	0.0944685	3.24517	0.0011738	0.039493
trmt12	188.212	-1.40818	0.435266	-3.23522	0.0012155	0.0406298
ago3b	3845.54	0.452503	0.13994	3.23356	0.0012226	0.0406298
acp5a	6756.45	-2.2815	0.705687	-3.23302	0.00122491	0.0406298
FAM83G	13673.3	0.329029	0.101772	3.233	0.00122495	0.0406298
wdr76	139.56	-0.974124	0.301341	-3.23263	0.00122658	0.0406298
skp2	437.023	-1.31518	0.40686	-3.23251	0.0012271	0.0406298
klf8	3110.87	0.423184	0.130916	3.2325	0.00122714	0.0406298
lectin	133.489	-2.58349	0.799287	-3.23224	0.00122823	0.0406298
ahsa1b	2335.3	0.295276	0.0913739	3.23151	0.00123136	0.0406338
aurka	1048.04	-1.11656	0.34562	-3.23059	0.00123536	0.0406338
slc25a51a	38.2395	-2.56254	0.793255	-3.23042	0.0012361	0.0406338
lrp8	6674.05	0.518982	0.160692	3.22967	0.00123935	0.0406557
gtf2a1l	282.617	-1.31093	0.406368	-3.22596	0.0012555	0.0409485
gbgt1l1	95.2781	-1.1353	0.351944	-3.2258	0.00125623	0.0409485
eef1da	20057	0.371459	0.115165	3.22544	0.00125777	0.0409485
SHISA2	171.097	-1.48972	0.461896	-3.22524	0.00125867	0.0409485
ek1	104.965	-1.51533	0.470211	-3.22267	0.00127003	0.0412329
jph1b	37.217	-2.13216	0.661765	-3.22192	0.00127333	0.0412548
kcnk13a	395.633	0.526614	0.163632	3.21828	0.00128964	0.0416488
lrr1	427.28	-0.617116	0.191769	-3.21802	0.00129078	0.0416488
pcdh1gb2	26.0812	-1.84298	0.572851	-3.21721	0.00129446	0.0416822
fam177a1	11631.4	0.307863	0.0957196	3.2163	0.00129856	0.0416958
kitlgb	572.217	0.450579	0.140108	3.21594	0.00130018	0.0416958
zgc:171727	628.321	-0.681834	0.212094	-3.21477	0.00130548	0.0417785
si:ch211-137a8.2	255.243	-1.62995	0.507193	-3.21367	0.0013105	0.0417785
dync2i2	206.956	-0.656333	0.204235	-3.21362	0.00131072	0.0417785
cdh1	95792.3	0.365209	0.113666	3.213	0.00131358	0.041785
tdrd1	680.1	-1.09551	0.341479	-3.20813	0.00133603	0.0424135
xkr9	3579.38	0.562763	0.175515	3.20635	0.00134431	0.0425906
prdx5	18801.5	0.362384	0.113065	3.20511	0.00135013	0.0426741
tmem30aa	10042.6	0.337402	0.1053	3.2042	0.00135438	0.0426741
ube2h	9048.14	0.443957	0.138561	3.20405	0.00135508	0.0426741
dysf	490.623	-0.931805	0.290882	-3.20337	0.00135829	0.0426898
rpain	641.849	-0.870606	0.271948	-3.20136	0.00136779	0.0429027
mylipa	870.425	-1.46747	0.45869	-3.19926	0.0013778	0.043131
mpzl2b	3415.75	0.574287	0.179599	3.19762	0.00138569	0.0432918
gna15.1	492.549	-0.629967	0.197165	-3.19513	0.00139768	0.0435801
rogdi	505.359	-1.02685	0.321693	-3.19201	0.00141287	0.0437592
GDPD4	172.519	0.872774	0.273428	3.19197	0.00141308	0.0437592
zgc:153115	4961.34	0.464938	0.145666	3.19182	0.00141381	0.0437592
dnaja2a	22410.1	0.27445	0.0859896	3.19167	0.00141455	0.0437592
golga3	3528.52	0.340976	0.106865	3.19071	0.00141923	0.0438023
ITFG1	3539.53	0.343651	0.107719	3.19025	0.0014215	0.0438023
gpm6bb	704.451	-0.490175	0.153743	-3.18828	0.00143123	0.0440159
COL12A1	6838.55	1.24859	0.391797	3.18684	0.00143838	0.0441496
niban2a	5654.94	0.521877	0.163801	3.18605	0.00144231	0.0441841
eif4e1c	3637.52	0.427264	0.134195	3.1839	0.00145303	0.0444261
slc25a1a	150.387	-1.33934	0.420756	-3.18317	0.00145673	0.0444528
ank2b	452.871	-0.53126	0.166942	-3.18231	0.00146104	0.0444608
plrdgb	111.69	-1.82288	0.572874	-3.182	0.00146264	0.0444608
ficd	1973.14	0.66269	0.20845	3.17913	0.0014772	0.0448169
anpepb.1	12086.8	0.493262	0.155202	3.1782	0.00148193	0.0448469
zgc:152968	427.981	-1.39562	0.439176	-3.17782	0.00148389	0.0448469
marcksb	1918.16	-0.983278	0.30957	-3.17627	0.00149182	0.044947
htatip2	5151.96	0.462219	0.145532	3.17606	0.00149291	0.044947
KBTBD11	1359.32	-0.326913	0.102984	-3.17441	0.0015014	0.0451166
PXN	4229.36	0.410908	0.129562	3.17151	0.0015165	0.0453666
apoda.2	299.124	-1.92148	0.605903	-3.17127	0.00151772	0.0453666
tfg	10466.7	0.255919	0.0807023	3.17115	0.00151837	0.0453666
SEMA3C	357.415	-0.775771	0.244804	-3.16895	0.00152993	0.045575
upb1	53.4073	-1.11006	0.350318	-3.16872	0.00153113	0.045575
zgc:112148	375.075	0.482134	0.152251	3.16671	0.00154174	0.0457541
satb2	63.8487	1.34773	0.425623	3.16648	0.00154296	0.0457541
tmem63a	12027	0.487621	0.154111	3.1641	0.00155562	0.0460429
tmbim1a	9623.34	0.36791	0.116304	3.16335	0.00155964	0.0460431
ucmab	50.9526	-1.46423	0.462964	-3.16273	0.00156298	0.0460431
bsdc1	4644.97	0.24613	0.0778285	3.16246	0.0015644	0.0460431
trip13	464.858	-0.522877	0.165392	-3.16144	0.00156993	0.0461195
RAB38	355.304	-1.30987	0.414657	-3.15892	0.00158356	0.0464253
mid1ip1b	6015.39	0.541677	0.171502	3.15843	0.00158623	0.0464253
zbtb22b	389.191	-0.648663	0.205671	-3.15389	0.00161111	0.0470659
tdh	34301.1	0.511254	0.162166	3.15267	0.00161787	0.0470981
fgfr4	195.254	-0.838455	0.265978	-3.15234	0.00161966	0.0470981
trmt9b	199.792	-2.10455	0.667717	-3.15186	0.00162234	0.0470981
nme4	209.405	-0.708171	0.224707	-3.15153	0.00162418	0.0470981
tecrl2b	37.8077	-2.80036	0.889148	-3.14949	0.00163558	0.0471563
rab18b	5959.95	0.339312	0.107744	3.14924	0.00163697	0.0471563
arid3b	511.389	-0.951371	0.302113	-3.14906	0.00163797	0.0471563
caprin2	1593.95	-2.39738	0.761308	-3.14902	0.00163816	0.0471563
gja11	62.4073	-1.53765	0.488403	-3.14832	0.00164213	0.0471841
efcab11	283.896	-1.90355	0.60501	-3.14631	0.00165342	0.0474222
TMEM19	1843.59	0.302694	0.096231	3.1455	0.00165805	0.0474685
paqr5a	53.7072	-2.48867	0.791494	-3.14427	0.00166503	0.0475429
uros	1393.16	0.654601	0.208208	3.14398	0.00166669	0.0475429
zgc:171750	1087.46	-2.98604	0.949989	-3.14323	0.00167092	0.0475774
hspa13	4457.04	0.352473	0.11221	3.14119	0.00168265	0.0478107
ube2wb	640.386	-0.715978	0.227977	-3.14057	0.00168617	0.0478107
ICA1	32.8134	-2.05763	0.655249	-3.14022	0.00168822	0.0478107
nkl.4	74.0324	2.76161	0.879601	3.13961	0.00169171	0.0478236
srgap1b	238.006	-1.13893	0.363012	-3.13745	0.00170427	0.048092
TULP4	38.0537	-1.3563	0.432692	-3.13455	0.00172117	0.0482852
GPR155	7605.09	0.290972	0.0928329	3.13436	0.00172229	0.0482852
zgc:66479	157.788	-2.32564	0.742101	-3.13386	0.00172525	0.0482852
zgc:173544	856.45	-2.80109	0.893846	-3.13375	0.00172587	0.0482852
CBLB	3472.62	0.406864	0.129837	3.13365	0.00172644	0.0482852
cryba1a	13.58	-2.69725	0.861005	-3.13268	0.00173219	0.0483599
ptch2	103.431	-1.46318	0.467743	-3.12816	0.00175903	0.0490223
zmat5	459.073	-0.650299	0.207936	-3.1274	0.0017636	0.049063
trpm2	5382.84	0.596373	0.190771	3.12613	0.00177125	0.049189
her7	10.5555	-3.26723	1.04562	-3.12468	0.00178	0.0493448
bin3	6101.81	0.318257	0.101912	3.12288	0.00179093	0.0495606
alx1	427.637	-1.3176	0.422122	-3.12137	0.00180012	0.0497275
rasef2	2170.62	-0.66704	0.21376	-3.12051	0.0018054	0.049786
dtl	425.636	-1.49748	0.480043	-3.11946	0.00181181	0.0498754
zgc:153345	299.037	-1.18226	0.379092	-3.11867	0.00181668	0.0499223
igsf8	309.922	-0.526224	0.168772	-3.11795	0.00182113	0.0499572
H2BK1	218.998	-3.1295	1.00425	-3.11624	0.00183172	0.0501604
lnx1	204.399	-1.06819	0.343082	-3.11352	0.00184873	0.050467
slbp	635.325	-0.882363	0.283406	-3.11342	0.00184933	0.050467
ensab	954.514	0.36483	0.117245	3.11169	0.00186022	0.0506765
plaub	1815.75	0.565139	0.181685	3.11054	0.00186747	0.050786
buc	2390.89	-2.27925	0.733259	-3.10838	0.00188116	0.0509887
dab2	529.392	-2.76352	0.889069	-3.10832	0.00188152	0.0509887
gcc1	1710.02	0.294022	0.094609	3.10776	0.0018851	0.0509887
st8sia7.1	226.961	-1.74658	0.562149	-3.10697	0.00189018	0.0509887
slc25a39	474.538	-1.06776	0.343683	-3.10682	0.00189111	0.0509887
vgll4b	14940.8	0.429876	0.138388	3.1063	0.00189446	0.0509916
cnot4b	4329.05	0.378864	0.122026	3.10477	0.00190424	0.0511676
slc2a15b	11143.3	0.399226	0.128695	3.10211	0.00192144	0.0514758
yap1	23467.5	0.36931	0.119056	3.10199	0.00192225	0.0514758
kank2	1551.22	-0.985385	0.317721	-3.10141	0.00192599	0.0514884
clul1	146.845	-1.35765	0.437897	-3.10038	0.0019327	0.0515752
NHERF1	323.163	-0.616382	0.198887	-3.09916	0.00194072	0.0515752
mkrn4	3087.55	-1.18876	0.383592	-3.09901	0.00194169	0.0515752
caly	209.297	-0.694907	0.224267	-3.09857	0.0019446	0.0515752
papss2b	3834.83	0.422268	0.136304	3.09798	0.00194844	0.0515752
sox21a	29.1404	-3.11213	1.00459	-3.09791	0.00194889	0.0515752
arhgef1a	14440.5	0.414154	0.133897	3.09309	0.00198084	0.0522787
mavs	4939.24	0.421735	0.136356	3.0929	0.00198211	0.0522787
si:dkey-46g23.5	480.186	-3.01707	0.975776	-3.09196	0.00198836	0.0522835
lpcat4	551.841	-1.37591	0.445007	-3.09188	0.00198894	0.0522835
nfil3-6	5742.55	-0.522621	0.169064	-3.09125	0.00199315	0.0523069
hdr	493.277	-1.17655	0.380729	-3.09024	0.00199993	0.0523976
CDK16	2659.86	0.447202	0.144757	3.08932	0.00200614	0.0524035
mettl27	879.004	0.486125	0.157393	3.08861	0.00201096	0.0524035
si:ch211-89o9.4	62.0583	-2.84541	0.921278	-3.08855	0.00201136	0.0524035
CSMD3	68.4301	-2.24719	0.727707	-3.08804	0.00201483	0.0524035
si:ch211-243a20.3	384.614	-1.19122	0.385788	-3.08775	0.0020168	0.0524035
srebf1	7355.41	0.485722	0.157435	3.08523	0.00203398	0.0525043
pithd1	125.773	-0.731111	0.236973	-3.08521	0.00203407	0.0525043
ifi27.7	4755.37	0.577398	0.187187	3.08461	0.00203816	0.0525043
dnajb1a	1339.85	0.306317	0.0993159	3.08427	0.00204052	0.0525043
dnajb9b	980.891	0.999192	0.324001	3.08392	0.00204293	0.0525043
myclb	860.075	-0.754166	0.24456	-3.08377	0.00204399	0.0525043
brox	5177.92	0.284395	0.0922233	3.08376	0.00204402	0.0525043
vcla	89.3176	-0.945865	0.306816	-3.08284	0.00205033	0.0525103
ARHGAP32	5292.97	0.316301	0.102607	3.08263	0.00205177	0.0525103
ier2b	5774.95	0.415665	0.134857	3.08227	0.00205426	0.0525103
NCK1	20655.7	0.283845	0.0921357	3.08073	0.00206495	0.0525684
zgc:162611	179.225	-1.22337	0.397114	-3.08065	0.0020655	0.0525684
sema4ba	1816.09	0.73338	0.238072	3.0805	0.00206655	0.0525684
sec23a	8566.72	0.211275	0.0686069	3.0795	0.00207346	0.0526591
qpctla	801.796	0.632442	0.205635	3.07556	0.00210109	0.0532751
tes	12343.2	0.463833	0.150925	3.07328	0.00211721	0.0535379
prtfdc1b	205.522	-0.801099	0.260678	-3.07313	0.00211826	0.0535379
zgc:152652	2632.78	-2.82929	0.920908	-3.07228	0.00212428	0.0535957
vapb	3969.79	0.276619	0.0900496	3.07185	0.00212735	0.0535957
sulf2a	44.8111	-2.59102	0.844033	-3.06981	0.00214195	0.0538772
STX2	82.5997	-1.26256	0.411445	-3.0686	0.00215062	0.0540091
slbp2	1053.04	-2.7851	0.908037	-3.06717	0.00216097	0.0541063
erf	17002.6	0.59018	0.192422	3.06711	0.00216137	0.0541063
ubxn6	2744.96	0.437764	0.142776	3.0661	0.00216873	0.0541359
tmem59l	172.713	-1.47791	0.482032	-3.066	0.00216942	0.0541359
rxfp2b	15.5688	-2.77535	0.905724	-3.06423	0.00218228	0.0543705
has2	13029.1	0.688442	0.224725	3.06349	0.00218773	0.0544202
zp2.2	6437.64	-3.39269	1.10809	-3.06176	0.00220043	0.0546159
h2ax	4262.97	-0.780789	0.255037	-3.06147	0.00220253	0.0546159
stk38a	12714.2	0.329812	0.107756	3.06072	0.00220803	0.0546661
OTOGL	41.8332	-1.1348	0.37114	-3.05761	0.0022311	0.0551506
capsla	13.7623	-2.00193	0.654903	-3.05684	0.00223682	0.0552012
crp2	4447.17	-3.43405	1.12356	-3.05639	0.00224016	0.0552012
mtus1a	157.323	-1.90907	0.624721	-3.05587	0.00224405	0.0552107
fsd1	41.0428	-1.24418	0.40723	-3.05522	0.00224895	0.0552448
ccdc120b	98.8098	-1.67147	0.547311	-3.05397	0.00225835	0.0553836
kras	3743.75	0.470018	0.153926	3.05353	0.00226163	0.0553836
ABCG4	290.398	0.702243	0.230063	3.05239	0.00227025	0.0555082
grna.1	33699.4	-0.438146	0.143623	-3.05067	0.00228332	0.0557412
mbd2	5956.91	0.437516	0.143466	3.04961	0.00229139	0.0558517
peli1b	3164.32	0.408285	0.133989	3.04715	0.00231023	0.0562239
st3gal4	2445	0.253932	0.0833681	3.04591	0.00231978	0.0563174
klf12b	787.506	0.55426	0.18198	3.04572	0.00232123	0.0563174
inavab	5337.69	0.6203	0.20384	3.04307	0.00234174	0.0566737
asb3	328.487	-0.895197	0.294227	-3.04254	0.00234593	0.0566737
itprip	2440.31	0.467944	0.153805	3.04244	0.00234671	0.0566737
zp3f.2	334.612	-2.77261	0.911725	-3.04106	0.00235744	0.0568457
rgs18	1482.25	-0.325962	0.107215	-3.04025	0.0023638	0.056912
gdf9	129.513	-2.39486	0.788544	-3.03707	0.00238893	0.0574291
ephb2b	402.448	-0.919024	0.302737	-3.03572	0.00239963	0.0575985
mus81	497.497	-0.386588	0.127389	-3.03471	0.00240768	0.0576115
vsnl1a	548.302	0.665931	0.219454	3.03449	0.00240941	0.0576115
zpax4	4864.1	-2.75104	0.906654	-3.03427	0.00241115	0.0576115
ankrd1b	39.4363	1.70086	0.56076	3.03314	0.00242027	0.0577418
AGAP1	4727.79	0.290499	0.0957953	3.0325	0.00242536	0.0577758
oip5	75.0488	-1.36828	0.45203	-3.02698	0.00247011	0.0587528
SEC24A	11385	0.386866	0.127873	3.0254	0.00248304	0.0589713
HNRNPU	6660.44	0.374479	0.123799	3.02489	0.00248726	0.0589826
si:dkey-261m9.17	542.328	-0.699135	0.231199	-3.02396	0.00249494	0.0590221
tax1bp1a	5158.45	0.474124	0.156799	3.02377	0.00249643	0.0590221
abhd17b	7653.74	0.509713	0.168619	3.02287	0.00250394	0.0591109
zgc:173856	1247.51	-2.81945	0.93385	-3.01917	0.00253471	0.0597479
gmnn	597.685	-0.542843	0.179952	-3.0166	0.00255629	0.0601188
cnn2	32740.2	0.475514	0.157644	3.01638	0.00255809	0.0601188
ypel3	386.601	-1.12218	0.372433	-3.01311	0.00258581	0.0606799
rasl11b	181.581	-1.11204	0.369401	-3.0104	0.00260907	0.0611345
zgc:193790	75.1006	-1.21658	0.404193	-3.00989	0.0026134	0.0611449
st3gal7	121.015	-0.944878	0.314156	-3.00767	0.00263258	0.0613133
hbegfa	3258.63	0.55724	0.185305	3.00714	0.00263714	0.0613133
rhoca	13628.1	0.335212	0.111476	3.00703	0.00263815	0.0613133
MYO19	1491.82	0.443629	0.147531	3.00703	0.00263816	0.0613133
selenow2a	9819.16	-0.362313	0.120543	-3.00566	0.00265001	0.0613133
purba	10385.9	0.347817	0.115726	3.00551	0.00265135	0.0613133
mcm9	227.333	-1.11201	0.369996	-3.00546	0.00265181	0.0613133
ACVR1B	1336.09	0.508826	0.169305	3.00538	0.00265249	0.0613133
zgc:63587	7347	0.256913	0.0854955	3.00499	0.00265591	0.0613133
BRPF3	4851.82	0.24587	0.0818353	3.00445	0.00266064	0.0613133
strn3	6672.1	0.351145	0.116899	3.00384	0.00266599	0.0613133
mcph1	163.526	-1.45911	0.485773	-3.00368	0.00266732	0.0613133
fbxl8	4470.3	0.589061	0.196161	3.00295	0.00267374	0.0613714
eef1a1b	15.4522	-2.20744	0.735412	-3.00164	0.00268533	0.0613934
NDST4	28.8348	-1.50581	0.501693	-3.00145	0.00268699	0.0613934
pus3	969.794	-0.452163	0.15067	-3.00103	0.00269071	0.0613934
b4galt5	6409.61	0.403239	0.134388	3.00056	0.0026948	0.0613934
WDR48	1019.6	-0.392349	0.130765	-3.00042	0.00269611	0.0613934
ddb2	263.393	-1.03433	0.344754	-3.00019	0.0026981	0.0613934
gdi2	32796.3	0.264386	0.0881501	2.99927	0.00270632	0.0614916
zgc:193711	75.7661	-1.21026	0.403681	-2.99807	0.00271699	0.0616452
cd82a	7247.82	0.411562	0.137344	2.99657	0.00273039	0.06186
dsc2l	44049.4	0.531502	0.177429	2.99558	0.00273925	0.0619626
hivep2a	33313.5	0.235864	0.0787477	2.99518	0.00274279	0.0619626
ZRANB3	372.375	-0.630828	0.210674	-2.99433	0.0027505	0.0620477
CHN2	4067.45	0.616114	0.205858	2.99291	0.00276332	0.0621993
xylt1	2956.37	0.669792	0.223808	2.99271	0.00276512	0.0621993
zgc:173770	938.179	-3.44117	1.15045	-2.99115	0.00277928	0.0623463
bnip2	4751.73	0.337285	0.112762	2.99112	0.00277957	0.0623463
cmpk	7446.28	0.398673	0.13331	2.99057	0.00278461	0.0623704
pld6	48.2987	-2.35613	0.788256	-2.98904	0.0027986	0.0625671
mrps14	681.646	-0.375597	0.125671	-2.98874	0.00280134	0.0625671
phactr4b	7536.54	0.376252	0.125918	2.98808	0.00280733	0.0626121
sh2d5	1152.39	-1.00034	0.33505	-2.98565	0.00282973	0.0629042
abhd6b	55.8807	-1.74389	0.584095	-2.98563	0.00282992	0.0629042
GLS	3788.12	0.413307	0.138464	2.98495	0.00283626	0.0629042
rcor2	197.778	-1.30105	0.43594	-2.98446	0.00284077	0.0629042
cyp4v2b	308.077	1.16894	0.391698	2.98428	0.00284243	0.0629042
sema3ga	6428.46	0.450704	0.151049	2.98383	0.00284669	0.0629042
SGIP1	587.345	-0.390354	0.130831	-2.98364	0.00284839	0.0629042
il34	1520.12	0.666422	0.223466	2.98221	0.00286172	0.0631101
suv39h1b	660.681	-0.877109	0.294196	-2.98138	0.00286951	0.0631335
neurod6b	24.0858	-1.53242	0.514021	-2.98124	0.0028708	0.0631335
lama1	32.4989	-1.57101	0.527236	-2.97971	0.00288522	0.0633622
rnd3b	23210.6	0.310878	0.104364	2.97878	0.00289403	0.0634671
frem1b	44.2577	-1.37336	0.461207	-2.97776	0.0029036	0.0635884
ehhadh	1158.65	0.368473	0.123773	2.97701	0.00291071	0.0636556
tsen2	255.87	-0.880831	0.295999	-2.97579	0.00292237	0.0637411
ZFYVE9	5912.32	0.493378	0.165816	2.97545	0.00292558	0.0637411
baxa	3474.33	0.420862	0.141451	2.97533	0.00292676	0.0637411
zcrb1	275.329	-0.59869	0.201256	-2.97477	0.00293206	0.0637683
dnajb5	593.771	0.645866	0.217266	2.9727	0.00295197	0.0641127
SRP72	4784.04	0.292418	0.098435	2.97068	0.00297145	0.0644468
stc2a	48.7615	-1.9347	0.651377	-2.97017	0.00297637	0.0644648
polr1h	143.401	-0.963513	0.324821	-2.96629	0.00301413	0.0651929
SEMA5B	113.293	-1.22396	0.412811	-2.96494	0.00302741	0.0652057
glt8d1	376.506	-0.410766	0.138565	-2.96442	0.00303249	0.0652057
ZBTB46	5365.23	0.296706	0.100106	2.96393	0.00303733	0.0652057
gins3	235.049	-0.861709	0.290765	-2.9636	0.00304068	0.0652057
fundc2	5659.73	0.222516	0.0750862	2.96348	0.00304185	0.0652057
si:ch211-198m1.1	91.402	-2.12755	0.717938	-2.96342	0.0030424	0.0652057
dctpp1	138.197	-3.94189	1.33041	-2.9629	0.00304751	0.0652057
c1galt1lb	4866.31	0.422431	0.142577	2.96282	0.0030483	0.0652057
pdp1	351.368	-1.05127	0.354865	-2.96245	0.00305199	0.0652057
tpcn3	164.28	-1.56696	0.52911	-2.96151	0.00306139	0.065232
lmtk2	6795.64	0.350448	0.118342	2.96131	0.0030633	0.065232
rac3b	267.064	-0.761454	0.257157	-2.96105	0.00306595	0.065232
CGNL1	12920.4	0.392884	0.132702	2.96066	0.00306979	0.065232
bmp1b	200.047	-0.69729	0.235725	-2.95807	0.00309577	0.0656953
SMOC2	323.497	0.970844	0.328549	2.95494	0.00312728	0.0662747
ZFHX4	1123.53	-0.7395	0.25034	-2.95398	0.00313704	0.0663922
spire2	181.141	-0.595438	0.2016	-2.95356	0.00314134	0.0663939
sh3glb2b	1624.58	-0.698199	0.236464	-2.95267	0.00315041	0.0664965
mad2l1	912.366	-0.61772	0.209278	-2.95167	0.00316057	0.0666217
sgce	851.376	-0.443374	0.150311	-2.9497	0.00318079	0.0667359
gstm.2	2063.55	-0.664524	0.225323	-2.94921	0.00318591	0.0667359
TMEM245	2183.47	0.384157	0.130281	2.94868	0.00319131	0.0667359
mrc1b	8064.44	-1.03088	0.349614	-2.94861	0.00319203	0.0667359
ndufb7	2398.23	0.330951	0.112242	2.94855	0.00319269	0.0667359
herpud1	9333.81	0.430951	0.146181	2.94807	0.00319763	0.0667359
ppdpfa	316.04	-1.1532	0.391202	-2.94785	0.00319991	0.0667359
tfa	342416	0.460361	0.156187	2.94749	0.00320364	0.0667359
itgav	47938.9	0.330422	0.11212	2.94705	0.00320825	0.0667359
cttnbp2nlb	3310.06	0.608594	0.20651	2.94703	0.00320838	0.0667359
steap4	4965.39	1.03436	0.351075	2.94627	0.00321635	0.0668135
atp5pb	14574.4	0.265373	0.0900987	2.94536	0.00322576	0.0669207
zgc:162962	168.323	-0.71734	0.243995	-2.93998	0.00328234	0.0679605
srrm2	3270.73	0.267868	0.0911187	2.93977	0.00328452	0.0679605
zgc:171977	1711.1	-2.82205	0.960597	-2.9378	0.00330545	0.0683011
pttg1ipb	852.967	-0.83722	0.28502	-2.93741	0.00330965	0.0683011
srp54	5201.43	0.284562	0.096912	2.9363	0.00332156	0.0684573
fkrp	145.046	-0.901498	0.3072	-2.93456	0.00334019	0.0685586
pif1	948.247	-1.99898	0.681283	-2.93414	0.00334471	0.0685586
nucb2a	3783.4	0.334428	0.113986	2.93394	0.0033469	0.0685586
rnf122	131.984	-1.10398	0.376289	-2.93387	0.00334763	0.0685586
pde6d	314.446	-0.716959	0.244378	-2.93381	0.00334831	0.0685586
si:dkey-91i10.2	52.2016	-1.5568	0.530774	-2.93308	0.00335616	0.0685586
ugcg	9330.78	0.330843	0.112825	2.93235	0.00336407	0.0685586
gsdf	38.3092	-2.19292	0.747989	-2.93176	0.00337046	0.0685586
arhgap17b	4122.85	0.343022	0.117035	2.93093	0.0033795	0.0685586
cracr2b	78.3613	-1.76197	0.601304	-2.93024	0.003387	0.0685586
rgs12b	20148.4	0.51834	0.176898	2.93017	0.00338778	0.0685586
FUT9	1730.41	0.472454	0.161265	2.92968	0.00339309	0.0685586
LSM2	606.416	-2.91223	0.994058	-2.92964	0.00339351	0.0685586
map7d1b	9755.51	0.307184	0.104864	2.92935	0.00339668	0.0685586
tdrd6	1100.19	-0.951232	0.324727	-2.92932	0.00339699	0.0685586
ankha	535.531	-0.40082	0.136842	-2.92908	0.00339968	0.0685586
rhoq	137.792	-1.06979	0.365242	-2.929	0.00340053	0.0685586
dnajb9a	337.579	0.843674	0.288089	2.92852	0.00340577	0.0685586
pvrl2l	2307.9	0.51114	0.174557	2.92821	0.00340921	0.0685586
rac1a	20177.1	0.34619	0.118286	2.92672	0.00342552	0.0687987
sub1b	2746.63	-0.412231	0.140933	-2.92501	0.00344447	0.0688648
ctnna1	44953.6	0.318783	0.108988	2.92493	0.0034453	0.0688648
si:dkey-58f10.7	2844.34	0.599553	0.205061	2.92378	0.00345806	0.0688648
csnk1e	1574.46	0.536303	0.183442	2.92356	0.00346055	0.0688648
klf3	6259.42	0.356143	0.121832	2.92323	0.00346423	0.0688648
zgc:175135	128.153	-2.06557	0.706619	-2.92317	0.00346483	0.0688648
mapk3	10129.3	0.254913	0.0872182	2.92271	0.00347002	0.0688648
zgc:162171	83.7704	-1.61744	0.55344	-2.92251	0.00347217	0.0688648
zgc:77375	1067.98	-0.693151	0.237185	-2.92241	0.00347335	0.0688648
lgals3b	56256.2	0.444618	0.152164	2.92196	0.00347832	0.0688648
si:dkeyp-2e4.7	78.2645	-1.14908	0.393263	-2.92192	0.00347877	0.0688648
cbln4	7280.93	0.339153	0.116081	2.9217	0.00348129	0.0688648
siah2l	756.744	-0.393984	0.134882	-2.92095	0.00348963	0.0689432
FRMPD3	435.608	-0.561268	0.19227	-2.91916	0.00350972	0.0692533
septin8b	58.771	-1.34883	0.462177	-2.91843	0.00351803	0.0692945
mapkapk2a	15570.1	0.301181	0.103208	2.9182	0.00352061	0.0692945
PALLD	15664.4	0.396165	0.135822	2.91679	0.00353655	0.0695212
smad3a	4054.52	-0.370448	0.127042	-2.91595	0.00354607	0.069574
rnf19b	11220.9	0.392565	0.134643	2.91561	0.00354998	0.069574
zgc:162297	86.1689	-1.57981	0.541886	-2.91539	0.00355249	0.069574
tlr1	798.648	-0.392683	0.134749	-2.91418	0.00356623	0.0697048
CHST15	3708.99	0.664436	0.228013	2.91402	0.00356802	0.0697048
nlgn1	17.3519	-2.27338	0.780525	-2.91262	0.00358406	0.0699313
si:dkey-77f5.3	343.317	-0.53216	0.182804	-2.9111	0.00360157	0.070186
kpna7	1405.55	-2.14715	0.737824	-2.91011	0.00361298	0.0703213
ppp1r15a	6742.75	0.409502	0.140737	2.9097	0.00361776	0.0703275
suv39h1a	33.0174	-2.44264	0.840073	-2.90765	0.00364157	0.0706685
si:dkey-177p2.6	5063.67	0.29804	0.10251	2.90742	0.00364428	0.0706685
prkag1	3593.33	0.272197	0.0937517	2.90339	0.00369152	0.0714966
ANO3	38.2099	-1.35032	0.465215	-2.90258	0.00370108	0.071517
hist1h2a3	145.491	-1.41806	0.488561	-2.90253	0.00370166	0.071517
hsc70	96.9598	-1.48056	0.510269	-2.90153	0.00371345	0.0716569
glcea	36.1839	-1.68593	0.581627	-2.89865	0.0037477	0.0722293
pcdh1g3	39.9138	-1.43693	0.49596	-2.89727	0.00376427	0.0723477
DOT1L	4612.12	0.440206	0.151972	2.89662	0.00377206	0.0723477
rsad2	64.6984	1.88186	0.649684	2.89658	0.00377252	0.0723477
spns3	3627.64	-0.326037	0.112562	-2.8965	0.00377352	0.0723477
chrna11	9.78367	-3.10161	1.07091	-2.89622	0.00377682	0.0723477
lgi1a	121.33	-1.66182	0.573894	-2.8957	0.00378315	0.0723808
gbp4	196.612	-0.736336	0.254446	-2.89388	0.0038052	0.0727143
FNDC3B	5476.1	0.349631	0.120924	2.89134	0.00383599	0.0732139
scn1laa	51.1126	-2.40284	0.831405	-2.8901	0.00385124	0.0734161
zbtb49	317.906	-0.51134	0.176959	-2.8896	0.00385736	0.0734437
eif2s2	6587.19	0.324603	0.112366	2.8888	0.00386711	0.0735405
fbxo43	479.521	-2.14093	0.741447	-2.88751	0.00388306	0.0737548
eif4g1a	25926.8	0.354964	0.122966	2.88668	0.00389332	0.0738604
chuk	5527.37	0.321761	0.111583	2.88359	0.00393169	0.0744987
paqr8	123.4	-0.699965	0.242808	-2.88279	0.00394173	0.0745041
mfge8b	10787	0.369695	0.128257	2.88245	0.0039459	0.0745041
atp1a1a.1	171718	0.44731	0.155185	2.88243	0.00394617	0.0745041
SH3YL1	422.882	-1.18237	0.410476	-2.88048	0.00397065	0.0748765
pip4p1a	245.44	-1.24247	0.431449	-2.87976	0.00397982	0.0749596
TMEM70	385.962	-0.737296	0.256074	-2.87923	0.00398649	0.0749956
drd4b	20.0089	-2.1527	0.748221	-2.87709	0.00401359	0.0754154
neu3.5	1247.79	0.652948	0.227029	2.87605	0.00402682	0.0754186
pcdh1g2	103.409	-1.42797	0.496535	-2.87587	0.00402917	0.0754186
aqp7	141.725	-0.787977	0.274107	-2.87471	0.00404397	0.0754186
f2	76.3267	1.38888	0.483198	2.87435	0.00404865	0.0754186
pdcd6ip	33351.6	0.344045	0.119699	2.87425	0.00404985	0.0754186
plekha1a	2983.14	0.297515	0.103515	2.87411	0.00405168	0.0754186
plppr5b	99.3178	-0.861583	0.29982	-2.87366	0.00405742	0.0754186
itgb1b	15946.6	0.372216	0.129536	2.87345	0.00406016	0.0754186
cd99	16051.4	0.312781	0.108854	2.8734	0.0040608	0.0754186
c1d	717.085	-0.446569	0.155419	-2.87333	0.00406167	0.0754186
hs6st2	3429.54	0.277494	0.0965959	2.87273	0.00406945	0.0754742
OAF	9444.09	0.378216	0.131745	2.87083	0.00409394	0.0757909
zgc:92313	518.374	-2.21027	0.76995	-2.87066	0.00409615	0.0757909
PHF24	2645.61	0.514988	0.179422	2.87026	0.00410139	0.0757986
arhgap10	4648.17	0.39801	0.138727	2.86902	0.00411752	0.0760076
dpyda.1	51.6645	-1.55343	0.541572	-2.86837	0.00412592	0.0760734
scyl2	8139.19	0.365456	0.127439	2.86769	0.00413479	0.0761478
pole4	749.781	-0.391665	0.136698	-2.86519	0.00416756	0.0765833
LETM2	16188.3	0.402369	0.140436	2.86515	0.00416816	0.0765833
en1b	75.5392	-2.11332	0.737843	-2.86419	0.00418078	0.0766655
chl1a	16543.8	0.866263	0.302459	2.86407	0.00418237	0.0766655
cdh2	41846.1	0.389172	0.135908	2.86351	0.0041898	0.076696
anxa13	8478.87	0.368393	0.128664	2.86321	0.00419378	0.076696
zp3e	5287.81	-2.52389	0.8818	-2.8622	0.00420715	0.0768513
slc5a8l	2750.59	0.48606	0.169864	2.86147	0.00421686	0.0769394
slc25a17	1799.59	0.271648	0.0949466	2.86105	0.00422234	0.0769503
ccnb1	6401.44	-1.61528	0.564886	-2.85947	0.00424349	0.0772462
dnmt1	7289.62	-0.432528	0.151292	-2.85889	0.0042512	0.0772972
cast	69628.8	0.367676	0.128652	2.8579	0.00426449	0.0774495
shisa10.2	514.068	1.46906	0.514203	2.85697	0.00427704	0.0775879
acsbg2	10394.4	0.344182	0.120505	2.85616	0.00428799	0.0776297
ca4b	14041.2	0.446314	0.156269	2.85607	0.0042892	0.0776297
upp1	18595.4	0.383225	0.1343	2.85349	0.00432415	0.0781021
FMNL1	3143.41	-0.538197	0.188615	-2.85341	0.00432523	0.0781021
arfip2a	243.925	-0.575363	0.201674	-2.85293	0.00433179	0.078131
cd81a	107249	0.318094	0.111536	2.85194	0.00434529	0.0782848
mapk8b	1830.62	0.311576	0.109291	2.8509	0.00435963	0.0784341
umps	586.875	-0.763694	0.267905	-2.85061	0.00436354	0.0784341
pofut1	1010.1	-0.462147	0.162155	-2.85004	0.0043714	0.0784372
KIF26A	1856.38	-0.592898	0.208044	-2.84987	0.00437367	0.0784372
zglp1	366.969	-2.58703	0.908156	-2.84866	0.00439041	0.0786478
b3gnt2a	57.3314	-1.09262	0.383654	-2.84794	0.00440039	0.0786531
rhoab	20337.4	0.290112	0.101868	2.84791	0.0044007	0.0786531
bmp15	210.158	-1.07517	0.377739	-2.84632	0.00442275	0.0789577
rhot1b	219.724	-0.662812	0.232972	-2.84503	0.00444071	0.0791884
si:dkey-51d8.1	504.491	-0.625908	0.220035	-2.84458	0.004447	0.0792109
CHDH	5477.96	0.354626	0.124698	2.84389	0.00445663	0.0792928
si:ch211-67f13.7	54.3108	-1.8518	0.651531	-2.84222	0.00448003	0.0795154
nsun4	246.384	-0.683778	0.240603	-2.84193	0.0044841	0.0795154
lmcd1	223.906	-0.691062	0.243187	-2.84169	0.00448747	0.0795154
tor4aa	3836.64	0.46872	0.164952	2.84156	0.00448934	0.0795154
sec24d	7145.1	0.274746	0.0967167	2.84073	0.00450104	0.0795987
mknk2a	1766.91	-0.864677	0.304409	-2.84051	0.00450416	0.0795987
igsf3l	4236.34	0.779387	0.274444	2.83988	0.00451305	0.0796664
syngr2b	855.214	-0.69935	0.246307	-2.83934	0.00452071	0.0797123
MYO1E	1128.43	0.504686	0.177772	2.83895	0.00452629	0.0797214
naprt	682.983	-0.369584	0.130222	-2.8381	0.00453835	0.0798445
SFMBT2	2101.38	0.442065	0.155873	2.83605	0.00456751	0.0802416
tcf7l1b	5175.16	-0.672912	0.237337	-2.83526	0.00457886	0.0802416
galnt18a	20.1196	-3.01099	1.06215	-2.83481	0.00458536	0.0802416
cpne3	7701.27	0.300721	0.106096	2.83441	0.004591	0.0802416
bpnt2	2332.91	0.252188	0.0889787	2.83425	0.00459338	0.0802416
krcp	853.112	-0.919074	0.324334	-2.83373	0.00460078	0.0802416
gspt1l	23257.5	0.280551	0.099005	2.8337	0.00460122	0.0802416
ttyh3b	799.185	-0.300517	0.106059	-2.83349	0.00460421	0.0802416
pdlim4	4401.12	0.650275	0.22951	2.83332	0.00460678	0.0802416
myl9a	10525.3	0.626606	0.221276	2.83179	0.00462886	0.0804697
znf330	2093.63	0.279808	0.0988126	2.8317	0.0046301	0.0804697
g3bp1	18665.6	0.320955	0.113381	2.83077	0.00464367	0.0806167
vps4b	13188	0.26481	0.0936249	2.82841	0.00467799	0.0811164
USP19	7953.48	0.341081	0.120609	2.82799	0.00468409	0.0811164
tmod2	7349.99	0.243329	0.0860508	2.82773	0.00468792	0.0811164
pcdh1a4	83.2768	-0.968849	0.342765	-2.82657	0.00470501	0.0813228
gch1	656.882	0.810204	0.286712	2.82585	0.00471558	0.0814162
slc7a10a	459.33	-0.950422	0.33687	-2.82133	0.00478243	0.0824237
ppp1r14aa	135.654	-1.76849	0.626897	-2.82102	0.00478707	0.0824237
kncn	19.545	-2.27881	0.807846	-2.82085	0.00478964	0.0824237
rd3	27.4207	2.81774	0.99905	2.82042	0.0047961	0.0824448
tbc1d17	6013.39	0.353378	0.125445	2.817	0.00484747	0.0831876
ttyh2l	119.434	-1.12813	0.400496	-2.81684	0.00484988	0.0831876
dhx58	3061.44	0.578343	0.205449	2.81502	0.00487743	0.0835691
pim3	725.839	-1.07199	0.381036	-2.81335	0.00490281	0.0839117
zgc:195173	2744.23	0.399701	0.142094	2.81293	0.00490916	0.0839117
gatad2ab	13711.8	0.406758	0.144629	2.81242	0.00491699	0.0839117
s100b	440.622	-1.54255	0.548498	-2.81231	0.00491874	0.0839117
nkap	1516.93	0.309072	0.109925	2.81165	0.00492877	0.0839918
arl8a	10638.2	0.233207	0.0829627	2.81098	0.00493906	0.084007
CBARP	116.61	-0.860578	0.306252	-2.81003	0.00495368	0.084007
elavl2	338.745	-2.23837	0.796577	-2.80999	0.00495432	0.084007
ftr86	104.049	-1.78975	0.636948	-2.80988	0.00495597	0.084007
pdpk1a	4218.81	0.475284	0.169149	2.80986	0.00495634	0.084007
SPAG9	5753.37	0.344492	0.122669	2.8083	0.00498036	0.084066
rbm4.1	407.39	-0.858646	0.305772	-2.80812	0.0049831	0.084066
ugt5b4	120.107	0.951413	0.338817	2.80805	0.00498429	0.084066
pum1	21672.2	0.268242	0.0955357	2.80777	0.00498865	0.084066
camsap1a	1109.8	0.525798	0.187287	2.80744	0.00499366	0.084066
bcl2l1	7026.66	0.31296	0.11148	2.80732	0.0049955	0.084066
KIF1A	210.018	-1.05544	0.375975	-2.80721	0.00499725	0.084066
cbx8a	2015.22	0.355286	0.126577	2.80687	0.00500253	0.084066
slmapb	212.465	-0.74119	0.2642	-2.80541	0.0050252	0.0842391
scrn2	4486.26	-0.555276	0.197977	-2.80475	0.00503557	0.0842391
pdia4	4527.13	-0.5811	0.207184	-2.80475	0.00503558	0.0842391
exo1	664.858	-0.505011	0.180059	-2.80469	0.00503643	0.0842391
apoeb	142867	0.610806	0.217798	2.80446	0.00504002	0.0842391
elmo2	209.986	-1.18657	0.423146	-2.80415	0.00504493	0.0842391
nek2	805.769	-0.686213	0.24482	-2.80293	0.00506409	0.0843496
ptbp1a	17222.6	0.310722	0.110864	2.80272	0.00506731	0.0843496
ccnb2	1235.3	-1.80626	0.644492	-2.80261	0.00506904	0.0843496
camk4	38.9209	-1.28133	0.457271	-2.80212	0.0050768	0.0843496
ZBTB17	2357.74	0.491032	0.175242	2.80202	0.00507833	0.0843496
SORBS2	22.2274	-2.48948	0.888838	-2.80082	0.00509726	0.0845747
si:ch211-125e6.13	1613.81	-2.90005	1.03584	-2.79971	0.00511486	0.0847774
si:dkey-25e12.3	16075	0.39026	0.139442	2.79873	0.00513046	0.084888
tgif1	8179.35	0.352295	0.125882	2.79861	0.00513231	0.084888
avd	140.469	-1.99334	0.712369	-2.79818	0.00513907	0.0849106
ftr82	19855.3	0.473903	0.169394	2.79763	0.00514786	0.0849164
kif5c	13.32	-2.21871	0.793108	-2.79749	0.00515021	0.0849164
fastk	5047.69	0.313367	0.112042	2.79686	0.00516017	0.0849916
chmp5b	6899.83	0.41538	0.148567	2.79591	0.00517535	0.0851527
ifnlr1	49.5176	-2.11139	0.755532	-2.79458	0.00519678	0.085416
dcp1a	2608.38	-0.354208	0.126773	-2.79403	0.00520555	0.0854709
PXDC1	8423.88	0.482791	0.172919	2.79201	0.00523817	0.0859169
lim2.2	157.256	-1.14351	0.409733	-2.79088	0.00525653	0.086048
si:ch1073-143l10.2	121.518	-0.746573	0.267508	-2.79084	0.00525709	0.086048
acsl5	88.427	-1.2281	0.440202	-2.78985	0.00527319	0.0862219
lin28ab	451.681	-1.46941	0.526845	-2.78908	0.00528584	0.0863391
DAAM1	7947.12	0.31304	0.112257	2.78862	0.00529337	0.0863724
rad52	315.849	-0.527025	0.189036	-2.78796	0.00530404	0.086457
htr5ab	100.713	-0.691553	0.248266	-2.78553	0.00534397	0.0870178
ifitm1	4496.73	0.766322	0.275156	2.78504	0.00535203	0.087059
zgc:174154	821.178	1.06699	0.383526	2.78205	0.00540175	0.0875948
coq3	823.876	-0.436034	0.156772	-2.78133	0.0054136	0.0875948
junba	42383.4	0.273086	0.0981918	2.78114	0.00541676	0.0875948
psmb11b	382.142	1.43057	0.514487	2.78057	0.00542634	0.0875948
RASGRP2	499.108	-0.523068	0.188125	-2.78042	0.0054288	0.0875948
slc35b1	4121.41	0.50839	0.18286	2.78022	0.00543217	0.0875948
mipb	147.394	0.872338	0.313777	2.78012	0.00543388	0.0875948
ehd1b	14910.9	0.551464	0.19838	2.77984	0.00543861	0.0875948
tspan14	15331.1	0.325385	0.117071	2.77938	0.00544636	0.0875948
CACNA2D3	39.4271	-1.12309	0.404084	-2.77935	0.00544676	0.0875948
zar1	1014.04	-2.13518	0.768283	-2.77916	0.00544995	0.0875948
tm9sf2	17563.2	0.263752	0.094907	2.77906	0.00545173	0.0875948
esrrb	18.357	-1.96363	0.706841	-2.77803	0.00546895	0.0877819
ptpn4a	6672.11	0.276878	0.0996799	2.77767	0.00547499	0.0877894
styxl1	40.6581	-1.75737	0.632852	-2.77691	0.00548785	0.0879061
prickle1b	248.426	-1.01089	0.364224	-2.77547	0.00551225	0.0882072
ovch1	346.169	-2.81617	1.01496	-2.77465	0.00552611	0.0882828
lnpa	273.968	-0.927186	0.334178	-2.77453	0.00552819	0.0882828
pth1r	112.764	-1.06301	0.383294	-2.77335	0.00554824	0.0884949
fxyd6l	14837.4	0.416205	0.15009	2.77304	0.00555351	0.0884949
tmprss4b	323.067	-2.63733	0.951158	-2.77276	0.00555833	0.0884949
snapin	1788.01	-0.285254	0.102915	-2.77175	0.00557567	0.0886812
C9H2orf76	217.75	-0.496502	0.179196	-2.77072	0.00559318	0.0888701
rap1gapa	18.3245	-1.49623	0.54016	-2.76997	0.00560611	0.0889858
otud5a	4619.72	0.270528	0.097686	2.76936	0.00561665	0.0890631
fermt2	2724.82	0.303939	0.109785	2.76849	0.00563159	0.0890886
foxr1	38.519	-2.35559	0.850919	-2.76829	0.0056351	0.0890886
txnl1	4100.49	0.236368	0.0853995	2.76779	0.00564382	0.0890886
mboat2b	345.764	-0.734699	0.26552	-2.76702	0.00565715	0.0890886
dnajb2	912.46	0.352171	0.127282	2.76684	0.00566018	0.0890886
prpf40a	3606.67	0.22432	0.0810745	2.76683	0.00566039	0.0890886
ESYT2	13242.1	0.370296	0.133849	2.76652	0.00566575	0.0890886
PRDM15	343.951	-0.532196	0.192383	-2.76634	0.005669	0.0890886
hhatla	347.953	-1.22118	0.441473	-2.76614	0.00567235	0.0890886
hsd17b1	344.035	-0.434252	0.157005	-2.76585	0.00567742	0.0890886
neu3.2	638.205	1.16091	0.419755	2.76568	0.00568049	0.0890886
ppt2a.2	156.634	-1.43504	0.518977	-2.76514	0.00568987	0.089147
fam151b	210.214	-0.746704	0.2701	-2.76455	0.0057002	0.089174
spi1b	3025.22	-0.404288	0.146249	-2.76439	0.00570292	0.089174
SLC35G1	2792.75	0.58034	0.209997	2.76357	0.00571734	0.0893108
TRAF2	312.233	-0.569879	0.206238	-2.76321	0.00572356	0.0893193
pcbd1	92.1931	-1.05985	0.383603	-2.76289	0.00572925	0.0893196
si:dkey-179j5.5	17.7921	-3.12811	1.13269	-2.76167	0.0057507	0.0895653
lpla	2460.25	-1.12596	0.407852	-2.76069	0.00576786	0.0897437
mbip	288.318	-0.66776	0.241983	-2.75953	0.00578841	0.0899747
MRM2	73.2666	-1.23616	0.448058	-2.75893	0.00579911	0.090038
hid1b	135.878	-2.00421	0.726516	-2.75866	0.00580392	0.090038
klf11a	336.928	-0.598976	0.217237	-2.75724	0.0058291	0.0903395
cldn30	521.328	0.470377	0.170657	2.75626	0.00584658	0.0904423
cd248a	1939.1	-0.780004	0.282997	-2.75623	0.00584721	0.0904423
cpeb4b	10966.8	0.399941	0.145201	2.7544	0.00588007	0.0908613
pak1	2727.97	0.557948	0.20259	2.75407	0.00588586	0.0908615
tmem163a	743.368	-0.84151	0.305623	-2.75342	0.00589758	0.0909428
zgc:174935	95.126	-2.05566	0.746671	-2.7531	0.00590348	0.0909428
slc38a8a	642.131	0.689047	0.250324	2.75262	0.00591202	0.0909428
mthfs	202.755	-0.665875	0.241916	-2.7525	0.00591422	0.0909428
bhlhe41	1158.08	-0.631317	0.229392	-2.75213	0.00592094	0.0909571
figla	78.4202	-1.66068	0.603616	-2.75122	0.00593741	0.090987
bmp6	37.3912	-1.58251	0.575221	-2.75113	0.00593901	0.090987
TMEM263	1830.18	-0.661652	0.240508	-2.75106	0.00594022	0.090987
depdc1a	921.742	-0.744003	0.270519	-2.75028	0.0059544	0.0911014
ppib	22654.6	0.301806	0.109754	2.74983	0.00596255	0.0911014
ddrgk1	680.755	0.378512	0.137656	2.7497	0.00596504	0.0911014
slc33a1	1565.45	0.359866	0.131033	2.74639	0.0060255	0.091808
ncoa4	7728.1	0.303237	0.110419	2.74624	0.00602822	0.091808
homeza	12813.3	0.53369	0.194347	2.74607	0.00603142	0.091808
abi1a	7752.44	0.368545	0.134222	2.74578	0.00603671	0.091808
zgc:55461	787.765	-1.80072	0.655861	-2.74558	0.00604046	0.091808
scel	3550.96	0.632513	0.230414	2.74512	0.00604896	0.0918162
zgc:174164	82.3485	-2.13861	0.779117	-2.74491	0.00605266	0.0918162
myo1ca	21312.8	0.474712	0.173007	2.74388	0.00607173	0.0920168
gpsm1b	1547.83	0.256077	0.0933879	2.74208	0.00610516	0.0924345
sox19b	826.538	-2.43656	0.888889	-2.74113	0.00612291	0.0926141
mid1ip1l	2172.16	-2.17582	0.794028	-2.74023	0.00613956	0.0927769
ercc8	225.894	-0.598353	0.218428	-2.73937	0.00615577	0.092877
snx16	623.945	-0.489829	0.178876	-2.73838	0.00617431	0.092877
camkvl	2612.38	0.488129	0.178256	2.73836	0.0061746	0.092877
snai1a	444.658	-0.919771	0.336015	-2.73729	0.00619475	0.092877
mydgf	1220.16	-0.269959	0.0986294	-2.7371	0.00619826	0.092877
c3a.1	151398	0.357737	0.130705	2.73698	0.00620053	0.092877
si:cabz01069013.3	80.7278	-0.818323	0.298987	-2.73698	0.00620061	0.092877
bnip3lb	18257.2	0.480729	0.17565	2.73686	0.00620294	0.092877
unc5a	21.369	-1.58219	0.578128	-2.73674	0.00620514	0.092877
uchl5	1116.33	0.372755	0.136215	2.73653	0.00620908	0.092877
mrpl42	519.241	-0.596062	0.217825	-2.73643	0.00621107	0.092877
perp	88915.9	0.351532	0.128499	2.73568	0.00622525	0.0930007
olfml2ba	2216.95	1.1605	0.424573	2.73334	0.00626947	0.0935185
rab33a	54.3476	-1.48393	0.542923	-2.73322	0.00627179	0.0935185
b4galt4	1930.62	0.429745	0.15725	2.73288	0.00627828	0.0935268
IFFO2	724.985	0.551138	0.201991	2.72853	0.00636168	0.0946271
pik3r6a	3466.57	0.500049	0.183281	2.72832	0.00636584	0.0946271
exosc4	808.262	-0.559974	0.205262	-2.72809	0.00637017	0.0946271
ddx43	106.417	-1.78454	0.654368	-2.72712	0.00638905	0.0947582
selenoh	1449.61	-0.683878	0.250793	-2.72687	0.00639385	0.0947582
acp5b	552.689	0.497433	0.18243	2.7267	0.00639705	0.0947582
cab39l1	18881.1	0.289025	0.106012	2.72634	0.00640415	0.0947742
G6PD	19483.2	0.591852	0.217153	2.72551	0.00642028	0.0948318
stat3	27121.2	0.304245	0.111653	2.72491	0.00643183	0.0948318
ABCA3	8045.81	0.29989	0.110075	2.72442	0.00644148	0.0948318
ccdc106b	132.131	-2.15577	0.791331	-2.72423	0.00644507	0.0948318
lmnb1	2439.73	-0.502784	0.18457	-2.72408	0.0064481	0.0948318
slc6a8	13721.6	0.494352	0.181482	2.72397	0.00645017	0.0948318
cxxc1a	1459.37	0.317405	0.116523	2.72397	0.0064502	0.0948318
rapgef4b	2474.2	-0.683117	0.250984	-2.72176	0.00649362	0.0951816
hsd11b1la	661.607	-0.374883	0.137746	-2.72155	0.00649767	0.0951816
CDT1	824.668	-1.04797	0.385067	-2.72153	0.00649797	0.0951816
hsd3b2	73.6811	-2.46583	0.906048	-2.72152	0.00649817	0.0951816
AGL	376.698	0.657722	0.241772	2.72042	0.00651997	0.0954121
dusp6	3712.54	-0.549791	0.202125	-2.72005	0.00652715	0.0954286
zgc:171446	782.719	-2.84098	1.04525	-2.71799	0.00656791	0.0959353
cdk10	699.298	-0.360501	0.13268	-2.71706	0.00658637	0.0960609
fa2h	1348.37	-0.402872	0.148281	-2.71695	0.00658871	0.0960609
TOP3A	502.836	-0.448099	0.16516	-2.71312	0.00666522	0.0970866
sgk1	15293.6	0.300721	0.110927	2.71099	0.00670831	0.0975701
si:dkey-90l23.1	4197.56	-2.63308	0.971306	-2.71086	0.00671081	0.0975701
rca2.1	11142.6	0.451552	0.16659	2.71055	0.00671713	0.0975719
OLFML2B	653.215	0.8392	0.309651	2.71015	0.0067253	0.0976005
dscc1	188.837	-0.806032	0.297492	-2.70942	0.00674009	0.0977141
cop1	630.543	-0.727445	0.268514	-2.70915	0.00674554	0.0977141
slc8a1b	70.542	-2.01921	0.745523	-2.70845	0.00675977	0.0978303
cpeb1b	2357.38	-2.56533	0.94732	-2.70798	0.00676935	0.0978789
shoc2	6664.92	0.282216	0.104246	2.70721	0.00678515	0.0980174
col15a1b	468.549	-0.905423	0.334494	-2.70685	0.00679254	0.0980342
fhl2b	4106.64	0.859529	0.317643	2.70596	0.00681067	0.098094
RALGAPB	5696.47	0.258914	0.0956884	2.7058	0.00681393	0.098094
zgc:171474	1726.65	-2.7738	1.02516	-2.70573	0.00681537	0.098094
znf710a	1917.6	0.583145	0.215569	2.70514	0.00682761	0.0981805
UCKL1	1814.58	0.377325	0.139549	2.70388	0.00685341	0.0984616
kyat3.2	588.869	-0.386414	0.142984	-2.70251	0.00688186	0.0987145
kcnj1a.2	145.024	0.625341	0.2314	2.70243	0.00688356	0.0987145
dgkaa	6358.1	0.378952	0.140304	2.70093	0.0069146	0.0990694
tysnd1	173.883	-0.788224	0.291905	-2.70028	0.0069282	0.0991129
gpr183b	152.422	-0.719772	0.266565	-2.70018	0.00693023	0.0991129
hells	575.824	-0.897206	0.332367	-2.69944	0.00694553	0.0992416
zgc:154125	1279.41	0.438253	0.162408	2.69847	0.00696596	0.0994433
arf1	18557.3	0.328615	0.121812	2.69773	0.00698145	0.0994692
tra2b	554.04	-0.50993	0.189046	-2.69739	0.00698845	0.0994692
rasgrf2b	258.665	-1.0275	0.38098	-2.69699	0.00699687	0.0994692
cxcr4b	6894.86	-0.356308	0.132114	-2.69697	0.00699729	0.0994692
cavin2b	16320.9	0.447206	0.165885	2.69588	0.00702025	0.0994692
CALML4	47.2401	-1.47515	0.547231	-2.69566	0.00702489	0.0994692
lhx8a	189.139	-1.66777	0.618691	-2.69564	0.00702538	0.0994692
dhrs7ca	55.0562	-0.889833	0.33011	-2.69557	0.00702693	0.0994692
rbm8a	3137.84	0.287234	0.106558	2.69556	0.00702712	0.0994692
atp1b3b	17134.4	0.377464	0.140041	2.69537	0.00703095	0.0994692
dennd2db	198.567	-1.76303	0.654245	-2.69476	0.00704401	0.0995646
zp3.2	7505.12	-2.73515	1.01514	-2.69436	0.00705236	0.0995932
ivns1abpb	4971.71	-0.36193	0.134364	-2.69365	0.00706736	0.0997115
slc24a4a	51.4015	-2.11286	0.784467	-2.69337	0.0070734	0.0997115
PRELP	44.5293	-1.36666	0.507513	-2.69286	0.00708411	0.0997266
inha	74.1431	-0.901993	0.334996	-2.69255	0.00709086	0.0997266
popdc3	1358.36	-0.396995	0.147453	-2.69234	0.00709517	0.0997266
ppef1	182.008	-0.820261	0.304689	-2.69213	0.00709981	0.0997266
elovl6l	804.162	-2.73235	1.01599	-2.68935	0.00715903	0.100246
hist1h2a11	699.791	-0.950075	0.353273	-2.68935	0.00715909	0.100246
zgc:66483	235.468	-2.7877	1.03663	-2.68919	0.00716253	0.100246
vps26a	5889.97	0.321421	0.119535	2.68894	0.00716789	0.100246
vat1	14846	-0.738852	0.274778	-2.68891	0.00716862	0.100246
tmem198b	376.706	-1.24343	0.462627	-2.68777	0.00719309	0.100304
osgn1	16487.3	0.612099	0.22775	2.68759	0.00719699	0.100304
CDH13	1159.6	1.03223	0.384072	2.68758	0.00719714	0.100304
CCSER2	643.139	-0.727635	0.270788	-2.68711	0.00720739	0.100304
plcd3a	28011.3	0.40294	0.149956	2.68706	0.00720843	0.100304
mthfd2l	64.63	-2.20719	0.82145	-2.68694	0.00721099	0.100304
cited1	1100.93	-0.555769	0.206876	-2.68648	0.00722099	0.100355
alg13	257.352	-1.17665	0.43812	-2.68567	0.00723837	0.100507
hint3	226.144	0.712835	0.265475	2.68513	0.0072501	0.100582
adcy5	87.3369	-1.37854	0.513482	-2.68469	0.00725966	0.100626
nfkbiab	20393.8	0.318952	0.118829	2.68413	0.00727179	0.100705
jun	10480	0.445239	0.165898	2.6838	0.00727896	0.100706
fgf2	362.782	0.812736	0.302859	2.68354	0.00728466	0.100706
si:ch211-202a12.4	20381.8	0.385476	0.143705	2.68242	0.00730924	0.10091
mad2l1bp	269.556	-0.836236	0.311768	-2.68224	0.00731314	0.10091
METTL4	488.47	-0.728885	0.27177	-2.68199	0.00731861	0.10091
zcchc8	4604.63	0.473936	0.176804	2.68057	0.00734958	0.101173
pabpn1l	289.869	-2.41342	0.900391	-2.68041	0.0073532	0.101173
si:dkeyp-98a7.8	778.752	-3.1002	1.1568	-2.67998	0.00736274	0.101173
st6gal1	84.8055	-1.99325	0.743765	-2.67994	0.00736343	0.101173
strip1	4041.93	0.231767	0.0865027	2.6793	0.00737757	0.101279
smn1	555.273	-0.598913	0.223588	-2.67864	0.00739218	0.101391
TRIP10	29.11	-1.63102	0.609049	-2.67798	0.00740666	0.101478
bmp1a	1410.83	0.785725	0.293425	2.67777	0.00741141	0.101478
unc5b	996.934	0.462243	0.172724	2.6762	0.00744613	0.101865
napepld	947.1	0.378584	0.141516	2.67521	0.0074683	0.10208
wbp1lb	1750.85	0.248188	0.0927924	2.67466	0.0074805	0.102158
crygmxl1	15.3128	-3.78114	1.41403	-2.67401	0.007495	0.102216
snx22	1807.93	0.365277	0.136618	2.67371	0.00750182	0.102216
rem1	83.5627	-1.49524	0.55926	-2.6736	0.00750421	0.102216
rbp5	25820.4	0.320832	0.120014	2.6733	0.00751096	0.102219
slco5a1a	2088.19	0.324485	0.121396	2.67295	0.00751864	0.102235
dazap2	23463.4	0.325745	0.121903	2.67216	0.00753641	0.102389
zgc:165539	727.471	-3.20384	1.1991	-2.67186	0.0075432	0.102392
gcga	105.544	2.15584	0.80704	2.67129	0.00755592	0.102477
SLC41A2	2418.17	0.325847	0.122003	2.67082	0.00756668	0.102534
kcnk1a	230.578	0.649373	0.243165	2.67051	0.00757361	0.10254
kmt5ab	500.119	-0.853476	0.319726	-2.6694	0.00759878	0.102792
pdlim1	8765.15	0.505327	0.189348	2.66877	0.00761304	0.102897
wt1b	95705.4	0.275918	0.103464	2.6668	0.0076577	0.103412
zgc:195245	360.895	-2.72365	1.02165	-2.66594	0.00767726	0.103587
asf1ba	591.347	-0.749202	0.281081	-2.66543	0.00768903	0.103657
hmgcll1	13.3951	-2.52601	0.947815	-2.66509	0.00769682	0.103673
isl2b	80.6944	-1.56972	0.589192	-2.6642	0.00771726	0.10386
nfkbiaa	73524.1	0.455436	0.171043	2.6627	0.00775173	0.104173
znf800a	519.243	-0.54118	0.203252	-2.66261	0.00775377	0.104173
lratd2a	161.874	-0.75168	0.282357	-2.66216	0.00776413	0.104223
prnprs3	8177.18	0.302639	0.113735	2.66092	0.00779277	0.104461
cdc123	1055.13	0.311659	0.117134	2.66071	0.00779767	0.104461
igf2bp3	905.257	-1.6867	0.634017	-2.66035	0.00780605	0.104461
ubap2l	15371.1	0.266764	0.100279	2.66022	0.00780887	0.104461
DAPK3	6626.49	0.430257	0.161753	2.65996	0.00781499	0.104461
prkcbb	1940.53	0.405535	0.152496	2.65932	0.00782993	0.104533
SLITRK5	51.5143	-1.65111	0.620916	-2.65916	0.00783368	0.104533
RIMS2	36.3461	-1.50269	0.565183	-2.65877	0.00784271	0.104565
tmod4	136.995	0.685028	0.257687	2.65837	0.00785195	0.104571
ADCY9	3959.06	0.332609	0.125127	2.65818	0.00785645	0.104571
ubb	19426.2	0.388161	0.146043	2.65786	0.00786385	0.104581
snrkb	3246.31	0.458026	0.172364	2.65732	0.00787636	0.104659
slx4ip	322.694	-0.509716	0.192006	-2.65469	0.00793802	0.10539
fam131ab	44.4102	-1.17568	0.44326	-2.65234	0.00799355	0.106037
grpel2	3840.82	0.299429	0.112919	2.65171	0.00800862	0.106148
rdh10b	14263.8	0.372514	0.140505	2.65125	0.00801955	0.10615
sqstm1	46635.6	0.475657	0.179417	2.65113	0.00802227	0.10615
org	881.753	-2.85715	1.07795	-2.65053	0.00803657	0.10625
serinc5	8347.15	0.383577	0.144763	2.6497	0.00805636	0.106422
lsm14b	694.588	-2.34214	0.884578	-2.64775	0.00810291	0.106948
cav2	10146.9	0.486036	0.183594	2.64734	0.00811266	0.106987
trpm5	125.448	-0.653043	0.246869	-2.6453	0.00816176	0.107544
fance	113.112	-0.665774	0.251794	-2.64412	0.00819045	0.107765
rnf150a	737.224	0.545734	0.206415	2.64387	0.0081965	0.107765
tuba1b	29184.7	0.256919	0.0971796	2.64376	0.00819908	0.107765
lemd1	346.864	-2.39936	0.907766	-2.64315	0.00821379	0.107869
mapk6	48955.8	0.275352	0.104219	2.64205	0.00824069	0.108062
nr2c2ap	130.708	-0.766576	0.290152	-2.64198	0.00824227	0.108062
ophn1	909.08	-0.296193	0.112127	-2.64159	0.00825171	0.108096
mcm6l	327.998	-2.40079	0.908943	-2.6413	0.00825879	0.108099
smndc1	2788.72	0.360915	0.136706	2.64009	0.00828851	0.108398
zgc:162936	87.3345	-1.00724	0.381641	-2.63922	0.00830958	0.108573
higd1a	16980	0.369604	0.140056	2.63897	0.00831574	0.108573
txnipb	10.3075	-3.96193	1.50149	-2.63868	0.00832305	0.108579
notch1a	1414.26	-0.443288	0.168073	-2.63747	0.00835261	0.108874
fbxl3a	4595.95	0.3743	0.141947	2.63691	0.0083665	0.108965
retsatl	2777.34	-2.79564	1.06034	-2.63655	0.00837544	0.108991
zgc:174877	328.912	-0.398692	0.151247	-2.63604	0.00838805	0.109065
nabp1b	74.7189	-1.41578	0.537313	-2.63493	0.00841551	0.109332
hapstr1a	4819.04	0.433594	0.16458	2.63455	0.00842498	0.109365
nme2b.2	56.6842	-1.22711	0.465897	-2.63386	0.00844197	0.109495
bcl9l	8230.12	0.256427	0.0974265	2.632	0.00848827	0.110005
zp3a.1	5876.8	-2.70487	1.02817	-2.63077	0.00851916	0.110237
SETD9	54.0261	-1.21984	0.463689	-2.63073	0.00852019	0.110237
MAML1	5316.21	0.368545	0.140122	2.63016	0.00853437	0.11033
exd1	262.813	-2.54916	0.969648	-2.62896	0.00856469	0.110631
cirbpb	80190.6	0.252557	0.0960988	2.6281	0.00858631	0.110746
mxe	513.841	0.866084	0.329562	2.62799	0.0085892	0.110746
gadd45ba	3446.5	0.621771	0.236628	2.62763	0.0085982	0.110746
KALRN	6248.66	0.552213	0.210167	2.62749	0.00860167	0.110746
ist1	16810	0.273199	0.103992	2.62712	0.00861121	0.110778
tnfa	64528	0.635601	0.242053	2.62587	0.00864283	0.11104
col18a1a	16144.8	0.484217	0.184411	2.62575	0.00864571	0.11104
spata2	3122.41	0.239602	0.0912897	2.62464	0.00867408	0.111297
AFDN	18156.6	0.345655	0.13171	2.62437	0.00868095	0.111297
usp54a	21248.8	0.488345	0.186097	2.62414	0.0086869	0.111297
cfp	17664.4	-0.487211	0.185688	-2.62381	0.00869529	0.111314
nfe2l1b	7820	0.317647	0.121117	2.62264	0.00872503	0.111604
plin3	31631.7	0.357643	0.136409	2.62185	0.00874552	0.111706
mafk	4577.07	0.389248	0.148484	2.62148	0.00875493	0.111706
rgs5b	1674.61	0.479411	0.182885	2.62138	0.00875741	0.111706
elovl4b	64.5813	-2.18145	0.832224	-2.62123	0.00876142	0.111706
GALNT8	498.567	-0.440291	0.168061	-2.61983	0.00879739	0.112
slc35d1a	1223.05	0.49379	0.188486	2.61978	0.00879871	0.112
stard14	246.399	-1.22863	0.469056	-2.61937	0.00880935	0.112045
kif18a	653.441	-0.695929	0.265721	-2.61902	0.0088183	0.112069
cybb	17733.4	-0.293715	0.112176	-2.61833	0.00883614	0.112163
twnk	256.413	-0.929105	0.354867	-2.61818	0.00883998	0.112163
atp2a2b	14702.8	0.322774	0.123306	2.61767	0.00885334	0.112242
npb	609.71	0.733886	0.280531	2.61606	0.00889496	0.112673
si:dkeyp-11e3.1	11.2036	2.03602	0.778352	2.61581	0.00890167	0.112673
rbm15b	1423.77	-0.268158	0.102527	-2.61548	0.00891011	0.11269
ywhae2	22656.8	0.280893	0.107456	2.61403	0.00894813	0.11308
vta1	5612.33	0.32937	0.12606	2.6128	0.00898025	0.113357
slc38a11	68.3188	-1.88449	0.721309	-2.6126	0.0089857	0.113357
zgc:113162	239.924	-1.33343	0.510448	-2.61228	0.0089941	0.113357
zgc:171778	7466.16	-2.54743	0.975267	-2.61203	0.00900053	0.113357
gata6	20106.6	0.378127	0.144777	2.6118	0.00900671	0.113357
ccdc149b	79.3361	-1.4718	0.563573	-2.61155	0.00901325	0.113357
cenpl	526.033	-0.531359	0.203493	-2.6112	0.00902258	0.113384
si:ch211-81a5.8	106.449	-1.26078	0.482965	-2.6105	0.00904087	0.113514
zgc:136472	52.0676	-1.88247	0.72118	-2.61026	0.00904736	0.113514
lims1	13394	0.34187	0.131031	2.60909	0.00907843	0.113788
klhl21	4131.69	0.304082	0.116558	2.60883	0.00908511	0.113788
itpa	577.067	-0.44443	0.17038	-2.60846	0.00909506	0.113788
serinc2	16018.9	0.238292	0.0913583	2.60832	0.0090987	0.113788
znf513a	588.757	-0.336167	0.128912	-2.60772	0.00911484	0.113788
pyroxd1	1499.03	0.434283	0.166543	2.60763	0.00911715	0.113788
rab3da	190.573	-0.834942	0.320204	-2.60753	0.00911981	0.113788
DNAJC11	621.897	-0.356428	0.136766	-2.60612	0.00915738	0.114166
st3gal3b	1957.98	0.551456	0.211668	2.60529	0.00917966	0.114354
PHLDB2	6430.93	0.405652	0.155727	2.60489	0.00919046	0.114398
sgf29	470.689	-0.480456	0.184555	-2.60332	0.00923267	0.114832
cant1b	3101.58	0.39276	0.150886	2.60303	0.00924042	0.114838
eif2s1a	2863.17	0.246505	0.0947593	2.60139	0.00928481	0.115299
C5H2orf42	115.134	-0.607467	0.233559	-2.60091	0.00929757	0.115366
zgc:56231	730.791	-1.88615	0.725326	-2.60041	0.0093112	0.115444
CILP2	821.637	0.777686	0.299286	2.59847	0.00936407	0.115876
tspan15	6600.82	0.431952	0.166268	2.59793	0.00937877	0.115876
chordc1b	1499.27	0.256559	0.0987647	2.59768	0.00938572	0.115876
rnd3a	1717.08	0.574425	0.221135	2.59762	0.00938736	0.115876
pycr1b	2008.28	-0.443132	0.170618	-2.59721	0.00939841	0.115876
CPD	11267.8	0.214823	0.0827267	2.59677	0.00941043	0.115876
gpr85	11.1275	-1.90845	0.734936	-2.59675	0.00941098	0.115876
zgc:113054	193.066	-1.05644	0.40684	-2.59671	0.00941227	0.115876
fnbp4	4754.5	0.255791	0.098518	2.59639	0.00942102	0.115876
SGPP2	21.399	-2.23076	0.859187	-2.59636	0.00942175	0.115876
ca15b	2094.21	-2.36424	0.910717	-2.59602	0.00943094	0.115876
josd1	1376.64	-0.303322	0.116853	-2.59575	0.00943842	0.115876
si:ch73-41e3.7	34.8838	-1.28987	0.497027	-2.59517	0.00945443	0.115876
otud3	1115.58	0.313028	0.120621	2.59514	0.00945522	0.115876
42sp43	395.576	-2.28056	0.878793	-2.5951	0.00945637	0.115876
dcc	184.386	0.500522	0.192924	2.5944	0.00947571	0.116022
ANKRD13D	99.7667	-1.23746	0.477072	-2.59387	0.00949035	0.116111
dlx6a	27.1233	-1.68592	0.650038	-2.59358	0.00949831	0.116118
NGEF	10704.5	0.54245	0.209189	2.59311	0.00951131	0.116187
hpf1	298.193	-1.04643	0.403664	-2.59232	0.00953305	0.116362
lats2	7140.15	0.449331	0.173413	2.5911	0.00956694	0.116616
lrrc15	15533.3	0.574624	0.221773	2.59104	0.00956862	0.116616
ccne1	766.951	-1.76116	0.679815	-2.59064	0.00957969	0.11666
elovl1b	30336.8	0.352233	0.136004	2.58987	0.00960115	0.116785
PEAK1	4763.68	0.37316	0.144104	2.58953	0.00961082	0.116785
trim35-23	77.0665	-0.816057	0.31517	-2.58926	0.00961819	0.116785
atic	2313.81	-0.93497	0.361102	-2.58921	0.00961958	0.116785
tuba8l3	2207.23	-0.810043	0.312942	-2.58848	0.00964014	0.116944
CRHR1	824.976	-0.50082	0.193504	-2.58816	0.00964895	0.116961
bri3	30141.3	0.314978	0.121765	2.58677	0.00968805	0.117345
rhno1	307.556	-0.741295	0.286636	-2.58619	0.00970441	0.117398
DIPK1A	49.1701	-1.07375	0.415242	-2.58585	0.00971406	0.117398
sacm1la	10259.4	0.437745	0.169297	2.58567	0.00971905	0.117398
lamc1	18239.1	0.34806	0.134617	2.58555	0.00972231	0.117398
sema3fa	570.183	-0.402162	0.155568	-2.58513	0.00973435	0.117454
sesn2	2511.31	0.377409	0.146062	2.58389	0.00976923	0.117782
si:dkey-23a13.20	1153.38	-0.987081	0.382106	-2.58326	0.00978708	0.117782
s100a1	239.621	-2.31675	0.896868	-2.58316	0.00979007	0.117782
asmt2	417.505	-0.788681	0.305349	-2.58289	0.00979775	0.117782
mybl2a	285.925	-0.812153	0.314441	-2.58284	0.00979894	0.117782
epha4b	692.389	-0.711242	0.275556	-2.58112	0.00984805	0.118282
zswim7	124.114	-0.747779	0.29004	-2.57819	0.00993191	0.119198
si:dkey-241l7.2	654.66	-2.56158	0.993746	-2.5777	0.0099459	0.119226
uhrf1	2032.5	-0.678718	0.263316	-2.57758	0.00994939	0.119226
zp3f.1	1683.66	-2.94125	1.14123	-2.57726	0.00995871	0.119247
cdc45	729.999	-0.742981	0.288482	-2.57549	0.0100099	0.11975
rtn4b	295.899	-0.890947	0.345961	-2.57528	0.010016	0.11975
zp2.6	796.572	-2.40487	0.933965	-2.5749	0.0100268	0.119789
abhd16a	3467.69	0.256312	0.0995653	2.57431	0.010044	0.119903
moxd1	124655	0.177155	0.06884	2.57343	0.0100696	0.120085
PPP2R3A	2946.95	0.502463	0.195278	2.57307	0.0100801	0.120085
selenow2b	60.0665	0.930787	0.361752	2.573	0.0100821	0.120085
neil3	551.178	-0.717627	0.278942	-2.57267	0.0100917	0.120088
ctu2	1330	0.317714	0.123505	2.57247	0.0100975	0.120088
naa40	1124.19	-0.570419	0.221804	-2.57173	0.0101193	0.120255
etnk2	1289.89	0.585117	0.227586	2.57097	0.0101413	0.120426
pcdh1g9	115.613	-0.785643	0.305726	-2.56976	0.0101769	0.120674
hvcn1	253.225	-0.812772	0.31631	-2.56954	0.0101833	0.120674
zgc:152986	93.0801	-2.04427	0.795615	-2.56942	0.0101869	0.120674
zfpm1	6080.97	0.240703	0.0936872	2.56922	0.0101929	0.120674
scamp2l	306.643	-1.13472	0.441883	-2.56792	0.0102311	0.121008
tmem30b	194.642	-1.62172	0.631668	-2.56736	0.0102475	0.121008
zgc:171310	13.2347	-2.50187	0.974527	-2.56726	0.0102504	0.121008
sat1a.1	72.9419	-0.894991	0.348623	-2.56722	0.0102518	0.121008
OTUD7A	83.1781	-0.672519	0.261996	-2.5669	0.0102611	0.121028
scg3	48.7305	-0.977098	0.380751	-2.56624	0.0102807	0.121167
rnasekb	240.644	-0.724955	0.282551	-2.56575	0.0102953	0.121249
zufsp	617.501	-0.382303	0.149066	-2.56465	0.0103279	0.121478
CALCR	57.7744	-0.923104	0.359944	-2.56458	0.0103302	0.121478
gkup	603.079	-0.345091	0.134583	-2.56416	0.0103426	0.121534
elovl8b	246.672	-0.970023	0.378573	-2.56232	0.0103977	0.122012
AJM1	57.3525	-1.29103	0.503866	-2.56225	0.0103998	0.122012
vangl2	10060.1	0.26873	0.10489	2.56202	0.0104066	0.122012
lmbr1l	70.1142	-1.16612	0.455488	-2.56015	0.0104626	0.122535
afg1lb	419.65	-0.676167	0.264211	-2.55919	0.0104915	0.122535
zgc:172120	1881.44	0.362522	0.141658	2.55913	0.0104935	0.122535
kctd9a	454.454	0.398089	0.15556	2.55907	0.0104953	0.122535
tpd52l2b	7335.68	0.229275	0.0895939	2.55905	0.0104958	0.122535
ccdc80	100.174	-1.09146	0.42652	-2.55898	0.0104979	0.122535
MFSD9	352.1	-0.652612	0.255189	-2.55737	0.0105468	0.123015
rybpb	3343.75	0.245462	0.0960421	2.55577	0.0105953	0.123489
ttc32	301.445	-0.524329	0.205246	-2.55464	0.0106299	0.123801
lpar2a	4338.37	0.472976	0.185177	2.55418	0.0106437	0.12387
pi4k2b	6026.09	0.500428	0.195966	2.55365	0.0106601	0.123969
dusp27	124.794	-1.49824	0.586792	-2.55328	0.0106715	0.124009
fam78aa	10.8206	-2.33156	0.913555	-2.55218	0.010705	0.124094
zmat1	268.353	-0.582107	0.228092	-2.55207	0.0107084	0.124094
ppp4cb	8773.92	0.260163	0.101944	2.55203	0.0107098	0.124094
mfap4.10	494.126	1.33944	0.52486	2.552	0.0107106	0.124094
si:ch211-12h2.8	858.539	-2.58441	1.01289	-2.55151	0.0107258	0.124094
hexim1	7198.57	0.30627	0.120038	2.55144	0.0107279	0.124094
f11r.1	10207.7	0.473255	0.185505	2.55117	0.0107362	0.124094
taf1b	526.029	-0.558645	0.219004	-2.55085	0.0107461	0.124094
cd151	8419.09	0.44771	0.175524	2.55071	0.0107503	0.124094
cax1	326.314	-2.87079	1.12559	-2.55048	0.0107575	0.124094
gpt	6798.39	0.40994	0.16075	2.55018	0.0107668	0.12411
unc93a	110.239	0.882531	0.346103	2.54991	0.0107751	0.124115
alg14	405.217	-0.338684	0.132882	-2.54875	0.0108111	0.124215
chmp2a	9688.16	0.240386	0.0943183	2.54867	0.0108136	0.124215
zgc:171506	1155.7	0.417606	0.163855	2.54864	0.0108144	0.124215
septin8a	7372.65	0.370863	0.145516	2.54861	0.0108154	0.124215
gsto1	406.299	0.729365	0.286217	2.54829	0.0108252	0.124237
ell2	8748.34	0.387122	0.151932	2.54799	0.0108345	0.124254
kcnn1b	66.2205	-1.33448	0.524065	-2.54641	0.0108836	0.124726
smpx	2812.18	0.321774	0.126405	2.54558	0.0109096	0.124933
arrdc2	7171.99	0.567172	0.222973	2.54368	0.0109692	0.125525
ldlrap1b	1677.78	0.42872	0.168683	2.54157	0.0110356	0.126192
zgc:194209	5891.65	0.38319	0.150862	2.54001	0.0110851	0.126579
mpx	4382.75	-0.984034	0.387416	-2.53999	0.0110855	0.126579
zgc:158482	67.757	-1.05361	0.415057	-2.53846	0.0111341	0.127041
gpa33a	285.641	1.03414	0.407462	2.538	0.0111488	0.127117
pias4b	250.65	-2.35794	0.929243	-2.53748	0.0111653	0.127213
grm6b	20.121	-1.66299	0.655536	-2.53683	0.011186	0.127357
cldnd	3000.79	-2.68706	1.05945	-2.53628	0.0112038	0.127467
elapor2a	188.4	-2.44432	0.963884	-2.53591	0.0112157	0.12751
ing2	441.413	-0.736035	0.29035	-2.53499	0.011245	0.127751
mxd3	309.328	-0.832876	0.328674	-2.53405	0.0112752	0.128002
itgb1bp1	2377.01	0.300669	0.118753	2.53189	0.0113448	0.128608
wrap53	552.323	-0.366341	0.144691	-2.53189	0.0113449	0.128608
setd4	647.233	-0.781128	0.308579	-2.53137	0.0113617	0.128664
FAM171A1	971.384	-0.607172	0.239872	-2.53123	0.0113662	0.128664
mcm3l	564.206	-2.4729	0.97722	-2.53054	0.0113886	0.128709
ccnd2a	531.158	-0.462377	0.182742	-2.53022	0.0113991	0.128709
znf326	98.7619	-1.46985	0.580939	-2.53013	0.0114022	0.128709
strn	9524.01	0.373884	0.147776	2.53006	0.0114041	0.128709
sh3d21	942.532	0.587072	0.232062	2.52981	0.0114125	0.128709
dtx2	15725.7	0.519877	0.205517	2.5296	0.0114192	0.128709
abhd4	4776.77	0.432567	0.171243	2.52604	0.0115356	0.129928
MYLK	294.64	-0.519924	0.205861	-2.5256	0.01155	0.129998
thap12b	313.019	-0.684435	0.271081	-2.52483	0.0115753	0.13018
kcnk5b	473.286	-0.904923	0.358441	-2.52461	0.0115827	0.13018
arl15a	13.1161	-2.03296	0.805441	-2.52403	0.0116018	0.130257
nipal3	4039.73	0.534712	0.211859	2.5239	0.0116061	0.130257
otulinb	716.988	-0.513001	0.203413	-2.52196	0.0116703	0.130883
CYP2R1	80.7765	-1.00802	0.399764	-2.52152	0.0116848	0.130953
crebbpb	11481.8	0.39478	0.15658	2.52126	0.0116935	0.130957
llgl1	34847	0.409179	0.162338	2.52055	0.0117173	0.131131
spo11	40.6802	-2.50432	0.993811	-2.51992	0.0117383	0.131214
zgc:162948	186.436	-0.815541	0.32365	-2.51982	0.0117414	0.131214
atp6ap2	19734.5	0.264792	0.105111	2.51917	0.0117631	0.131349
si:ch211-250e5.16	585.075	-2.52565	1.00268	-2.51891	0.0117718	0.131349
slc25a48	11038.4	0.441552	0.175309	2.51871	0.0117785	0.131349
ifi27.8	1464.31	-0.395007	0.156888	-2.51776	0.0118104	0.131502
nrm	2548.6	0.284924	0.113172	2.51762	0.0118151	0.131502
ndfip2	25644	0.215802	0.0857207	2.5175	0.0118192	0.131502
qkia	27586.2	0.327495	0.130098	2.5173	0.0118257	0.131502
WRN	233.47	-0.590231	0.234577	-2.51615	0.0118646	0.131842
prelid3b	11877.8	0.405889	0.161339	2.51575	0.0118779	0.131881
smg5	4677.83	0.330741	0.131484	2.51544	0.0118884	0.131881
gmds	6168.55	0.339401	0.134943	2.51514	0.0118983	0.131881
zgc:158868	209.517	-1.1601	0.461262	-2.51505	0.0119016	0.131881
csnk1a1	30275.5	0.244092	0.0970836	2.51425	0.0119287	0.132013
rps4x	51713.9	0.281441	0.111945	2.5141	0.0119337	0.132013
hsdl1	240.589	-0.531972	0.211628	-2.51372	0.0119466	0.132013
retreg2	2184.42	0.26528	0.105533	2.5137	0.0119471	0.132013
stap2a	154.513	-0.976276	0.38849	-2.513	0.0119708	0.132183
amotl2a	7308.93	0.451849	0.179886	2.51187	0.0120093	0.132419
ALX4	2011.2	-0.809267	0.322198	-2.51171	0.0120148	0.132419
selenow1	9682.88	0.295132	0.117517	2.5114	0.0120254	0.132419
dusp1	22078.5	0.481053	0.191549	2.51138	0.0120259	0.132419
EEIG1	521.565	-0.443513	0.176652	-2.51065	0.0120508	0.13255
nup35	1114.16	-0.52211	0.207985	-2.51033	0.0120619	0.13255
b9d1	436.726	-0.457338	0.182195	-2.51015	0.0120678	0.13255
C19H6orf62	11319.6	0.256579	0.102225	2.50995	0.0120749	0.13255
ehd3	1226.36	-0.598237	0.23836	-2.5098	0.0120798	0.13255
wu:fj16a03	1173.44	0.517475	0.20622	2.50933	0.0120959	0.132575
NLRX1	9658.25	0.351712	0.140191	2.5088	0.012114	0.132575
pafah1b3	4394.45	-0.248667	0.0991191	-2.50877	0.0121151	0.132575
b3gat1a	57.002	-1.03275	0.41166	-2.50875	0.0121158	0.132575
nt5dc2	281.621	-1.02347	0.408069	-2.50809	0.0121387	0.132733
rbm44	185.166	-2.93761	1.17174	-2.50704	0.0121746	0.13299
si:ch1073-75o15.3	3217.84	-2.76464	1.1028	-2.50691	0.0121791	0.13299
zbtb10	5243.15	0.339001	0.135286	2.50581	0.0122171	0.133295
emc3	4732.15	0.204886	0.081771	2.50561	0.012224	0.133295
tpmt.1	2805.31	0.52	0.207591	2.50493	0.0122476	0.133461
rnf180b	246.64	-0.647159	0.258546	-2.50307	0.0123122	0.134071
cplane2	132.469	-0.645582	0.257975	-2.50249	0.0123322	0.134196
tspan34b	11359.9	0.53848	0.215201	2.50222	0.0123418	0.134208
chia.5	3305.97	0.906905	0.362568	2.50134	0.0123725	0.134261
zgc:162858	115.16	-0.555334	0.22202	-2.50128	0.0123747	0.134261
ifrd1	9437.64	0.320022	0.127945	2.50124	0.0123759	0.134261
ikbkg	6618.55	0.264553	0.105795	2.50063	0.0123971	0.134261
tceanc2	109.695	0.906116	0.362367	2.50055	0.0124002	0.134261
dpp4	91.6688	-0.931916	0.372698	-2.50046	0.0124033	0.134261
sdc4	34213.2	0.410079	0.164007	2.50037	0.0124063	0.134261
ptpn11a	6268.45	0.223878	0.0895659	2.49959	0.0124337	0.134465
ppp1cab	9698.01	0.262077	0.104861	2.49927	0.0124448	0.134483
dvl2	3895.73	-0.429853	0.172024	-2.49879	0.0124617	0.134483
RHBDF1	102.402	-0.754311	0.301888	-2.49864	0.0124671	0.134483
ganaba	2546.31	-0.258428	0.103457	-2.49792	0.0124925	0.134483
socs5b	6865.85	0.441797	0.176874	2.49781	0.0124964	0.134483
zdhhc5b	3915.14	0.334675	0.13399	2.49775	0.0124984	0.134483
atp2b1a	4527.55	0.402999	0.161358	2.49754	0.0125058	0.134483
faah2b	203.948	-2.52163	1.00972	-2.49735	0.0125126	0.134483
DTX1	240.718	-0.826418	0.330929	-2.49727	0.0125155	0.134483
tmem41b	7472.96	0.44065	0.176478	2.49691	0.012528	0.134483
piwil2	262.46	-0.92074	0.368763	-2.49683	0.0125308	0.134483
NEO1	407.783	-0.456168	0.182736	-2.49632	0.012549	0.134483
ITGA8	31.6057	-1.10143	0.441222	-2.49632	0.0125491	0.134483
tradd	1851.6	0.243906	0.0977128	2.49615	0.012555	0.134483
mitfb	9219.66	0.361329	0.144775	2.4958	0.0125674	0.134524
nrg2a	65.7084	-2.01961	0.809403	-2.49519	0.012589	0.134664
hsp70.2	5790.29	0.868781	0.348327	2.49416	0.0126257	0.134944
kif1b	6725.2	0.275513	0.110472	2.49397	0.0126323	0.134944
snx17	3457.92	0.290223	0.116394	2.49346	0.0126504	0.135046
TBC1D31	384.978	-0.540079	0.21663	-2.49309	0.0126635	0.135095
zp2l1	1908.47	-2.63288	1.05633	-2.49247	0.0126859	0.135169
cldn3c	40.3239	1.51789	0.609021	2.49234	0.0126903	0.135169
spsb4a	99.0298	-1.56931	0.629693	-2.49218	0.0126963	0.135169
xrcc4	1228.31	0.394758	0.158472	2.49102	0.0127376	0.135518
DAB2	28313	0.333894	0.134064	2.49056	0.0127542	0.135603
ptpn13	641.408	-0.42641	0.171243	-2.49009	0.0127713	0.135638
ccdc3b	62.7988	-0.818883	0.328933	-2.48952	0.0127918	0.135638
pafah1b1b	9320.66	0.27878	0.111982	2.48951	0.0127918	0.135638
trabd2b	2798.88	0.486748	0.195526	2.48943	0.0127949	0.135638
cyp2p7	1320.45	0.316111	0.126999	2.48908	0.0128074	0.135638
slc8a2a	237.086	0.83511	0.335518	2.48902	0.0128095	0.135638
gfpt1	3175.31	0.224649	0.0902682	2.48868	0.0128218	0.135638
sh2b1	5520.22	0.228995	0.0920252	2.48839	0.0128322	0.135638
bmi1b	3476.64	0.572533	0.230089	2.48831	0.012835	0.135638
nepro	390.603	-0.792369	0.318472	-2.48803	0.0128453	0.135655
serf2a	577.517	-0.681574	0.27404	-2.48713	0.0128779	0.135908
agps	4090.89	0.243835	0.0980579	2.48664	0.0128956	0.136005
rnf144ab	365.235	-0.903998	0.36367	-2.48577	0.0129273	0.136247
soul2	19.15	1.45146	0.584015	2.48531	0.012944	0.136332
exoc6b	5491.93	0.371509	0.149605	2.48327	0.0130183	0.137023
pigv	243.962	-0.511058	0.205837	-2.48283	0.0130342	0.137098
vldlr	2557.18	-0.509838	0.20538	-2.48241	0.0130498	0.137171
alg2	1636.09	0.351472	0.141611	2.48196	0.0130663	0.137225
tuba5	40652.2	0.247864	0.0998766	2.4817	0.0130757	0.137225
stx12	6933.87	0.28474	0.114743	2.48155	0.0130811	0.137225
chst11	830.582	0.513862	0.207144	2.4807	0.0131123	0.137455
dctn1a	4585.38	0.253666	0.102265	2.48048	0.0131205	0.137455
tmsb5	1203.87	-3.05997	1.23383	-2.48005	0.0131363	0.137467
SMARCD2	5730.47	0.251468	0.101399	2.47998	0.0131391	0.137467
capn2a	22125.2	0.397808	0.160452	2.47929	0.0131646	0.137642
spef1	96.8347	-0.86997	0.350984	-2.47866	0.0131877	0.137793
her6	3418.31	0.373904	0.150867	2.47837	0.0131984	0.137813
RHOU	126.106	-0.714806	0.28856	-2.47715	0.0132436	0.138193
flot2a	6840.64	0.2248	0.0907719	2.47654	0.0132663	0.138301
cyp3c1	8629.07	0.350187	0.14141	2.4764	0.0132715	0.138301
zgc:113372	227.021	-0.756659	0.305624	-2.47579	0.0132942	0.13843
cox5b2	3803.88	0.465976	0.188228	2.4756	0.0133014	0.13843
shc2	548.632	-0.375059	0.151565	-2.47458	0.0133393	0.138647
nupr1a	1787.57	-0.347317	0.140373	-2.47424	0.013352	0.138647
ccbe1	27.8327	-1.58377	0.640132	-2.47413	0.0133562	0.138647
ANKRD46	3086.17	0.211462	0.0854767	2.47392	0.0133641	0.138647
cemip2	2901.89	0.342632	0.138501	2.47386	0.0133664	0.138647
l3mbtl2	344.716	-0.545773	0.220713	-2.47278	0.0134067	0.138975
PNPLA6	5312.78	0.474913	0.192115	2.47203	0.0134349	0.139113
b4galnt1a	25448.3	0.406843	0.164588	2.47189	0.0134402	0.139113
cldng	1712.08	-2.52282	1.02067	-2.47172	0.0134466	0.139113
zp3c	589.244	-2.2244	0.900238	-2.47091	0.0134771	0.139337
vamp1a	167.409	0.547194	0.221494	2.47047	0.0134936	0.139416
RASSF3	4542.86	0.30736	0.124445	2.46985	0.0135168	0.139565
fam117ab	762.58	-0.474705	0.192248	-2.46923	0.0135402	0.139715
melk	521.803	-0.774729	0.31386	-2.46839	0.0135723	0.139853
DNTTIP1	1382.8	0.326349	0.132228	2.46807	0.0135843	0.139853
nrxn2a	51.2561	-1.37328	0.556423	-2.46805	0.0135851	0.139853
scamp2	14904.1	0.355289	0.143962	2.46794	0.0135891	0.139853
si:dkey-240e12.6	680.238	-2.9672	1.20243	-2.46767	0.0135996	0.139869
st14a	1290.88	-0.556076	0.225373	-2.46736	0.0136113	0.13987
st6gal2b	182.293	-0.878442	0.356049	-2.4672	0.0136175	0.13987
sephs1	1099.96	-0.571301	0.231741	-2.46526	0.0136916	0.140539
npsn	58.1824	-1.25543	0.509905	-2.46209	0.0138129	0.141509
cdk15	433.98	-0.716639	0.29107	-2.46208	0.0138133	0.141509
msh3	392.34	-0.564018	0.229096	-2.46193	0.013819	0.141509
hnrnpa0b	13588.3	0.282475	0.114758	2.46148	0.0138364	0.141509
nanog	1334.68	-2.46904	1.00308	-2.46146	0.0138372	0.141509
mnd1	667.048	-0.438904	0.178322	-2.46129	0.0138437	0.141509
tbx18	41.7164	-0.953973	0.387664	-2.46083	0.0138618	0.141509
CTNND1	93648.2	0.397408	0.161494	2.46082	0.013862	0.141509
zgc:112234	5280.07	-0.400898	0.162928	-2.46058	0.0138713	0.141509
zpcx	1324.27	-2.2699	0.922582	-2.46037	0.0138792	0.141509
cacna1da	16.1032	-1.76817	0.718887	-2.45959	0.0139096	0.141509
rpp21	153.288	-0.705388	0.286811	-2.45941	0.0139164	0.141509
kdm6bb	548.465	-0.605389	0.246159	-2.45934	0.0139192	0.141509
c2cd2l	355.9	0.447128	0.181809	2.45932	0.0139199	0.141509
itgb3a	95.9889	0.998421	0.405978	2.4593	0.0139208	0.141509
POLR2A	19351.9	0.232635	0.094643	2.45802	0.0139705	0.141922
pibf1	89.2855	-1.50905	0.614048	-2.45755	0.0139889	0.142018
vgll4l	126.418	-1.18312	0.481572	-2.4568	0.0140182	0.1422
riok3	10580.9	0.378202	0.153955	2.45658	0.0140267	0.1422
shisa2a	28.7817	-1.89416	0.771115	-2.45639	0.014034	0.1422
mtfr2	609.068	-0.681616	0.277648	-2.45496	0.0140898	0.142674
ERBB4	104.55	-0.915738	0.373167	-2.45397	0.014129	0.142979
cacna2d1a	385.496	0.427241	0.174146	2.45335	0.0141531	0.143131
pabpc1l	562.223	-2.54245	1.03664	-2.4526	0.0141829	0.143213
C17H14orf28	88.9069	-0.708167	0.288746	-2.45256	0.0141842	0.143213
zp3a.2	2155.19	-2.56685	1.04673	-2.45225	0.0141967	0.143213
acbd7	282.194	-0.914479	0.372937	-2.4521	0.0142026	0.143213
hectd3	5234.49	0.237948	0.0970546	2.45169	0.0142188	0.143213
ddx4	232.647	-2.26846	0.925325	-2.45153	0.0142252	0.143213
cdc7	392.911	-0.707578	0.288649	-2.45134	0.0142324	0.143213
rab5aa	19867	0.295752	0.120659	2.45113	0.0142407	0.143213
map1lc3a	3130.14	0.270434	0.110337	2.45099	0.0142464	0.143213
il1rapl1a	432.649	0.735024	0.299907	2.45084	0.0142522	0.143213
pcyt2	11021.7	0.296889	0.121153	2.45053	0.0142647	0.143248
rbm47	34647.4	0.424136	0.173116	2.45001	0.0142853	0.143363
cdc20	2038.7	-0.863208	0.352498	-2.44883	0.014332	0.143659
dnaja3a	3222.38	0.26119	0.106666	2.44867	0.0143387	0.143659
cavin1b	26718.1	0.376253	0.153662	2.44858	0.0143421	0.143659
m17	6943.63	0.428764	0.175138	2.44814	0.0143594	0.14374
wnt8-2	29.7872	-1.67931	0.686225	-2.44718	0.014398	0.144034
creb3l3l	12236.7	0.351753	0.143756	2.44688	0.0144097	0.144061
lta	27.4695	1.03507	0.423069	2.44658	0.0144218	0.14409
FAM117A	552.578	-0.365286	0.149343	-2.44595	0.0144471	0.144251
CRACR2A	423.063	-0.649051	0.265418	-2.44539	0.0144696	0.14429
irf6	189.767	-1.16105	0.47481	-2.44528	0.0144739	0.14429
ft1	20.1796	-1.38185	0.5652	-2.44489	0.0144897	0.14429
lmf2b	2965.35	-0.324119	0.132576	-2.44478	0.0144941	0.14429
xpnpep2	8472.34	0.177799	0.072728	2.44471	0.0144969	0.14429
zgc:112146	35.2174	-2.72974	1.1168	-2.44425	0.0145153	0.144383
brd4	20169.9	0.266966	0.109252	2.44358	0.0145425	0.144552
hnrnpul1	5903.04	0.322258	0.131891	2.44337	0.0145506	0.144552
cyp2p6	1046.36	0.434347	0.177852	2.44218	0.0145987	0.144895
zgc:123217	26.3213	1.51973	0.622435	2.44159	0.0146227	0.144895
nipsnap1	26.4284	-2.92418	1.19767	-2.44156	0.0146241	0.144895
junbb	31587.5	0.327801	0.134264	2.44147	0.0146276	0.144895
CDK12	8372.43	0.197793	0.081017	2.44138	0.0146313	0.144895
mcm10	354.996	-0.686495	0.281361	-2.43991	0.0146909	0.145334
ppat	434.549	-0.613407	0.251414	-2.43983	0.014694	0.145334
nmba	1050.39	0.62709	0.257056	2.4395	0.0147075	0.145377
actn4	44186.5	0.270632	0.110959	2.43903	0.0147268	0.145476
PLPP1	6390.74	0.346792	0.142277	2.43744	0.0147917	0.146025
c1qtnf9	1891.34	0.686997	0.281912	2.43692	0.0148129	0.146143
timm17a	4428.02	0.24508	0.100609	2.43596	0.0148522	0.146439
zgc:100868	1096.53	0.982292	0.403405	2.435	0.0148917	0.146699
zgc:112083	408.077	-0.711614	0.29226	-2.43487	0.0148973	0.146699
zgc:194252	383.151	0.422318	0.173474	2.43447	0.0149136	0.146734
wdfy1	4096.76	0.310681	0.127627	2.43428	0.0149215	0.146734
bag2	6293.14	0.51203	0.210357	2.4341	0.0149288	0.146734
pbxip1b	2291.67	0.41027	0.168642	2.43279	0.0149829	0.147174
ELF3	49.0667	1.77932	0.731547	2.43227	0.0150044	0.147294
kcnj21	19.1427	-1.8728	0.770103	-2.43187	0.0150209	0.147364
zgc:66433	1079.36	-0.740912	0.304778	-2.43099	0.0150577	0.147581
fibpa	2467.14	0.28994	0.119273	2.43089	0.0150618	0.147581
ptpra	3943.82	0.277381	0.114121	2.43059	0.0150743	0.147604
hsf1	5292.67	0.309753	0.127458	2.43024	0.0150889	0.147604
MAP3K8	3514	0.37874	0.155864	2.42994	0.0151014	0.147604
zgc:91890	3205.59	0.349179	0.143707	2.4298	0.015107	0.147604
dpp9	11320	0.221312	0.0910857	2.42971	0.015111	0.147604
si:dkey-85k7.7	3297.79	0.529542	0.217968	2.42945	0.0151217	0.147617
SEC14L1	3891.34	0.244127	0.100496	2.42921	0.0151316	0.147622
lmbrd1	3093.31	0.215055	0.0885508	2.42861	0.0151568	0.147717
maff	19414.3	0.428258	0.176352	2.42842	0.0151647	0.147717
DLG3	4694.59	0.442504	0.182237	2.42817	0.0151752	0.147717
zgc:165514	175.768	-0.566031	0.233128	-2.42799	0.0151828	0.147717
fzd8a	93.8855	-0.536542	0.220994	-2.42786	0.0151883	0.147717
itsn2b	19155	0.349132	0.143833	2.42735	0.0152095	0.147833
traip	229.099	-0.646985	0.266647	-2.42638	0.0152505	0.14814
ilk	16930.3	0.260956	0.107577	2.42576	0.0152764	0.1483
plcd1a	5638.45	0.45671	0.188314	2.42525	0.0152978	0.148403
ier2a	10859.5	0.502116	0.207078	2.42477	0.0153181	0.148403
pgam5	3206.36	0.234866	0.0968722	2.42449	0.0153299	0.148403
pwp1	805.042	0.343624	0.141734	2.42443	0.0153326	0.148403
lsm14ab	10986	0.263179	0.108565	2.42417	0.0153434	0.148403
met	768.694	-0.715577	0.295185	-2.42417	0.0153435	0.148403
grapa	433.765	-0.689002	0.284354	-2.42305	0.015391	0.148689
xrcc3	263.56	-0.635008	0.262087	-2.42289	0.0153975	0.148689
ubc	80599.6	0.284224	0.117313	2.42278	0.0154022	0.148689
atp7a	10861.3	0.335498	0.138503	2.42232	0.0154218	0.148689
ctsf	3549.15	0.331785	0.136978	2.42217	0.015428	0.148689
zgc:171445	974.702	-2.76714	1.14244	-2.42213	0.0154298	0.148689
cd63	109726	0.318628	0.131624	2.42073	0.0154892	0.14917
ITPR2	4745.05	0.325245	0.134371	2.4205	0.0154991	0.149174
STXBP4	31.0435	-1.24743	0.515408	-2.42028	0.0155087	0.149175
rpl35	26928.9	0.292596	0.120961	2.41893	0.0155662	0.149579
si:dkey-222p3.1	44.5453	-1.32486	0.547722	-2.41885	0.0155697	0.149579
rhpn2	6200.64	0.575926	0.238162	2.41821	0.015597	0.149644
slc16a3b	2404	-1.76088	0.728181	-2.4182	0.0155977	0.149644
krt96	52.2475	1.51799	0.627891	2.4176	0.0156233	0.149644
nfkbib	9149.41	0.319427	0.132126	2.41759	0.0156236	0.149644
pcgf5a	407.717	0.314504	0.13009	2.41758	0.0156243	0.149644
larp6b	484.932	-2.64105	1.09253	-2.41736	0.0156334	0.149644
reps1	8353.86	0.292731	0.121116	2.41695	0.0156511	0.149722
clptm1	7168.08	0.324228	0.134161	2.41671	0.0156616	0.149731
myo9aa	6901.08	0.339811	0.140639	2.41619	0.015684	0.149854
dnajb6a	3332.04	0.251566	0.104135	2.41576	0.0157023	0.149932
tbc1d15	2410.87	0.273212	0.113105	2.41556	0.0157111	0.149932
ilf3a	2161.34	-0.270357	0.11196	-2.41475	0.0157459	0.15002
rgs7bpb	19.1444	-1.84116	0.762468	-2.41473	0.0157469	0.15002
si:ch211-147a11.3	2004.96	-0.317045	0.131313	-2.41442	0.0157601	0.15002
zgc:152948	239.618	-0.398911	0.165227	-2.41432	0.0157645	0.15002
MAP3K21	2305.78	0.27012	0.111886	2.41424	0.015768	0.15002
slco2b1	549.513	-0.483418	0.200283	-2.41368	0.0157924	0.150148
zgc:111868	3106.27	-2.64963	1.09791	-2.41334	0.015807	0.150148
aldh3a2b	2407.98	0.292539	0.121221	2.41327	0.0158101	0.150148
ZC3H7B	6544.15	0.24543	0.101713	2.41297	0.0158231	0.150182
ubfd1	3685.89	0.284342	0.117863	2.41248	0.0158445	0.150293
zgc:152936	835.526	-2.85473	1.18344	-2.41224	0.0158547	0.1503
cntf	2593.69	0.589891	0.244605	2.4116	0.0158825	0.150473
zp2.3	3777.82	-2.41919	1.00352	-2.41069	0.0159223	0.150759
ddx5	55818.3	0.254831	0.105734	2.41012	0.0159474	0.150906
smg7	9213.95	0.244966	0.101659	2.40968	0.0159663	0.150978
noxo1b	10.3316	-2.08949	0.867185	-2.40951	0.0159742	0.150978
rnaseh1	1376.36	0.577378	0.239728	2.40847	0.0160196	0.151317
znf1001	145.837	-0.540332	0.224383	-2.40808	0.0160365	0.151385
wnt8a	65.5434	-1.82362	0.757455	-2.40757	0.0160592	0.151509
zpax1	7091.17	-2.56727	1.06671	-2.40671	0.0160968	0.151772
dynll2b	230.578	-0.711396	0.295679	-2.40597	0.0161294	0.151842
si:ch211-251b21.1	31.316	-1.7668	0.734339	-2.40597	0.0161295	0.151842
armc1	4160.76	0.231121	0.0960716	2.40572	0.0161408	0.151842
lrrc8aa	7557.72	0.220557	0.0916818	2.40567	0.0161427	0.151842
enkur	58.32	-1.04439	0.434209	-2.40528	0.0161602	0.151916
ptpn23a	7889.96	0.33105	0.137743	2.40339	0.0162438	0.152541
grinaa	1998.66	0.39664	0.165037	2.40334	0.0162462	0.152541
appb	1867.89	-0.637505	0.265309	-2.40287	0.0162668	0.152644
nsl1	204.271	-0.477531	0.198762	-2.40253	0.0162822	0.152646
tent5c	1911.64	-0.731442	0.304481	-2.40226	0.0162942	0.152646
chia.4	1390.11	-1.46415	0.60952	-2.40213	0.0162997	0.152646
btg1	43121.3	0.244133	0.101637	2.402	0.0163058	0.152646
AJAP1	1325.13	0.407614	0.169724	2.40163	0.0163222	0.152709
boka	2661.28	0.541073	0.225343	2.40111	0.0163453	0.152725
tescb	4239.21	0.427301	0.177963	2.40106	0.0163475	0.152725
arrdc1a	114.629	-1.33589	0.556404	-2.40094	0.016353	0.152725
EDEM3	2461.94	0.27959	0.116474	2.40046	0.0163747	0.152837
rlig1	168.002	-0.821566	0.342289	-2.40021	0.0163857	0.152849
rgs3a	3938.9	0.452077	0.188366	2.39999	0.0163955	0.15285
PTPN21	6958.45	0.246762	0.102862	2.39896	0.0164418	0.15319
mri1	1750.92	0.363554	0.15159	2.39827	0.0164728	0.153389
casp7	6532.26	0.317843	0.132606	2.39691	0.0165342	0.15387
psmd11a	9783.99	0.296194	0.123609	2.39623	0.0165647	0.154011
txn	15487	0.444305	0.185432	2.39605	0.0165728	0.154011
mdh2	36185	0.269228	0.112369	2.39592	0.0165787	0.154011
zgc:92380	64.5315	-1.14522	0.478075	-2.39549	0.0165982	0.154101
pla1a	14.4029	2.01007	0.839202	2.39521	0.0166107	0.154126
rps26l	12928.6	0.288078	0.120299	2.39468	0.0166348	0.154259
grip2a	277.849	-0.780666	0.326065	-2.39421	0.0166564	0.154368
vps45	1641.68	0.24294	0.101483	2.3939	0.0166702	0.154405
STAC	430.906	-0.639739	0.267294	-2.39339	0.0166936	0.154441
serpinc1	133.838	-0.644602	0.269336	-2.3933	0.0166976	0.154441
KCNJ10	32.5674	1.20526	0.503642	2.39309	0.0167071	0.154441
b3galnt2	308.282	-0.508094	0.212343	-2.3928	0.0167203	0.154441
ppt2a.4	3453.32	-2.64645	1.10603	-2.39274	0.0167231	0.154441
grb10a	404.927	-0.693992	0.290125	-2.39204	0.0167549	0.154578
ccnd3	28.1417	-1.93972	0.810927	-2.39198	0.0167576	0.154578
si:dkeyp-98a7.9	856.031	-2.7503	1.14999	-2.39159	0.0167755	0.154633
vps13a	7448.58	0.36243	0.151566	2.39124	0.0167915	0.154633
ggt1a	8098.43	0.823761	0.344503	2.39116	0.0167953	0.154633
inppl1a	6491.01	0.254295	0.106355	2.391	0.0168028	0.154633
si:dkey-251i10.1	366.386	1.32052	0.552444	2.39033	0.0168334	0.154824
rras2	19291.2	0.390263	0.163347	2.38916	0.0168868	0.155224
HS2ST1	204.868	-0.869726	0.364284	-2.3875	0.0169636	0.155839
zgc:55733	4143.43	-0.218922	0.0917138	-2.38701	0.0169861	0.155955
crygn2	18.8011	-1.32811	0.556444	-2.38678	0.0169965	0.15596
tnnt2c	1059.22	0.351743	0.147397	2.38637	0.0170158	0.15602
insb	21.1187	-1.67211	0.700738	-2.38621	0.0170229	0.15602
peds1	20532.9	0.290995	0.121998	2.38524	0.0170678	0.156316
ppp2caa	2805.9	0.281056	0.117839	2.38509	0.017075	0.156316
F2RL2	5728.94	0.519496	0.217879	2.38433	0.0171102	0.156547
ifit8	184.069	2.31749	0.972101	2.384	0.0171256	0.156597
urahb	13.5253	-2.34979	0.986056	-2.38301	0.0171715	0.156925
zgc:175136	2845.96	-2.62999	1.10399	-2.38227	0.0172064	0.157093
zgc:110699	63.3706	-1.45531	0.61091	-2.38219	0.0172098	0.157093
penkb	329.108	-1.13723	0.477509	-2.38159	0.017238	0.157259
otud7b	3372.67	0.342979	0.14406	2.38081	0.0172745	0.157417
ssx2ipa	619.69	-0.456393	0.191697	-2.3808	0.0172753	0.157417
hspa14	1429.8	-0.355387	0.149305	-2.38027	0.0172998	0.157549
trim35-40	447.27	-0.38066	0.159952	-2.37983	0.0173206	0.157647
ppp3ca	66.9041	-1.06306	0.446829	-2.37913	0.0173537	0.157679
hspb8	9159.02	0.368553	0.154917	2.37904	0.0173579	0.157679
tpx2	3704.64	-0.63577	0.267243	-2.379	0.0173598	0.157679
trub2	478.906	-0.399476	0.167938	-2.37871	0.0173735	0.157679
hnrnpub	20396.3	0.255992	0.107619	2.37869	0.0173741	0.157679
PLPP2	2327.87	0.506416	0.212999	2.37755	0.0174282	0.158078
pank1b	5136.95	0.263845	0.111086	2.37514	0.0175423	0.158943
si:dkeyp-117h8.4	288.295	-0.967639	0.407418	-2.37505	0.0175464	0.158943
ndufs8b	21.0263	-2.31469	0.974649	-2.3749	0.0175538	0.158943
zar1l	3675.31	-2.53623	1.06826	-2.37417	0.0175886	0.159167
trdmt1	236.746	-0.508204	0.21408	-2.37389	0.0176016	0.159193
ttc19	262.244	-0.522083	0.220022	-2.37286	0.0176508	0.159465
rnf10	23313.4	0.226528	0.0954784	2.37256	0.0176653	0.159465
zyx	14577.6	0.426527	0.179795	2.37229	0.0176782	0.159465
GPT	37.3738	-2.15055	0.906662	-2.37194	0.0176949	0.159465
MYH9	18757.1	0.276853	0.116725	2.37184	0.0176997	0.159465
ism2b	15.1989	-1.65589	0.698219	-2.37159	0.0177118	0.159465
C5H9orf85	847.745	-0.589119	0.248411	-2.37155	0.0177136	0.159465
LAYN	375.849	0.415454	0.175189	2.37146	0.017718	0.159465
PIK3CA	5470.67	0.393064	0.165755	2.37136	0.0177229	0.159465
DNAH3	36.8846	-1.61021	0.679281	-2.37046	0.0177659	0.159761
tpm3	29730.9	0.26019	0.10981	2.36945	0.0178143	0.160105
crata	2830.51	0.184732	0.0779748	2.36913	0.0178302	0.160126
ccdc47	8197.03	0.211834	0.0894199	2.36898	0.017837	0.160126
tbc1d32	366.412	-0.681514	0.287769	-2.36827	0.0178717	0.160208
pals1a	4737.37	0.294042	0.124163	2.36819	0.0178751	0.160208
etaa1a	334.588	-0.654552	0.276441	-2.36778	0.0178949	0.160208
lgals3a	11478.1	0.258648	0.109237	2.36777	0.0178958	0.160208
ssna1	192.983	-0.471711	0.199224	-2.36774	0.017897	0.160208
KIF5B	12023.5	0.278836	0.117819	2.36665	0.0179501	0.160592
gyg1b	67.8071	0.770444	0.325595	2.36627	0.0179684	0.160665
syvn1	3286.26	0.31091	0.13141	2.36595	0.0179837	0.16071
ccdc113	121.525	-0.700834	0.296362	-2.36479	0.0180404	0.161039
bsg	30757.4	0.199998	0.0845887	2.36435	0.0180615	0.161039
zmym4.1	648.562	-0.714328	0.302138	-2.36424	0.018067	0.161039
daam1b	451.043	-0.595472	0.251885	-2.36406	0.0180759	0.161039
si:dkeyp-114g9.1	375.646	-2.44625	1.0348	-2.36399	0.0180791	0.161039
SLC45A4	7215.5	0.39013	0.165034	2.36394	0.0180818	0.161039
arf5	8786.59	0.325466	0.137703	2.36354	0.0181012	0.16112
aplp2	53305.8	0.21612	0.0914687	2.36278	0.0181383	0.161243
snap23.1	5813.78	0.222346	0.0941037	2.36278	0.0181384	0.161243
ninl	284.086	-0.760011	0.321722	-2.36232	0.0181611	0.161243
chmp2bb	10125.6	0.229249	0.0970452	2.36229	0.0181624	0.161243
hdlbpa	69880.1	0.226361	0.0958258	2.36221	0.0181662	0.161243
hbegfb	2760.28	0.653409	0.276652	2.36184	0.0181844	0.161304
xpc	886.437	-0.23621	0.100019	-2.36166	0.0181935	0.161304
fbxl14a	1238.18	-0.506811	0.214654	-2.36106	0.0182229	0.161473
zgc:113424	280.241	-2.32785	0.98616	-2.36052	0.0182494	0.161617
zgc:113423	988.735	0.415503	0.176038	2.3603	0.0182602	0.161622
tshz3b	1259.97	0.367314	0.155736	2.35856	0.018346	0.16225
nras	4006.75	0.304034	0.128942	2.35792	0.0183778	0.16225
rhogd	3600.5	0.271276	0.115049	2.35791	0.0183784	0.16225
rps28	6014.01	0.355585	0.15081	2.35783	0.0183821	0.16225
USP54	35.6642	-0.969637	0.411243	-2.35782	0.0183827	0.16225
chka	19069.8	0.260322	0.110434	2.35726	0.0184105	0.162356
SNX2	3147.52	0.218509	0.0927095	2.35693	0.0184269	0.162356
plaa	2800.51	0.253123	0.107416	2.35648	0.0184491	0.162356
tdrd7a	218.202	-2.40997	1.02271	-2.35645	0.0184504	0.162356
abl2	2159.23	0.437648	0.185735	2.3563	0.018458	0.162356
SYDE1	993.486	-0.468639	0.198894	-2.35622	0.0184618	0.162356
SERINC2	3972.88	0.369583	0.156861	2.35612	0.0184669	0.162356
bicdl2	35.0889	-2.08669	0.885813	-2.35568	0.0184889	0.162433
klhl5	3744	0.405854	0.172298	2.35553	0.0184963	0.162433
sec23b	6854.23	0.416297	0.176752	2.35527	0.0185095	0.162458
RGS7	97.2145	-0.836622	0.355534	-2.35314	0.0186155	0.163268
LRRC4C	29.1216	-1.13078	0.480568	-2.353	0.0186224	0.163268
FEZ2	636.319	-0.444128	0.188818	-2.35215	0.0186653	0.163466
pdgfra	3026.8	0.449383	0.19108	2.3518	0.0186827	0.163466
nxn	312.336	-0.502109	0.213503	-2.35176	0.0186848	0.163466
tatdn2	603.06	-2.56296	1.08983	-2.35172	0.018687	0.163466
zgc:165573	5008.91	0.252159	0.10724	2.35135	0.0187053	0.163466
lyplal1	523.018	-0.331581	0.141027	-2.3512	0.0187131	0.163466
vamp1b	204.687	-0.529244	0.225133	-2.35081	0.0187326	0.163466
PKP1	39690.9	0.268067	0.114032	2.3508	0.0187331	0.163466
abi3a	333.123	-0.62527	0.265994	-2.35069	0.0187385	0.163466
bmp8a	270.954	0.601309	0.255874	2.35002	0.0187723	0.16367
fancf	85.5673	-1.34795	0.573701	-2.34957	0.0187949	0.163766
stil	387.308	-0.949136	0.403992	-2.34939	0.018804	0.163766
txndc12	14884.3	0.316763	0.134845	2.3491	0.018819	0.163805
si:busm1-57f23.1	1535.74	0.521335	0.221951	2.34888	0.0188302	0.163813
TRMT1L	496.007	-0.319387	0.135987	-2.34866	0.0188409	0.163815
laptm4a	36658.1	0.311582	0.132683	2.34831	0.0188587	0.16388
gtpbp10	980.586	0.524881	0.223566	2.34777	0.0188861	0.164027
KIF19	38.9246	-1.1297	0.481355	-2.34692	0.0189293	0.164311
tph1a	14.261	-1.74276	0.742672	-2.34661	0.0189452	0.164359
nr6a1a	20.6761	-1.85529	0.791027	-2.34542	0.0190056	0.164726
GASK1B	195.966	-0.901046	0.384182	-2.34537	0.0190084	0.164726
trim35-7	117.198	-1.01871	0.434421	-2.34499	0.0190277	0.164802
glud1a	34247.2	0.329121	0.140364	2.34477	0.0190387	0.164807
cfap298	260.572	-0.519865	0.221745	-2.34443	0.0190564	0.164819
nfil3-3	26.13	-1.04216	0.444545	-2.34433	0.0190611	0.164819
irg1l	98.3422	2.01331	0.859333	2.34287	0.019136	0.165166
plex9.2	247.406	-0.798895	0.341001	-2.34279	0.0191401	0.165166
ska3	632.91	-0.565714	0.241484	-2.34266	0.019147	0.165166
rpp40	248.706	-0.54107	0.230976	-2.34254	0.0191531	0.165166
FAM135B	270.11	-1.12262	0.479233	-2.34253	0.0191537	0.165166
ddx28	183.681	-0.707894	0.302233	-2.34221	0.0191698	0.165215
AP2A1	23575	0.226107	0.096558	2.34168	0.0191974	0.165362
DAGLB	2554.77	0.299316	0.127848	2.34119	0.0192224	0.165374
mef2aa	8429.51	0.406268	0.173532	2.34118	0.0192231	0.165374
slit3	78.5665	-0.958105	0.409292	-2.34088	0.0192381	0.165374
ewsr1a	6686.74	0.313199	0.133798	2.34083	0.0192408	0.165374
setd6	45.1317	-1.12226	0.479504	-2.34045	0.0192606	0.165454
unga	576.171	-0.462673	0.197823	-2.33882	0.0193447	0.166086
apoc1	7695.18	1.50458	0.643377	2.33857	0.0193576	0.166106
dtx3la	102.284	-2.03155	0.868968	-2.33789	0.0193928	0.166317
znf281b	798.353	-0.588612	0.251882	-2.33686	0.0194467	0.166689
DYNC2H1	1086.4	-0.299075	0.128031	-2.33597	0.019493	0.166995
polr2h	787.158	-0.379855	0.162626	-2.33576	0.0195036	0.166995
CEP170B	2002.87	0.260162	0.11141	2.33518	0.0195342	0.167166
QPCT	26.0764	-1.29549	0.554885	-2.33471	0.0195588	0.167285
slka	7696.89	0.207309	0.088806	2.3344	0.0195749	0.167332
osbpl3a	2901.75	0.375981	0.161088	2.33401	0.0195954	0.167417
btc	249.567	-0.68569	0.294013	-2.33218	0.0196912	0.167962
ppil3	273.563	-0.602443	0.25833	-2.33207	0.0196972	0.167962
CEP170	5792.11	-0.214308	0.0919013	-2.33193	0.0197043	0.167962
slc9a5	263.825	0.47955	0.205647	2.33191	0.0197053	0.167962
reep3b	5730.23	0.439523	0.188493	2.33177	0.0197126	0.167962
clint1a	9423.6	0.218298	0.0936359	2.33135	0.0197351	0.167996
ywhaqa	27255.8	0.230059	0.0986842	2.33127	0.0197392	0.167996
tmem165	4289.66	0.187384	0.0803848	2.33109	0.0197486	0.167996
LSM11	154.713	-0.979259	0.420136	-2.33082	0.019763	0.168028
brca2	1644.96	-0.303544	0.130266	-2.33019	0.0197962	0.16822
nudt6	354.1	0.548486	0.235435	2.32967	0.0198234	0.16828
RAPGEF4	88.756	2.8995	1.2447	2.32949	0.0198333	0.16828
ANKRD40	1633.83	0.356601	0.153084	2.32945	0.0198354	0.16828
NXPH3	19.5782	1.48702	0.638524	2.32883	0.019868	0.168392
plaat1l	273.383	-0.760316	0.326504	-2.32866	0.0198772	0.168392
DAPK2	12.1033	-2.3371	1.00372	-2.32844	0.0198887	0.168392
hccsb	2826.27	0.408917	0.175624	2.32836	0.0198928	0.168392
znf598	3607.37	0.313387	0.134605	2.32819	0.019902	0.168392
cmtm7	4965.27	0.392896	0.168806	2.3275	0.0199386	0.168611
pus7l	350.161	-0.619649	0.26632	-2.32671	0.0199807	0.168849
ccnp	2665.38	-2.53697	1.09044	-2.32657	0.0199883	0.168849
cth1	1511.35	-2.55232	1.09738	-2.32582	0.0200283	0.169096
zgc:101664	722.891	0.398827	0.171542	2.32496	0.0200742	0.169315
sinhcafl	861.924	-0.534112	0.229732	-2.32493	0.0200756	0.169315
cldn3d	83.2016	1.14138	0.491011	2.32456	0.0200957	0.169393
tmtc2a	91.0536	-0.710379	0.305993	-2.32155	0.0202569	0.170661
tomm34	2623.68	0.346762	0.149392	2.32116	0.0202784	0.170751
ggact.3	104.516	0.576778	0.248522	2.32083	0.0202961	0.170762
smpd4	1396	-0.380248	0.163848	-2.32073	0.0203014	0.170762
nkx3.3	44.2609	-1.2067	0.520019	-2.32049	0.0203141	0.170777
slc22a21	2474.73	-0.507538	0.218744	-2.32024	0.0203279	0.170802
si:dkey-42i9.4	2672.13	-0.419597	0.180869	-2.3199	0.0203462	0.170825
NELL2	886.713	0.420987	0.181476	2.31979	0.0203523	0.170825
arl2bp	476.068	-0.444224	0.191552	-2.31907	0.020391	0.171059
gjc4b	1677.97	-0.544284	0.234732	-2.31875	0.0204086	0.171115
MYH11	2829.69	0.637181	0.274823	2.31852	0.0204212	0.171129
zbtb16a	1145.6	-0.915044	0.394735	-2.31812	0.0204426	0.171217
zp2.1	9668.73	-2.32114	1.00199	-2.31654	0.020529	0.171834
dusp12	334.704	-0.887079	0.383009	-2.31608	0.0205539	0.171834
anxa4	12979.4	-0.439835	0.189912	-2.31599	0.0205588	0.171834
snapc3	722.175	-0.282715	0.12208	-2.31582	0.020568	0.171834
rad23b	6036.54	0.195734	0.084522	2.31577	0.0205707	0.171834
CCNJ	311.633	-0.777392	0.335768	-2.31526	0.0205985	0.171889
scpp8	820.136	1.48986	0.643499	2.31525	0.0205992	0.171889
ska1	332.894	-0.625553	0.270337	-2.31398	0.020669	0.172299
pold2	432.858	-0.578533	0.250019	-2.31395	0.0206702	0.172299
f3b	42294.7	0.454728	0.196563	2.3134	0.0207009	0.172374
enah	264.636	-0.945391	0.408678	-2.31329	0.0207067	0.172374
calm2b	60889.5	0.215558	0.0931863	2.31319	0.020712	0.172374
gpr137c	650.688	-0.471239	0.203763	-2.31268	0.02074	0.172437
parn	2278.78	-0.490727	0.212192	-2.31266	0.0207414	0.172437
ankrd46b	145.921	-0.6411	0.277366	-2.31138	0.0208117	0.172929
col17a1a	28.6238	-1.16958	0.506086	-2.31104	0.0208306	0.172995
cbsb	34912.2	0.281032	0.121637	2.31041	0.0208656	0.173133
esco2	802.023	-0.611713	0.264772	-2.31034	0.0208692	0.173133
FAM114A2	831.248	0.255678	0.110686	2.30993	0.0208921	0.173232
uncx4.1	35.9844	-2.61011	1.13015	-2.30953	0.0209142	0.173249
ddx3xb	36115.4	0.276684	0.119803	2.30949	0.0209162	0.173249
CHST7	8371.73	0.316512	0.137069	2.30914	0.0209357	0.173319
ednrba	1523.7	-0.696259	0.301591	-2.30862	0.0209649	0.17347
insrb	1590.9	-0.211938	0.0918208	-2.30816	0.02099	0.173586
lmf2a	806.177	-0.825435	0.357666	-2.30784	0.0210082	0.173645
f2rl1.1	195.807	-1.52942	0.662849	-2.30734	0.021036	0.173784
mfn2	6185.81	0.302506	0.131125	2.30701	0.0210541	0.173817
scaper	2191.04	0.240493	0.104259	2.30668	0.0210727	0.173817
ppp1r2	2367.27	0.261209	0.113241	2.30667	0.0210731	0.173817
fbln1	3370.46	0.810942	0.351737	2.30554	0.0211365	0.174249
gatb	992.157	-0.351945	0.152687	-2.30501	0.021166	0.174401
si:ch1073-406l10.2	105.611	0.66447	0.288347	2.30441	0.0211994	0.174497
CPED1	130.408	-0.69323	0.300843	-2.30429	0.0212065	0.174497
septin4a	34.6363	-2.17467	0.943829	-2.30409	0.0212173	0.174497
calr3a	9625.44	-0.213245	0.0925539	-2.30401	0.021222	0.174497
zgc:171717	3120.74	-2.85114	1.23773	-2.30351	0.02125	0.174636
lamtor5	1908.41	-0.535902	0.232718	-2.3028	0.0212904	0.174746
vtg5	38.7898	-2.37193	1.03007	-2.3027	0.0212959	0.174746
zp2l2	210.177	-2.26166	0.982256	-2.30251	0.0213062	0.174746
myd88	2582.85	0.251312	0.109148	2.30249	0.0213078	0.174746
wipi1	2309.65	0.341944	0.148532	2.30216	0.0213262	0.174806
yy1a	6382.41	0.325564	0.141509	2.30066	0.0214109	0.175329
atp6v1b2	103.63	-0.554151	0.240876	-2.30057	0.0214162	0.175329
nbeaa	88.2926	-1.08604	0.472111	-2.3004	0.0214256	0.175329
rbpms2a	1099.85	-0.644029	0.279983	-2.30024	0.0214345	0.175329
pdha1a	18559	0.204204	0.0887892	2.29987	0.0214555	0.175409
si:dkey-7j14.6	9102.32	0.207214	0.090114	2.29946	0.0214788	0.175509
rab7b	11244.8	0.282413	0.122837	2.29908	0.0215003	0.175593
ublcp1	361.676	-0.517317	0.225114	-2.29802	0.0215609	0.175997
nampt2	3871.79	0.383458	0.166946	2.2969	0.0216246	0.176425
cyfip1	17471.6	0.193692	0.084346	2.2964	0.0216528	0.176564
ap1g1	7846.89	0.20059	0.0873919	2.29529	0.0217166	0.176992
timm21	226.266	-0.559692	0.243906	-2.2947	0.0217503	0.177176
ripor2	3301.26	0.341651	0.148918	2.29423	0.0217774	0.177304
tnfsf10l	1100.46	-0.313891	0.13684	-2.29385	0.0217989	0.177388
bcam	1619.91	0.94066	0.410207	2.29314	0.0218401	0.177632
si:dkey-108k21.19	463.309	-0.611525	0.266728	-2.29269	0.0218659	0.177749
scp2b	2287.07	0.446526	0.19484	2.29175	0.0219198	0.178096
bach1b	30230	0.316791	0.138244	2.29154	0.0219321	0.178103
FBXO40	19.0792	-1.5904	0.694325	-2.29057	0.021988	0.178378
qdprb.4	1139.69	-2.59102	1.13117	-2.29056	0.0219886	0.178378
METTL23	39.3861	1.07031	0.467333	2.29025	0.0220066	0.178433
cand2	142.567	0.898522	0.392384	2.28991	0.0220268	0.178504
ST6GALNAC5	106.079	0.855683	0.373767	2.28935	0.0220591	0.178674
gopc	2219.95	0.215736	0.0942513	2.28895	0.0220824	0.178758
tango2	3141.29	0.462833	0.202218	2.28878	0.0220922	0.178758
ckba	4479.69	0.282047	0.123267	2.2881	0.0221319	0.178921
npm2b	295.666	-2.31204	1.01049	-2.28804	0.0221351	0.178921
cxcr3.1	537.52	-0.542389	0.237153	-2.28708	0.0221911	0.179282
TMEM222	194.171	-0.47483	0.207653	-2.28665	0.0222163	0.179297
sirt2	8151.59	0.372622	0.162961	2.28658	0.0222206	0.179297
med13a	11191.5	0.301254	0.131755	2.28646	0.0222271	0.179297
thoc1	3513.39	0.241753	0.105803	2.28493	0.0223169	0.17993
ankhb	535.571	-0.479667	0.209953	-2.28464	0.022334	0.179975
h2af1al	5953.98	-2.40796	1.05428	-2.28399	0.0223724	0.180154
HEPACAM	147.346	-0.865772	0.379162	-2.28338	0.022408	0.180154
aldh1a2	84516.7	0.282967	0.123934	2.28321	0.0224181	0.180154
ptger4b	18316.7	0.520775	0.228094	2.28316	0.0224212	0.180154
zgc:165409	2292.66	0.325833	0.142724	2.28296	0.0224327	0.180154
cfl1	49546	0.237649	0.104109	2.2827	0.0224481	0.180154
cited2	125.863	-1.0274	0.450128	-2.28245	0.0224627	0.180154
PHF13	1457.07	0.328322	0.14385	2.2824	0.0224658	0.180154
pole2	369.419	-0.609781	0.267181	-2.28228	0.0224727	0.180154
VPS72	302.807	0.477418	0.209209	2.28201	0.0224889	0.180154
tmem30c	10736.5	0.299912	0.131435	2.28184	0.022499	0.180154
copb1	10741.1	0.199662	0.0875032	2.28177	0.0225029	0.180154
cs	49918.2	0.234634	0.102832	2.28174	0.0225049	0.180154
fgf18b	883.425	0.600952	0.263425	2.2813	0.0225306	0.180267
gdf3	550.26	-1.85679	0.81405	-2.28093	0.0225526	0.180352
vps33a	2594.35	0.258267	0.113242	2.28067	0.0225681	0.180384
ms4a17a.6	1649.04	-0.263685	0.115631	-2.2804	0.0225838	0.180395
si:dkeyp-46h3.2	842.756	-2.43306	1.06701	-2.28026	0.0225924	0.180395
loxl2b	463.482	-0.595529	0.261221	-2.27979	0.0226204	0.180527
WDR19	289.119	-0.759762	0.333429	-2.27863	0.0226889	0.180845
ms4a17a.7	562.782	-0.52892	0.232144	-2.27842	0.0227017	0.180845
mfsd2aa	211.727	-1.12613	0.494262	-2.27841	0.0227021	0.180845
gtf3ab	705.853	-2.24598	0.985804	-2.27833	0.0227071	0.180845
tagln3b	989.631	-0.341911	0.150083	-2.27815	0.0227176	0.180845
efnb3b	21.0975	-1.70981	0.750659	-2.27774	0.0227422	0.180949
osgepl1	83.8471	-0.634823	0.278774	-2.27719	0.0227748	0.181033
marveld3	51.2751	-1.26544	0.555707	-2.27718	0.0227757	0.181033
dync1li2	11030.6	0.222931	0.0979299	2.27644	0.02282	0.181293
syk	4777.93	-0.310809	0.136598	-2.27536	0.0228842	0.181712
GTPBP6	167.907	-0.709184	0.311717	-2.27509	0.0229006	0.18175
camk2b1	3166.34	0.328893	0.144606	2.27441	0.0229416	0.181984
raver1	1998.25	-0.536345	0.235891	-2.27369	0.0229844	0.18209
si:dkeyp-46h3.3	487.831	-2.77159	1.21899	-2.27368	0.0229854	0.18209
ndfip1l	4134.86	0.25523	0.112258	2.27361	0.0229896	0.18209
cav1	90064.5	0.419355	0.184492	2.27303	0.0230242	0.18216
KAT6B	5418.2	0.248377	0.109273	2.273	0.023026	0.18216
olfm1b	22.2417	-1.27002	0.558771	-2.27288	0.0230332	0.18216
c2cd5	5101.77	0.194654	0.0856633	2.27231	0.0230675	0.18234
diabloa	169.544	-0.570306	0.251035	-2.27182	0.0230973	0.182484
add2	567.265	0.300962	0.132531	2.27088	0.0231541	0.182841
CDR2	740.385	0.412009	0.181517	2.26981	0.0232193	0.183263
zgc:85936	615.686	-0.436824	0.192504	-2.26917	0.0232579	0.183477
fgf12b	59.8529	0.980245	0.432109	2.26851	0.023298	0.1837
HYAL4	101.64	0.542944	0.239441	2.26754	0.0233571	0.183999
HECTD2	303.948	-0.521163	0.22984	-2.2675	0.0233595	0.183999
[truncated: 13,747 more rows]

## Sheet: GSEA_Hallmark
Description	setSize	enrichmentScore	NES	pvalue	padj Value	qvalue	rank	leading_edge	core_enrichment
HALLMARK_E2F_TARGETS	182	-0.702011	-2.10025	2.7441e-09	1.37205e-07	8.95445e-08	1406	tags=38%, list=8%, signal=36%	tmpoa/srsf1a/mcm7/rad1/brms1la/stmn1a/naa38/hmga1a/mki67/pane1/eed/usp1/hmmr/rad51c/kif2c/dlgap5/zw10/spc24/kpna2/rpa3/cdc20/exosc8/mcm2/chek2/racgap1/ubr7/tipin/prim2/mcm5/shmt1/plk4/aurkb/rad51ap1/plk1/cbx5/mcm4/mlh1/rfc1/mxd3/melk/pola2/cdca3/pcna/pold1/brca2/rfc2/pold2/e2f8/unga/pole4/dnmt1/tra2b/lmnb1/trip13/asf1ba/mad2l1/depdc1a/dscc1/hells/dut/gins3/suv39h1b/slbp/ube2t/rrm2/paics/aurka/orc…
HALLMARK_TNFA_SIGNALING_VIA_NFKB	155	0.572713	1.87813	1.85317e-05	0.000463294	0.00030236	2819	tags=36%, list=16%, signal=31%	f3a/gch1/phlda2/plaub/hbegfa/tnfa/ehd1b/ier5/ier2b/nfkbiaa/sqstm1/ppp1r15a/jun/b4galt5/dusp1/rnf19b/nfe2l2a/sdc4/tgif1/atp2b1a/maff/her6/zbtb10/sgk1/hbegfb/junba/pfkfb3/abca1b/pdlim5b/ripk2/btg1/ifit15/nfkb2/eif1/b4galt6/btg3/tiparp/ptgs2b/il15ra/dusp2/nfkbie/birc2/socs3a/serpine1/jag1b/rela/gadd45ab/serpinb1l3/litaf/stat5b/myca/cflara/abca1a/tnip1/zc3h12ab/ifih1
HALLMARK_G2M_CHECKPOINT	172	-0.611556	-1.82374	3.08372e-05	0.000513953	0.000335422	1922	tags=32%, list=11%, signal=29%	tmpoa/kif23/srsf1a/stmn1a/mtf2/stil/fancc/hmga1a/cdc27/ndc80/snrpd1/rbl1/odc1/mki67/hmmr/kif2c/kpna2/cdc20/h2az2a/mcm2/rad54l/racgap1/nsd2/prim2/mcm5/plk4/aurkb/plk1/ccna2/casp8ap2/ccnf/pola2/brca2/tpx2/cdc7/traip/smad3a/tra2b/lmnb1/cdc45/exo1/bub3/kmt5ab/mad2l1/nek2/suv39h1b/fbxo5/orc5/aurka/orc6/gins2/pttg1/egf/nasp/mt2
HALLMARK_APOPTOSIS	130	0.526418	1.7029	0.00108153	0.0110638	0.00722056	3006	tags=38%, list=17%, signal=31%	f2/gch1/ddit3/dnaja1/tnfa/pak1/bnip3lb/baxa/raraa/sqstm1/jun/bcap31/retsat.2/bcl2l1/cav1/casp7/erbb2/lgals3a/xiap/tgfbr3/vdac2/bcl2l10/gsr/gpx1a/lmna/btg3/timp2a/psen2/casp9/dnm1l/nedd9/birc2/rela/ppp3r1b/sc5d/sptan1/erbb3b/gadd45ab/add1/etf1b/hmox1a/retsat.1/cflara/cdkn1bb/wee1/bnip3la/zgc:158343/casp8/hmgb2a
HALLMARK_OXIDATIVE_PHOSPHORYLATION	198	0.477926	1.62453	0.00110638	0.0110638	0.00722056	4114	tags=48%, list=24%, signal=37%	baxa/ndufb7/abcb7/opa1/retsat.2/hccsb/atp5pb/casp7/glud1a/mfn2/mdh2/timm17a/atp5mc3a/cox6c/cs/vdac2/iscub/dldh/ndufa6/polr2f/cox4i1/dlat/tomm70a/atp1b1a/uqcrc1/acadvl/uqcrfs1/slc25a11/slc25a12/ndufb4/cycsb/cox6a1/atp6v0b/rhot1a/cox7c/fh/uqcrb/immt/aco2/ndufc2/dlst/atp5f1b/cyc1/slc25a3b/ndufa1/cyb5a/idh3a/retsat.1/hspa9/sdha/ndufa8/phb2a/ndufs1/cox7a2l/atp5mc1/cox8a/afg3l2/etfdh/ndufa7/mpc1/ndufb8…
HALLMARK_PI3K_AKT_MTOR_SIGNALING	93	0.575703	1.75079	0.00140306	0.0116921	0.00763065	4044	tags=51%, list=23%, signal=39%	ddit3/sqstm1/prkcbb/rac1a/arf1/prkag1/nfkbib/ppp1cab/myd88/ptpn11a/cfl1/acaca/ywhaqa/tbk1/ube2d3/gsk3ba/ywhabb/mknk1/cltca/stat2/actr2b/ripk1l/ecsit/ptena/ywhaba/csnk2b/ap2m1a/grk3/arpc3/tnfrsf1a/cltcb/ralba/cdkn1bb/trib3/mknk2b/rit1/raf1b/pak4/cab39l/hrasb/ube2na/plcg1/adcy2b/eif4eb/arhgdia/ube2nb/egfra
HALLMARK_PROTEIN_SECRETION	78	0.588193	1.74075	0.00214979	0.0134362	0.00876887	4160	tags=63%, list=24%, signal=48%	cav2/arf1/atp7a/sec24d/cd63/vps4b/rab5aa/stx12/kif1b/abca1b/vps45/rer1/uso1/snap23.1/sec31a/ap1g1/copb1/rab2a/copb2/dnm1l/arcn1a/tsg101a/ocrl/atp6v1ba/ap2s1/tmed10/cltca/adam10a/tmed2/ap2m1a/cltcb/abca1a/lamp2/bet1/yipf6/bnip3/vamp3/scamp1/tmx1/ykt6/rab14l/krt18a.1/clta/igf2r/cope/atp6v1h/egfra/vamp4/ctsc
HALLMARK_INFLAMMATORY_RESPONSE	126	0.506597	1.62261	0.00211311	0.0134362	0.00876887	1576	tags=18%, list=9%, signal=17%	ahr1b/hpn/f3a/p2rx4a/gch1/has2/hbegfa/nfkbiaa/cd82a/abi1a/atp2b1a/atp2a2b/hbegfb/kif1b/abca1b/ripk2/eif2ak2/selenos/gpr132b/il15ra/dcbld2/slc31a1/slc28a1
HALLMARK_INTERFERON_GAMMA_RESPONSE	128	0.488938	1.57017	0.00425403	0.0236335	0.015424	3503	tags=40%, list=20%, signal=32%	rsad2/gch1/mxe/stat1a/dhx58/nfkbiaa/peli1b/lats2/upp1/stat3/casp7/pla2g4aa/ripk2/btg1/myd88/eif2ak2/ifit15/trim25/mvp/lysmd2/ptgs2b/il15ra/irf2/parp14rs1/xaf1/ifi27.4/socs3a/adar/stat2/ripk1l/ptpn2b/mxa/ptpn1/psma2b/fgl2a/jak2b/ifih1/ifi27.1/irf7/mthfd2/casp8/pnp5a/tor1/cd40/trafd1/tdrd7b/irf9/psme2/hif1ab/psme1/psma3
HALLMARK_INTERFERON_ALPHA_RESPONSE	61	0.587554	1.65773	0.00998538	0.0499269	0.0325839	3503	tags=43%, list=20%, signal=34%	rsad2/mxe/dhx58/ripk2/mov10b.1/eif2ak2/ifit15/trim25/irf2/elf1/parp14rs1/ifi27.4/adar/stat2/lpar6a/mxa/ifih1/ifi27.1/irf7/casp8/trafd1/tdrd7b/irf9/psme2/psme1/psma3

## Sheet: GSEA_C2
Description	setSize	enrichmentScore	NES	pvalue	padj Value	qvalue	rank	leading_edge	core_enrichment
DUTERTRE_ESTRADIOL_RESPONSE_24HR_UP	240	-0.710252	-2.18847	1e-10	2.5145e-07	2.17947e-07	2002	tags=45%, list=12%, signal=40%	mastl/zwilch/ncapd3/tmpoa/kif23/kcnk6/mcm7/slc39a6/stmn1a/ncaph/nemp1/rmi1/stil/sgk3/fancc/pkmyt1/rbl1/l2hgdh/mki67/pane1/dtl/kif2c/pola1/dlgap5/spc24/tmed8/si:ch211-244o22.2/fanci/fancd2/rpa3/chaf1b/knstrn/haus4/mcm2/deptor/gtse1/rad54l/cdk2/cip2a/ncapg/racgap1/fen1/chtf18/mcm5/kifc1/plk4/mthfd1b/cenpn/aurkb/plk1/cbx5/mcm4/ccna2/tent5c/prim1/melk/pola2/exosc2/exosc5/rfc4/pole2/pcna/pold1/tonsl/t…
GOBERT_OLIGODENDROCYTE_DIFFERENTIATION_UP	447	-0.644802	-2.10659	1e-10	2.5145e-07	2.17947e-07	1907	tags=39%, list=11%, signal=35%	hdac4/kif23/ndc1/fign/trps1/mcm7/ccdc77/si:dkey-6i22.5/stmn1a/ncaph/nemp1/mns1/ldhba/sgo2/stil/cbr1/gbp/si:dkey-97o5.1/ccdc18/utp25/pkmyt1/parpbp/tpm1/dusp12/ndc80/nup37/tal1/rbl1/nt5dc2/haus3/odc1/ctdspl2b/mki67/pane1/usp1/hmmr/plekho1b/podxl/dtl/cenpw/ptgesl/kif2c/pola1/dlgap5/nup43/spc24/lin9/si:ch211-244o22.2/rif1/kpna2/fanci/fancd2/slc29a2/rps6kal/chaf1b/cdc20/knstrn/orc1/haus4/exosc8/mef2cb…
IBRAHIM_NRF2_UP	435	0.546794	1.96126	2.32755e-10	3.90176e-07	3.3819e-07	3339	tags=46%, list=19%, signal=38%	abcb4/mgst1.1/slc12a8/rgs20/dnajb9a/dnaja1/znf148/lrp8/osgn1/zgc:112148/htatip2/mars1/eif4g2a/slc16a1b/sqstm1/ppp1r15a/cmpk/nfe2l2a/hspa13/bag2/abhd4/bcap31/strn3/rab18b/tm9sf3/acbd3/nucb2a/b4galnt1a/mtdha/eif2s2/opa1/ahsa1b/rras2/sec23b/mef2aa/fermt2/hspb8/cdc123/srp54/ifrd1/znf330/mapk6/tomm34/tm9sf2/gclm/reps1/psmd11a/bpnt2/ubc/mfsd12a/tmod2/ikbkg/ttc17/csnk1a1/prpf40a/timm17a/plaa/pgd/brap/se…
MEBARKI_HCC_PROGENITOR_FZD8CRD_UP	373	-0.612572	-1.96088	6.43178e-10	8.08636e-07	7.00895e-07	1813	tags=32%, list=10%, signal=30%	mcm7/ccdc77/nt5e/lmo7a/lrrc3/stmn1a/nemp1/mns1/cep97/sgo2/stil/lama1/si:dkey-97o5.1/fancc/pkmyt1/parpbp/zeb2b/ndc80/ccdc80/rbl1/tdrkh/mki67/mphosph6/pane1/hmmr/plekho1b/cenpw/lmf2a/kif2c/dlgap5/syce2/spc24/lin9/kpna2/fanci/sae1/chaf1b/cdc20/knstrn/g2e3/orc1/mis18bp1/sgo1/mcm2/chek2/gtse1/rad54l/cdk2/ncapg/tipin/nsd2/prim2/mcm5/kifc1/plk4/cenpn/aurkb/plk1/batf3/ccna2/taf1a/ccnf/prim1/melk/cenph/po…
BLANCO_MELO_BRONCHIAL_EPITHELIAL_CELLS_INFLUENZA_A_DEL_NS1_INFECTION_DN	123	-0.738117	-2.14211	2.00587e-08	2.0175e-05	1.7487e-05	1638	tags=46%, list=9%, signal=42%	znf395a/ccdc18/rarab/pkmyt1/rbl1/pane1/hmmr/dtl/kif2c/si:ch211-244o22.2/fanci/orc1/sgo1/mcm2/rad54l/ncapg/fen1/nsd2/chtf18/kifc1/plk4/aurkb/plk1/mcm4/ccna2/prim1/cdca3/ska1/cdc7/e2f8/mcm10/ska3/mtfr2/traip/mnd1/lmnb1/cdc45/neil3/uhrf1/exo1/rhno1/wdhd1/asf1ba/nek2/suv39h1b/fancg/ube2t/rrm2/kank2/wdr76/aurka/gins2/phgdh/oip5/cdca7a/pttg1
KOBAYASHI_EGFR_SIGNALING_24HR_DN	205	-0.636845	-1.93525	4.03075e-07	0.000337844	0.000292831	2416	tags=45%, list=14%, signal=39%	ttk/ddx39ab/tubb5/tyms/kif14/ccnb1/h2az2b/dbf4/aspm/nudt15/zwilch/ncapd3/tmpoa/kif23/polr3k/mcm7/nt5e/ncaph/nemp1/rmi1/stil/parp12a/pkmyt1/ndc80/snrpd1/odc1/mki67/pane1/usp1/hmmr/dtl/kif2c/pola1/dlgap5/etv1/kpna2/fanci/cdc20/orc1/exosc8/mcm2/gtse1/cdk2/ncapg/racgap1/fen1/tipin/mcm5/plk4/cenpn/aurkb/rad51ap1/msh6/plk1/mcm4/ccna2/ccnf/prim1/melk/pola2/cdca3/rfc4/pole2/pcna/met/rfc2/tpx2/e2f8/mcm10/…
ZHOU_CELL_CYCLE_GENES_IN_IR_RESPONSE_24HR	109	-0.731727	-2.07479	7.06742e-07	0.000507744	0.000440093	1549	tags=39%, list=9%, signal=35%	parpbp/haus3/usp1/hmmr/dlgap5/kpna2/gpn3/cdc20/knstrn/exosc8/h2az2a/mcm2/rad54l/cdk2/racgap1/kifc1/topbp1/cenpn/ccna2/melk/rfc4/pcna/pold1/e2f8/smpd4/mtfr2/lmnb1/neil3/uhrf1/exo1/trip13/mad2l1/nek2/depdc1a/cenpk/gins3/fbxo5/ube2t/paics/pttg1/nasp/bora
ZHOU_CELL_CYCLE_GENES_IN_IR_RESPONSE_6HR	72	-0.785522	-2.10045	8.21743e-07	0.000516568	0.000447742	1549	tags=46%, list=9%, signal=42%	parpbp/haus3/rtkn2/usp1/dtl/dlgap5/gpn3/chaf1b/mcm2/rad54l/cdk2/racgap1/mcm5/kifc1/topbp1/ccna2/rfc4/e2f8/mtfr2/lmnb1/uhrf1/exo1/wdhd1/trip13/gmnn/mad2l1/nek2/cenpk/gins3/fbxo5/ube2t/paics/gins2
IBRAHIM_NRF1_UP	362	0.506862	1.79429	1.07397e-06	0.000540101	0.00046814	3903	tags=49%, list=23%, signal=39%	mgst1.1/slc6a6a/scarb2a/dnaja1/ahcyl2b/eif4g2a/slc16a1b/akr1b1.1/b4galt5/gatad2ab/bag2/abhd4/tm9sf3/acbd3/b4galnt1a/mtdha/eif2s2/ahsa1b/map7d1b/gcc1/smg5/sec24d/tfg/mapk6/stx12/ist1/pdap1b/gclm/bpnt2/ube2d1b/pfkfb3/mfn2/ube2l3b/dnmt3bb.1/tpm3/timm17a/sec23a/mark3a/serpine2/hars/ptpn11a/gfpt1/ppp2cb/syap1/hspa4a/tbk1/sec24c/ktn1/fubp1/clint1a/ccdc47/faf2/uck2a/ctsla/rad23b/rtn4a/b4galt6/dnajc7/slc…
HSIAO_HOUSEKEEPING_GENES	363	0.503714	1.78912	1.04307e-06	0.000540101	0.00046814	3961	tags=49%, list=23%, signal=39%	hpn/traf4a/glulb/gsto1/slc6a8/pdlim1/eif4g2a/nfkbiaa/sqstm1/dusp1/cast/bcap31/ubb/rac1a/ybx1/tax1bp1b/txn/arf1/dazap2/cd81a/stat3/rhoab/rps28/junba/cd63/gdi2/atp5pb/selenow1/cd164/rpl35/rps26l/ubc/cirbpb/ilk/ezra/lgals3a/ddx5/jund/atp5mc3a/ctdsp2/cfl1/cox6c/ywhaqa/lasp1/vdac2/rer1/pcbp2/eif3c/fus/aplp2/uba1/calm2b/ube2d3/eif1/itgb1a/casc3/cox4i1/rpl36a/hmgb1a/prdx1/dctn2/atf4b/msna/eif4g2b/arhgap…
WP_VEGFAVEGFR2_SIGNALING_PATHWAY	351	0.502818	1.77142	1.81839e-06	0.000831335	0.000720569	3012	tags=38%, list=17%, signal=32%	nexn/f3a/rnd1b/dnajb9a/palm2akap2/dnaja1/plaub/stat1a/hbegfa/dsc2l/pak1/ier5/herpud1/eif4g2a/nfkbiaa/jun/prkcbb/eif4g1a/rac1a/cacna2d1a/itgav/txn/ctnna1/mapkapk2a/bcl2l1/stat3/hgs/srp54/rhoab/cav1/hbegfb/glud1a/rab5aa/mapk3/ubap2l/psmd11a/tuba1b/cbl/ewsr1a/tmod2/brd4/ppp1cab/pla2g4aa/ezra/tpm3/mov10b.1/rab11a/pgd/ptpn11a/cfl1/acaca/abcf2a/gigyf2/flii/gpx1a/tpcn2/bsg/arf6b/itgb1a/atf6/pdpk1b/map2k…
KAUFFMANN_MELANOMA_RELAPSE_UP	51	-0.808262	-2.01914	5.97295e-06	0.00249366	0.00216141	1188	tags=45%, list=7%, signal=42%	fancd2/rpa3/chek2/rad54l/ccnh/rad51ap1/msh6/mcm4/rfc4/pcna/rfc2/lamtor5/pole4/cdc45/neil3/exo1/gmnn/mad2l1/fancg/rrm2/orc6/gins2/pttg1
KAUFFMANN_DNA_REPLICATION_GENES	118	-0.687587	-1.98091	6.942e-06	0.00249366	0.00216141	1298	tags=34%, list=7%, signal=32%	pola1/rad9a/rpa3/chaf1b/orc1/polm/polb/mcm2/poli/cdk2/fen1/prim2/chtf18/mcm5/topbp1/mcm4/rfc1/pola2/chrac1/rfc4/pole2/pcna/pold1/rfc2/pold2/cdc7/lamtor5/pole4/cdc45/gmnn/orc3/dut/suv39h1b/orc5/rrm2/mcm9/orc6/gins2/pttg1/egf
BAELDE_DIABETIC_NEPHROPATHY_DN	307	0.513399	1.7739	6.59619e-06	0.00249366	0.00216141	3130	tags=38%, list=18%, signal=32%	f3a/cdc42ep3/dnajb9a/bcar3/dnaja1/cxadr/fnbp1l/stat1a/enpep/glulb/pak1/sdc2/optn/nab1b/dusp1/sacm1la/cast/serinc5/abi1a/sdc4/acbd3/tax1bp1b/itgav/maff/ugcg/mtdha/ctnna1/vps26a/atp2a2b/gmds/fermt2/nfe2l1b/atp7a/glud1a/wt1a/tomm34/cd164/atp6ap2/vcanb/acsl3b/pdlim5b/prkacbb/ptpn11a/ppp2cb/cd2ap/tgfbr3/rnf11b/rab21/calm2b/slka/rad23b/septin10/gyg1b/clic5a/plod2/nek7/oser1/usp9/rab1ab/prkci/znf185/sar…
AFFAR_YY1_TARGETS_DN	212	-0.593423	-1.80504	9.40183e-06	0.00315212	0.00273214	1406	tags=23%, list=8%, signal=21%	mki67/hmmr/kif2c/pola1/si:ch73-56d11.5/thy1/b3gat3/ncapg/racgap1/fen1/chtf18/mcm5/plk4/aurkb/rad51ap1/aldh18a1/plk1/mcm4/ccna2/fzd3b/mxd3/cenph/cdca3/rfc4/ttf1.2/jmjd6/gatb/ms4a17a.7/ankhb/unga/msh3/lmnb1/uhrf1/exo1/trip13/mad2l1/hells/col15a1b/scdb/dut/pcdh1a4/suv39h1b/tdrd1/aurka/nasp/pcdh1a3/hoxd3a/pcdh1g1
CHICAS_RB1_TARGETS_SENESCENT	387	-0.524674	-1.68974	1.39673e-05	0.0043901	0.00380517	1255	tags=19%, list=7%, signal=18%	odc1/ctdspl2b/usp1/dtl/mtr/cxcl11.1/rif1/pltp/fanci/thy1/rpa3/exosc8/srd5a3/nol4lb/mcm2/cdk2/fen1/slc25a36a/ubr7/tipin/rgs17/mcm5/mcmbp/mthfd1b/msh6/cbx5/mcm4/cisd2/mlh1/casp8ap2/prim1/cenps/melk/tmem106c/rfc4/akr7a3/pcna/pms1/ppil3/rfc2/cdc7/ing2/lmnb1/uhrf1/wdhd1/haus1/gmnn/hells/dync2i2/dut/cenpk/prtfdc1b/slbp/fancg/ube2t/rrm2/pdp1/sfr1/kank2/ddb2/paics/wdr76/ctss2.1/ddit4/igfbp3/oxr1b/gins2/p…
SENESE_HDAC1_TARGETS_UP	321	0.493639	1.72328	1.51976e-05	0.00449581	0.0038968	3598	tags=40%, list=21%, signal=32%	mgst1.1/slc6a6a/tfpia/dnajb9a/gch1/cxadr/pdlim4/plaub/ap1s3b/pard6b/itprip/ddx3xa/nfkbiaa/slc16a1b/sqstm1/nab1b/nfe2l2a/chst11/cpeb4b/upp1/eif4g1a/scyl2/klf3/c3a.1/cldn12/maff/strn/ctnna1/bcl2l1/reep3b/trim8a/grpel2/klhl21/ca2/pcgf5a/hsf1/ddx3xb/tead1a/tmod2/ezra/pno1/smg7/akt3a/kbtbd8/ccne2/ythdf3/ptpn11a/spred2b/gsr/snap23.1/fus/degs1/nfkb2/stk26/slain2/hectd1/mbnl1/b4galt6/szrd1/slc39a14/spag1…
CROONQUIST_IL6_DEPRIVATION_DN	81	-0.734113	-1.99528	1.73848e-05	0.00485713	0.00420998	1813	tags=44%, list=10%, signal=40%	mcm7/stmn1a/ncaph/stil/hmga1a/mki67/hmmr/kif2c/kpna2/fanci/cdc20/spout1/mcm2/kifc1/plk4/aurkb/plk1/mcm4/ccna2/ccnf/pole2/pcna/pold1/tpx2/traip/sephs1/cdc45/trip13/mad2l1/dut/rrm2/aurka/oip5/pttg1/skp2/nasp
WHITFIELD_CELL_CYCLE_G1_S	92	-0.701189	-1.93137	1.90405e-05	0.00503972	0.00436824	1350	tags=35%, list=8%, signal=32%	dtl/nup43/esd/chaf1b/orc1/hsf2/mcm2/slc25a36a/ubr7/tipin/mcm5/topbp1/mcm4/apex2/zranb2/casp8ap2/pcna/unga/otulinb/uhrf1/gmnn/dscc1/ttc14/gins3/slbp/fancg/kank2/wdr76/gins2/cdca7a/skp2/nasp
KONG_E2F3_TARGETS	81	-0.727437	-1.97714	2.97121e-05	0.00643978	0.00558176	1476	tags=38%, list=9%, signal=35%	rbl1/mki67/usp1/hmmr/kif2c/dlgap5/syce2/chaf1b/cdc20/rad54l/ncapg/racgap1/fen1/rad51ap1/plk1/ccna2/ccnf/prim1/melk/cenph/cdca3/tpx2/cdc7/lmnb1/asf1ba/depdc1a/cenpk/ube2t/aurka/skp2/nasp
FLORIO_NEOCORTEX_BASAL_RADIAL_GLIA_DN	140	-0.649725	-1.91407	2.74266e-05	0.00643978	0.00558176	1752	tags=41%, list=10%, signal=38%	ncaph/nemp1/sgo2/parpbp/ndc80/mki67/pane1/hmmr/dtl/kif2c/dlgap5/si:ch211-244o22.2/acbd7/kpna2/fanci/fancd2/cdc20/knstrn/mis18bp1/sgo1/chek2/gtse1/cip2a/racgap1/kifc1/ednrba/plk4/aurkb/rad51ap1/plk1/tent5c/melk/cdca3/ska1/esco2/brca2/tpx2/e2f8/ska3/traip/mnd1/cenpl/lmnb1/cdc45/exo1/kif18a/mad2l1/nek2/depdc1a/cenpk/fbxo5/ube2t/rrm2/aurka/apodb/phgdh/pttg1/slc15a2
BURTON_ADIPOGENESIS_3	92	-0.693419	-1.90997	3.01875e-05	0.00643978	0.00558176	1406	tags=37%, list=8%, signal=34%	mki67/usp1/dtl/kif2c/pola1/dlgap5/kpna2/cdc20/mcm2/racgap1/fen1/mcm5/topbp1/rad51ap1/plk1/mcm4/ccnf/prim1/pcna/cdc7/e2f8/mcm10/dnmt1/cdc45/asf1ba/mad2l1/hells/cenpk/slbp/rrm2/aurka/cdca7a/nasp/aqp1a.1
PUJANA_BRCA2_PCC_NETWORK	332	-0.541109	-1.71567	2.6065e-05	0.00643978	0.00558176	1922	tags=28%, list=11%, signal=25%	tmpoa/hdac4/kif23/rnf4/srsf11/mcm7/polr2g/rad1/stmn1a/ncaph/nemp1/mtf2/stil/cdc27/zap70/ndc80/asxl1/mki67/mphosph6/usp1/hmmr/ptpn22/rad51c/kif2c/pola1/dlgap5/rif1/fanci/cdc20/cbx3a/exosc8/rnaseh2b/h2az2a/hsf2/snrpa/mcm2/chek2/gtse1/rad54l/fen1/ninl/nsd2/mcm5/kifc1/topbp1/nelfa/plk4/tcf7/aurkb/rad51ap1/mcm4/ccna2/mlh1/grap2a/ccnf/prim1/melk/exosc2/tmem106c/rfc4/pole2/desi2/pcna/pold1/nfyal/ttf1.2/…
REACTOME_CELL_CYCLE_MITOTIC	424	-0.50422	-1.63806	3.07327e-05	0.00643978	0.00558176	2012	tags=28%, list=12%, signal=26%	cep70/mastl/zwilch/ncapd3/tmpoa/orc4/kif23/ndc1/anapc4/mcm7/si:dkey-6i22.5/ncaph/tubgcp2/psmd9/e2f6/sgo2/hist1h2a3/dynll2a/pkmyt1/cdc27/ndc80/nup37/rbl1/haus3/pane1/hmmr/sdccag8/kif2c/pola1/cnep1r1/nup43/zw10/spc24/lin9/rpa3/cdc20/orc1/haus4/tubgcp4/anapc11/cep72/h2az2a/sgo1/mcm2/gtse1/cdk2/anapc10/ncapg/fen1/ccnh/ninl/prim2/mcm5/ankle2/clasp1a/plk4/cenpn/aurkb/plk1/h3f3a/haus5/mcm4/ccna2/rfc1/pr…
FISCHER_G1_S_CELL_CYCLE	138	-0.642638	-1.89073	4.27852e-05	0.00860667	0.00745994	1715	tags=35%, list=10%, signal=32%	rmi1/mns1/hist1h2a3/fsta/slc25a27/opcml/usp1/dtl/chaf1b/abhd10a/mcm2/fen1/ubr7/tipin/mcm5/topbp1/msh6/zranb2/casp8ap2/insrb/prim1/pola2/hist1h2a11/rimkla/rfc4/pole2/pcna/rfc2/cdc7/e2f8/mcm10/unga/tlr1/exo1/wdhd1/fance/gmnn/dscc1/hells/h2ax/slbp/fancg/rgs7a/rrm2/wdr76/gins2/cdca7a/nasp
ROSTY_CERVICAL_CANCER_PROLIFERATION_CLUSTER	116	-0.660897	-1.89294	5.09499e-05	0.00948989	0.00822548	2722	tags=56%, list=16%, signal=48%	tacc3/mybl2b/kif4/birc5a/foxm1/chek1/ttk/tyms/kif14/ccnb1/h2az2b/dbf4/aspm/dtymk/tmpoa/kif23/ncaph/stil/hmga1a/ndc80/mrps15/mki67/pane1/hmmr/dtl/kif2c/dlgap5/kpna2/fanci/rpa3/chaf1b/cdc20/mcm2/gtse1/ncapg/racgap1/fen1/kifc1/aurkb/rad51ap1/plk1/slc25a15b/mcm4/ccna2/ccnf/melk/pola2/cdca3/pcna/pafah1b3/tpx2/e2f8/mcm10/lmnb1/trip13/gmnn/asf1ba/mad2l1/nek2/hells/fbxo5/rrm2/aurka/oip5/pttg1
ENK_UV_RESPONSE_KERATINOCYTE_UP	437	0.439761	1.57947	5.00583e-05	0.00948989	0.00822548	3928	tags=38%, list=23%, signal=30%	dnaja1/phlda2/pdlim4/blvrb/apoeb/hbegfa/traf4a/rgs12b/ube2h/rnd3a/slc6a8/ier2b/akr1b1.1/ppp1r15a/dusp1/ubb/rac1a/ybx1/sdc4/tgif1/dnajb2/ell2/ndufb7/maff/plin3/cd99/hccsb/sgk1/hbegfb/ifrd1/junba/selenow1/rab5aa/rpl35/ppp4cb/ppp1cab/actn4/ckba/dnajb6a/chmp2a/jund/csnk1db/timm17a/rnf24/btg1/cfl1/rbbp6/rer1/pcbp2/eif3c/fus/uba1/ube2d3/gabarapl2/eif1/bsg/hmgcs1/alox12/btg3/hmbsb/eif5/rab1ab/gabarapb/t…
CHIANG_LIVER_CANCER_SUBCLASS_PROLIFERATION_UP	132	-0.637043	-1.87408	6.53996e-05	0.0117462	0.0101812	1659	tags=33%, list=10%, signal=30%	sgo2/atp1a1a.4/pkdcca/ndc80/nt5dc2/mki67/dtl/kif2c/dlgap5/fanci/cdc20/mcm2/racgap1/fen1/aurkb/rad51ap1/ccna2/cmtm3/ska1/rfc4/pafah1b3/tmem51a/tpx2/cdc7/e2f8/tuba8l3/lmnb1/trip13/mad2l1/nek2/depdc1a/dscc1/hells/prkcda/cenpk/fbxo5/sall4/aurka/orc6/sass6/oip5/cdca7a/pttg1
DACOSTA_UV_RESPONSE_VIA_ERCC3_COMMON_DN	314	0.47892	1.66235	7.53251e-05	0.0130624	0.011322	3100	tags=37%, list=18%, signal=31%	satb2/f3a/rgs20/bcar3/palm2akap2/fgf2/znf148/fnbp1l/mbd2/jun/dusp1/cnot4b/yap1/strn3/socs5b/abi1a/atp2b1a/ugcg/xrcc4/opa1/rras2/vps13a/fermt2/pum1/mapk6/med13a/ptpra/adsl/hivep2a/appbp2/atxn2/acsl3b/prkacbb/mark3a/kpna3/cd2ap/specc1la/ppp1r12a/gigyf2/kif2a/fubp1/stk3/slka/zhx2a/ankhd1/uck2a/rad23b/mbnl1/c2cd5/fxr1/nek7/map2k1/nup153/usp9/gsk3ba/map1b/tiparp/prkci/tbl1x/septin9a/marchf6/foxj3/larp…
REACTOME_MEMBRANE_TRAFFICKING	460	0.437077	1.57654	7.8208e-05	0.0131103	0.0113635	3303	tags=43%, list=19%, signal=35%	sytl1/scarb2a/fnbp1l/hbegfa/ap1s3b/tfa/optn/chmp5b/ldlrap1b/ubb/rab18b/rac1a/rab1ba/tbc1d17/acbd3/plin3/arf1/gcc1/vta1/hgs/hbegfb/prkag1/sec24d/gdi2/tfg/arf5/pum1/vps4b/rab5aa/reps1/kif1b/ubc/tuba1b/cbl/prkab1a/tbc1d15/pla2g4aa/tuba5/vps37c/trip11/chmp2a/csnk1db/rab11a/sec23a/akt3a/vps45/rab5c/tmem115/ywhaqa/chmp2bb/rab8a/sec24c/sh3gl3a/uso1/snap23.1/kif2a/exoc4/rab21/cyth1a/clint1a/dync1li2/arfr…
KEGG_CELL_CYCLE	102	-0.675692	-1.88541	8.28994e-05	0.0134484	0.0116566	1905	tags=42%, list=11%, signal=38%	chek1/ttk/anapc2/tgfb2/ccnb1/e2f3/dbf4/orc4/ccnb3/anapc4/mcm7/pkmyt1/cdc27/rbl1/cdc14b/cdc20/orc1/anapc11/mcm2/mad2l2/chek2/cdk2/anapc10/ccnh/mcm5/plk1/mcm4/ccna2/cdc16/pcna/cdc7/smad3a/ccnd2a/cdc45/bub3/mad2l1/orc3/orc5/orc6/pttg1/skp2/wee2/e2f5
REN_ALVEOLAR_RHABDOMYOSARCOMA_DN	329	0.468075	1.63829	9.88883e-05	0.0155409	0.0134703	2515	tags=33%, list=15%, signal=29%	slc25a1b/xylt1/fgf2/bmp1a/plaub/ehd1b/cnn2/gsto1/papss2b/cav2/reep5/dusp1/hspa13/mfge8b/cast/bcap31/rac1a/slc33a1/nucb2a/ell2/itgav/pdgfra/elovl1b/zyx/lamc1/cavin1b/arf1/cd81a/gmds/rhoab/cav1/sec24d/wipi1/stx12/coq10b/tmod2/atp6ap2/vcanb/actn4/plscr3b/pdlim5b/serpine2/rab5c/sfxn3/gfpt1/chmp2bb/snap23.1/rab21/aplp2/clic4/id3/rras/c1galt1c1/uck2a/actn1/mcfd2/mbnl1/slc39a14/tmem165/ap1s1/timp2a/gora…
REACTOME_ACTIVATION_OF_THE_PRE_REPLICATIVE_COMPLEX	29	-0.83737	-1.89286	0.000110279	0.0157246	0.0136295	1298	tags=66%, list=7%, signal=61%	pola1/rpa3/orc1/mcm2/cdk2/prim2/mcm5/mcm4/prim1/pola2/pole2/cdc7/mcm10/pole4/cdc45/gmnn/orc3/orc5/orc6
WP_CELL_CYCLE	100	-0.669505	-1.86997	0.000110836	0.0157246	0.0136295	2479	tags=42%, list=14%, signal=36%	chek1/ttk/anapc2/tgfb2/ccnb1/e2f3/dbf4/orc4/ccnb3/anapc4/mcm7/pkmyt1/cdc27/rbl1/cdc14b/cdc20/orc1/anapc11/mcm2/mad2l2/chek2/cdk2/anapc10/ccnh/mcm5/plk1/mcm4/ccna2/cdc16/pcna/cdc7/smad3a/ccnd2a/cdc45/bub3/orc3/orc5/orc6/pttg1/skp2/wee2/e2f5
FEVR_CTNNB1_TARGETS_DN	471	-0.483823	-1.58667	0.000108396	0.0157246	0.0136295	1406	tags=20%, list=8%, signal=19%	mki67/eed/smyd4/usp1/gcfc2/cenpw/hpf1/pola1/rbmx/zfhx3b/kpna2/rps6kal/chaf1b/cdc20/knstrn/g2e3/piwil2/smyd5/mis18bp1/polb/mcm2/notch1b/chek2/rad54l/cip2a/racgap1/fen1/ninl/tma16/prim2/chtf18/mcm5/kifc1/shmt1/mthfd1b/aurkb/rad51ap1/msi2a/msh6/cbx5/mcm4/ccna2/casp8ap2/rfc1/taf9/prim1/melk/cenph/hist1h2a11/ska1/rfc4/pole2/pcna/pold1/pms1/etaa1a/cnn3b/brca2/rfc2/pold2/cdc7/smpd4/unga/traip/ppat/tuba8…
KIM_ALL_DISORDERS_CALB1_CORR_UP	437	0.432062	1.55182	0.000112564	0.0157246	0.0136295	3595	tags=38%, list=21%, signal=31%	chl1a/dnaja1/kcnk1a/pak1/gnai1/bnip3lb/optn/reep5/akr1b1.1/ensab/hspa13/socs5b/ubb/atp2b1a/tax1bp1b/ahsa1b/grinaa/arf1/atp2a2b/nfe2l1b/dnaja2a/pwp1/shoc2/pum1/tomm34/snx17/fibpa/camk2b1/psmd11a/ubc/hivep2a/cirbpb/prkacbb/rab11a/sec23a/atp5mc3a/ywhaqa/rab4b/vdac2/rer1/ppp1r12a/rnf11b/iscub/uso1/aplp2/clint1a/uba1/calm2b/actn1/arpc1a/rad23b/rtn4a/mbnl1/b4galt6/c2cd5/klc1a/map2k1/got1/eif5/rab1ab/at…
WP_DNA_REPLICATION	39	-0.798485	-1.91877	0.000118483	0.0161041	0.0139585	1298	tags=62%, list=7%, signal=57%	pola1/rpa3/orc1/mcm2/cdk2/prim2/mcm5/mcm4/rfc1/prim1/pola2/rfc4/pole2/pcna/pold1/rfc2/pold2/cdc7/mcm10/cdc45/gmnn/orc3/orc5/orc6
PUJANA_XPRSS_INT_NETWORK	143	-0.61174	-1.80144	0.000128155	0.0169602	0.0147005	1922	tags=34%, list=11%, signal=30%	tmpoa/srsf11/stmn1a/nemp1/mtf2/ndc80/mki67/usp1/hmmr/rad51c/pola1/rif1/fanci/cdc20/cbx3a/exosc8/rnaseh2b/h2az2a/snrpa/mcm2/chek2/gtse1/rad54l/nsd2/mcm5/kifc1/topbp1/plk4/aurkb/rad51ap1/mcm4/ccna2/ccnf/rfc4/pcna/brca2/cdc7/unga/dnmt1/lmnb1/bub3/mad2l1/dut/paics/aurka/skp2/znhit3/nasp
YOSHIMURA_MAPK8_TARGETS_DN	301	0.476918	1.65309	0.000139599	0.0180011	0.0156027	3131	tags=37%, list=18%, signal=30%	ahr1b/f2/slc6a6a/hsp70.3/dnajb9a/aqp4/pdlim4/ap1s3b/sdc2/papss2b/slc16a1b/boka/rac1a/stk38a/higd1a/gata6/mtdha/pdgfra/vps26a/ppib/dnaja2a/atp7a/wdfy1/gclm/lysmd3/aldh3a2b/ptpra/mfn2/mdh2/actn4/plaa/acaca/uso1/aplp2/dync1li2/adipor2/aimp2/slka/bsg/timm23a/hmgcs1/copb1/pdpk1b/sfpq/csnk1g2a/hspa8/map2k1/eif5/cdc42/igfbp5b/ero1b/fn1a/ralbp1/copz2/amfra/mapk14a/psen2/nudt4a/flt1/ptprja/chd2/elob/schip…
WHITFIELD_CELL_CYCLE_LITERATURE	34	-0.813159	-1.91974	0.000155714	0.0195772	0.0169688	1162	tags=41%, list=7%, signal=38%	cdc20/mcm2/racgap1/plk1/ccna2/ccnf/pcna/brca2/cdc45/slbp/rrm2/aurka/nasp/e2f5
ISHIDA_E2F_TARGETS	49	-0.771039	-1.90098	0.000171121	0.0202636	0.0175638	1813	tags=47%, list=10%, signal=42%	mcm7/stmn1a/ncaph/mki67/kif2c/kpna2/cdc20/sgo1/cdk2/fen1/aurkb/ccna2/prim1/pcna/e2f8/trip13/asf1ba/dut/slbp/ube2t/rrm2/cdca7a/pttg1
VECCHI_GASTRIC_CANCER_EARLY_UP	309	-0.526144	-1.66049	0.000171633	0.0202636	0.0175638	1813	tags=24%, list=10%, signal=22%	mcm7/polr2g/gstcd/znf511/sgo2/thoc3/hmga1a/ebna1bp2/parpbp/mrps17/ndc80/snrpd1/mki67/pane1/hmmr/dtl/cenpw/dlgap5/ildr1b/si:ch211-244o22.2/timm13/fanci/fancd2/rpa3/cdc20/abhd10a/cep72/mcm2/gtse1/ncapg/racgap1/fen1/nsd2/mcm5/cenpn/rad51ap1/mcm4/ccna2/apex2/melk/cenph/mzt1/esco2/tpx2/e2f8/mcm10/ska3/mtfr2/trub2/tuba8l3/itpa/uhrf1/bub3/trip13/mad2l1/nek2/depdc1a/dscc1/cdr2l/cenpk/pcbd1/ephb2b/ube2t/r…
REACTOME_VESICLE_MEDIATED_TRANSPORT	482	0.430805	1.56429	0.000173262	0.0202636	0.0175638	3303	tags=41%, list=19%, signal=34%	sytl1/scarb2a/fnbp1l/apoeb/hbegfa/ap1s3b/tfa/optn/chmp5b/ldlrap1b/ubb/rab18b/rac1a/rab1ba/tbc1d17/acbd3/plin3/arf1/gcc1/vta1/hgs/hbegfb/prkag1/sec24d/gdi2/tfg/arf5/pum1/vps4b/rab5aa/reps1/kif1b/ubc/tuba1b/cbl/prkab1a/tbc1d15/pla2g4aa/tuba5/vps37c/trip11/chmp2a/csnk1db/rab11a/sec23a/akt3a/vps45/rab5c/tmem115/ywhaqa/chmp2bb/rab8a/sec24c/sh3gl3a/uso1/snap23.1/kif2a/exoc4/rab21/cyth1a/clint1a/dync1li…
FLECHNER_BIOPSY_KIDNEY_TRANSPLANT_OK_VS_DONOR_UP	456	0.418589	1.5046	0.000185565	0.0212092	0.0183834	3726	tags=38%, list=21%, signal=31%	ahr1b/tfpia/slc25a1b/gch1/dnaja1/fnbp1l/stat1a/gsto1/ddx3xa/herpud1/hspa13/bcap31/strn3/rac1a/abi1a/acbd3/ugcg/mtdha/ctnna1/g3bp1/atp2a2b/stat3/ppib/rhoab/shoc2/gdi2/pum1/tomm34/med13a/psmd11a/ddx3xb/vcanb/acsl3b/ddx5/ppp1r2/pdlim5b/prpf40a/rab11a/sec23a/eif2ak2/serpine2/ppp2cb/cd2ap/lasp1/rab8a/aplp2/tm9sf1/dldh/mvp/actn1/copb1/rab2a/septin10/crebl2/zmpste24/plod2/hspa8/usp33/nek7/tomm70a/got1/r…
WHITEFORD_PEDIATRIC_CANCER_MARKERS	103	-0.667816	-1.86645	0.000190729	0.021315	0.018475	1441	tags=42%, list=8%, signal=39%	ttk/tyms/kif14/ccnb1/dbf4/znf367/dtymk/tmpoa/mcm7/stmn1a/ncaph/odc1/mki67/dlgap5/si:ch211-244o22.2/kpna2/nsd2/mcm5/plk4/cenpn/mcm4/ccna2/melk/rfc4/pole2/pcna/pafah1b3/tpx2/mnd1/dnmt1/cdc45/uhrf1/haus1/asf1ba/mad2l1/nek2/ube2t/rrm2/aurka/gins2/cdca7a/pttg1/nasp
GARGALOVIC_RESPONSE_TO_OXIDIZED_PHOSPHOLIPIDS_BLUE_UP	91	0.649201	1.9668	0.000220693	0.0239637	0.0207708	3334	tags=53%, list=19%, signal=43%	f3a/hsp70.3/dnajb1b/dnajb9a/ddit3/dnaja1/hbegfa/herpud1/cpeb4b/mafk/sesn2/ahsa1b/hspb8/klhl21/hbegfb/ifrd1/kif1b/rybpb/dnajb6a/jund/rnf24/kbtbd8/rbbp6/zfand2a/hsp70.2/oser1/eif5/ppp3cca/rab23/sos1/bag3/sav1/rtca/kctd5a/cpeb4a/akirin2/cxcl8b.1/ammecr1/vps37a/frs2a/hsp70l/pnp5a/fgfr1op2/kdm7aa/fosl1a/pcyt1aa/pcf11/map1lc3b
VERRECCHIA_RESPONSE_TO_TGFB1_C2	21	-0.863522	-1.86382	0.000226535	0.0239637	0.0207708	453	tags=19%, list=3%, signal=19%	pcdh1g9/pcdh1a4/pcdh1a3/pcdh1gb2
REACTOME_CYTOKINE_SIGNALING_IN_IMMUNE_SYSTEM	482	0.42858	1.55621	0.000228725	0.0239637	0.0207708	2900	tags=30%, list=17%, signal=26%	rsad2/psmb11b/il34/fgf2/mxe/stat1a/tnfa/cnn2/gsto1/kras/eif4g2a/nfkbiaa/peli1b/sqstm1/jun/eif4g1a/socs5b/ubb/chuk/abl2/arf1/mapkapk2a/bcl2l1/mef2aa/stat3/trim8a/junba/ca2/ptpn4a/ptpn23a/nfkbib/mapk3/camk2b1/nras/psmd11a/ubc/cbl/ube2d1b/ikbkg/inppl1a/ripk2/akt3a/myd88/eif2ak2/sh2b1/kpna3/ptpn11a/ppp2cb/cfl1/ifit15/tbk1/yes1/crkl/nfkb2/ube2d3/trim25/kpna5/itgb1a/alox12/alox5a/hspa8/map2k1/cdc42/nup…
MIKKELSEN_IPS_WITH_HCP_H3K27ME3	75	-0.700705	-1.8853	0.000234978	0.0241165	0.0209032	265	tags=8%, list=2%, signal=8%	slc6a4a/pcdh1a4/tdrd1/tmem59l/pcdh1a3/pcdh1g1
AIGNER_ZEB1_TARGETS	21	0.832781	1.9284	0.000279295	0.0280086	0.0242768	1369	tags=43%, list=8%, signal=40%	sytl1/mpzl2b/cxadr/scel/dsc2l/cdh1/tspan15/ywhaqa/ppl
REACTOME_SIGNALING_BY_INTERLEUKINS	326	0.458783	1.60544	0.000284041	0.0280086	0.0242768	3695	tags=37%, list=21%, signal=30%	psmb11b/il34/fgf2/stat1a/tnfa/cnn2/gsto1/nfkbiaa/peli1b/sqstm1/jun/socs5b/ubb/chuk/arf1/mapkapk2a/bcl2l1/mef2aa/stat3/junba/ca2/ptpn4a/ptpn23a/nfkbib/mapk3/psmd11a/ubc/cbl/ikbkg/inppl1a/ripk2/myd88/ptpn11a/ppp2cb/cfl1/tbk1/yes1/crkl/nfkb2/itgb1a/alox12/alox5a/hspa8/map2k1/cdc42/hmgb1a/msna/fn1a/ptgs2b/il15ra/lgals9l3/psmb5/mapk14a/crk/crfb4/psmd7/sos1/mapkapk3/il21r.1/psmc3/stxbp2/psmd14/hnrnpdl/…
REACTOME_INTERLEUKIN_1_SIGNALING	87	0.622811	1.86708	0.000314456	0.0304115	0.0263595	3925	tags=60%, list=23%, signal=46%	psmb11b/nfkbiaa/peli1b/sqstm1/ubb/chuk/nfkbib/psmd11a/ubc/ikbkg/ripk2/myd88/nfkb2/map2k1/hmgb1a/psmb5/psmd7/psmc3/psmd14/tab2/fbxw11b/psmc1b/rela/tollip/psmd3/rps27a/traf6/psmd6/psmc5/cul1b/psma2b/psmd8/psmf1/ube2v1/psmc4/psmd5/skp1/psmb1/hmgb1b/psmc2/il1b/psme2/psmb7/psme1/psma3/psma6b/ikbkb/ube2na/nkiras2/psme4b/saa/psmb3
MANALO_HYPOXIA_DN	249	-0.53512	-1.66333	0.000329775	0.0312913	0.0271222	2074	tags=30%, list=12%, signal=27%	pop5/wdr12/parp1/bcs1l/zwilch/nol12/ncapd3/kif23/polr3k/mns1/stil/si:dkey-97o5.1/hmga1a/ebna1bp2/pkmyt1/parpbp/pus1/snrpd1/usp39/paip1/pdcd2/odc1/usp1/amdhd2/nup43/fanci/exosc8/pomt2/gnpda1/tubgcp4/mcm2/gemin2/atic/nol11/fen1/tipin/mcm5/mthfd1b/cenpn/rad51ap1/slc25a15b/mcm4/ccna2/ccnf/cenps/melk/pola2/exosc2/pole2/prmt7/polr2l/rfc2/tpx2/pold2/cdc7/gatb/mcm10/rpp40/ppat/exo1/trip13/gmnn/asf1ba/mad…
REACTOME_EUKARYOTIC_TRANSLATION_INITIATION	109	0.617529	1.91134	0.000349383	0.0314158	0.02723	4827	tags=58%, list=28%, signal=42%	eif4g1a/eif2s2/rps28/rps4x/rpl35/rps26l/eif3c/eif3ja/rpl36a/eif5/rpl21/eif1axb/zgc:171772/eif3g/eif2b3/eif2s3/eif2s1b/rpl39/rpl28/eif3ba/rpl12/rpl22/rps27a/rpl38/eif4a1a/rpl6/eif3d/rps21/rps29/rpl26/rpl10/eif3s10/rpl14/rps19/eif3i/rpl13/rpl34/rplp1/eif3s6ip/rpl7a/rpl4/rpl31/eif4eb/rpl23a/rpl18/rps14/rps18/eif3ea/rps16/eif3hb/rps15a/eif2b1/rpl3/rps27l/faub/rpl23/rpl17/rpl32/rpl27/rpl29/rpl8/rps25/…
GRAHAM_NORMAL_QUIESCENT_VS_NORMAL_DIVIDING_DN	78	-0.693595	-1.87358	0.00033946	0.0314158	0.02723	1515	tags=37%, list=9%, signal=34%	ndc80/pane1/dtl/kif2c/dlgap5/cdc20/npm3/mcm2/ncapg/racgap1/fen1/mcm5/rad51ap1/mcm4/ccna2/melk/rfc4/pole2/pcna/mcm10/cdc45/trip13/gmnn/mad2l1/dscc1/dut/rrm2/gins2/oip5
BASAKI_YBX1_TARGETS_UP	237	-0.53854	-1.6587	0.000349828	0.0314158	0.02723	1444	tags=24%, list=8%, signal=23%	pdcd2/mki67/pane1/larp6a/dtl/cenpw/kif2c/spc24/kpna2/fanci/sae1/cdc20/knstrn/h2az2a/mcm2/gtse1/cdk2/sh3bp4a/fen1/nsd2/mcm5/mthfd1b/cenpn/aurkb/plk1/mcm4/hint1/ccna2/melk/pola2/cdca3/polr2l/arpc5lb/rfc2/tpx2/smpd4/mcm10/unga/tuba8l3/uhrf1/wdhd1/trip13/asf1ba/mad2l1/nek2/depdc1a/lrr1/ddb2/aurka/orc6/gins2/oip5/pttg1/fbn2b/mt2/bora/siva1/ntn4
KANG_DOXORUBICIN_RESISTANCE_UP	44	-0.761076	-1.86306	0.000367312	0.0321163	0.0278372	1406	tags=70%, list=8%, signal=65%	gins1/rrm1/tk1/kif4/birc5a/foxm1/tyms/aspm/dtymk/nemp1/mki67/pane1/hmmr/fanci/cdc20/ncapg/nsd2/plk4/rad51ap1/plk1/mcm4/pola2/rfc4/tpx2/lmnb1/asf1ba/mad2l1/dscc1/rrm2/aurka/oip5
REACTOME_DNA_STRAND_ELONGATION	30	-0.814711	-1.85719	0.000376787	0.0321163	0.0278372	1298	tags=60%, list=7%, signal=56%	pola1/rpa3/mcm2/fen1/prim2/mcm5/mcm4/rfc1/prim1/pola2/rfc4/pcna/pold1/rfc2/pold2/cdc45/gins3/gins2
BLUM_RESPONSE_TO_SALIRASIB_DN	289	-0.509421	-1.59194	0.000370496	0.0321163	0.0278372	2943	tags=38%, list=17%, signal=32%	msh2/ccnb2/rrm1/mre11a/lig1/tk1/ndufb3/srsf1b/pole/ranbp1/dpysl3/tacc3/mybl2b/cd37/srsf7b/kif4/rnaseh2a/carhsp1/pik3r3b/chek1/itgb3bp/ttk/ddx39ab/tubb5/tyms/rbb4l/h2az2b/nfybb/tspan7b/dbr1/dtymk/usp13/skap1/parp1/tmpoa/kif23/srsf1a/setmar/stmn1a/mtf2/col1a1a/hnrnpm/stil/ndc80/snrpd1/pdcd2/mki67/usp1/hmmr/kif2c/pola1/kpna2/rpa3/chaf1b/cdc20/orc1/twsg1a/cbx3a/h2az2a/anp32a/mcm2/cdk2/ncapg/fen1/mcm5…
SOTIRIOU_BREAST_CANCER_GRADE_1_VS_3_UP	132	-0.607894	-1.78833	0.000388442	0.0325579	0.02822	2722	tags=48%, list=16%, signal=41%	tacc3/mybl2b/kif4/mrpl12/tuba2/birc5a/foxm1/rnaseh2a/chek1/ttk/ddx39ab/kif14/ccnb1/h2az2b/snrpc/aspm/shmt2/tmpoa/stmn1a/ncaph/stil/pkmyt1/parpbp/mrps17/ndc80/mki67/hmmr/kif2c/dlgap5/kpna2/cdc20/h2az2a/mcm2/gtse1/cdk2/ncapg/racgap1/fen1/kifc1/cenpn/aurkb/plk1/mcm4/ccna2/melk/cdca3/rfc4/jmjd6/tpx2/e2f8/mcm10/lmnb1/cdc45/exo1/trip13/mad2l1/nek2/dscc1/fbxo5/rrm2/aurka/oip5/pttg1
BENPORATH_CYCLING_GENES	484	-0.466458	-1.53254	0.000425866	0.0351095	0.0304316	1622	tags=24%, list=9%, signal=22%	tra2a/hist1h2a3/sh3gl2a/katnbl1/pkmyt1/cdc27/ndc80/nup37/slc25a27/det1/asxl1/snupn/mgat2/mki67/pane1/usp1/hmmr/dtl/rad51c/kif2c/pola1/dlgap5/nup43/cxcl14/kpna2/fanci/fancd2/chaf1b/cdc20/knstrn/g2e3/orc1/cbx3a/abhd10a/pym1/hps4/mis18bp1/hsf2/mcm2/chek2/gtse1/rad54l/fkbp1ab/cip2a/fen1/slc25a36a/ubr7/tipin/prim2/mcm5/kifc1/topbp1/aurkb/rad51ap1/plk1/haus5/mcm4/ccna2/apex2/zranb2/casp8ap2/insrb/pik3c…
CHEN_ETV5_TARGETS_TESTIS	22	-0.842895	-1.83949	0.000458049	0.036564	0.0316923	1476	tags=45%, list=9%, signal=42%	rbl1/mki67/rbmx/mcm2/cdk2/mad2l1/hells/cdca7a/haus6/dazl
MARKEY_RB1_ACUTE_LOF_UP	204	-0.554175	-1.6814	0.000457569	0.036564	0.0316923	1984	tags=29%, list=11%, signal=26%	parp1/tmpoa/kif23/mcm7/lmo7a/slc39a6/stmn1a/prpf19/prdx2/rbl1/haus3/dnph1/mki67/dtl/kif2c/hpf1/pola1/dlgap5/rbmx/kpna2/sae1/chaf1b/anapc11/h2az2a/mis18bp1/cdk2/cip2a/racgap1/tipin/mcm5/topbp1/rad51ap1/plk1/cbx5/mcm4/ccna2/casp8ap2/rfc1/ccnf/prim1/cdca3/zmynd11/tmem106c/rfc4/pcna/brca2/e2f8/cdc45/trip13/gmnn/asf1ba/mad2l1/nek2/cenpk/ube2t/rrm2/aurka/orc6/sass6/nasp
WINNEPENNINCKX_MELANOMA_METASTASIS_UP	134	-0.603809	-1.78143	0.000466113	0.0366263	0.0317463	1549	tags=31%, list=9%, signal=28%	parpbp/mrps17/ndc80/ctnnal1/kif2c/dlgap5/rbmx/kpna2/gpn3/rpa3/knstrn/h2az2a/rad54l/ncapg/racgap1/nsd2/prim2/clasp1a/cenpn/msh6/mcm4/taf1a/melk/rfc4/pcna/cnn3b/trub2/cdc45/neil3/uhrf1/exo1/gmnn/nek2/dscc1/ube2t/rrm2/paics/aurka/gins2/pttg1/nasp
WP_NONALCOHOLIC_FATTY_LIVER_DISEASE	127	0.595888	1.84966	0.000495891	0.036674	0.0317877	3860	tags=51%, list=22%, signal=40%	ddit3/tnfa/srebf1/baxa/jun/rac1a/ndufb7/prkag1/casp7/prkab1a/akt3a/cox6c/adipor2/ndufa6/cox4i1/cdc42/gsk3ba/uqcrc1/nr1h3/atf4b/uqcrfs1/itchb/ndufb4/cycsb/cox6a1/mlx/eif2s1b/akt2/itcha/cox7c/socs3a/uqcrb/rela/ndufc2/ndufa12/cyc1/ndufa1/sdha/tnfrsf1a/ndufa8/ndufs1/cox7a2l/cxcl8b.1/cox8a/gsk3ab/xbp1/ndufa7/ndufb8/cox5aa/casp8/ndufv2/ndufs8a/ndufb9/ndufb6/adipor1b/il1b/ndufa10/mlxip/ndufa9a/ikbkb/ndu…
FUJII_YBX1_TARGETS_DN	155	-0.592246	-1.75281	0.000486416	0.036674	0.0317877	1441	tags=30%, list=8%, signal=28%	odc1/polr3f/dtl/gpx3/fanci/fancd2/twsg1a/h2az2a/mcm2/mad2l2/cdk2/fen1/tipin/nsd2/mcm5/plk4/cenpn/msi2a/mcm4/taf9/ccnf/prim1/melk/pola2/rfc4/pole2/mcm10/unga/xrcc3/lmnb1/neil3/uhrf1/exo1/ercc8/trip13/asf1ba/mad2l1/depdc1a/hells/dut/cenpk/fbxo5/rrm2/gins2/oip5/cdca7a/skp2
REACTOME_PROGRAMMED_CELL_DEATH	170	0.533832	1.73023	0.000478291	0.036674	0.0317877	3558	tags=48%, list=21%, signal=39%	psmb11b/baxa/dcc/peli1b/unc5b/arhgap10/cdh1/bcap31/ubb/pdcd6ip/opa1/bcl2l1/stat3/casp7/mapk3/psmd11a/ubc/tradd/chmp2a/xiap/akt3a/flot2a/ywhaqa/chmp2bb/stk26/lmna/ppp3cca/hmgb1a/badb/flot1b/psmb5/irf2/casp9/ticam1/cycsb/psmd7/dnm1l/ywhabb/chmp6b/psmc3/psmd14/akt2/birc2/psmc1b/ppp3r1b/ripk1l/sptan1/psmd3/sdcbp2/rps27a/chmp4bb/psmd6/ywhaba/add1/tp53bp2a/psmc5/chmp3/chmp4ba/psma2b/flot2b/psmd8/cflara…
RICKMAN_TUMOR_DIFFERENTIATED_WELL_VS_POORLY_DN	256	0.47843	1.61515	0.000491734	0.036674	0.0317877	3687	tags=37%, list=21%, signal=29%	sema4ba/dnajb5/bmp1a/hbegfa/dsc2l/csnk1e/ehd1b/sptlc1/itprip/tes/gnai1/reep5/cdcp1a/cpeb4b/upp1/strn3/mafk/pdcd6ip/ell2/perp/plin3/cavin1b/map7d1b/ube2q2/hbegfb/mapk6/stx12/ube2l3b/fbxo8/csnk1a1/serinc2/trip11/myd88/krt94/ywhaqa/rab8a/wdr83os/bsg/gskip/klc1a/ero1a/slc27a4/ppardb/zdhhc5a/ttll11/slc31a1/ticam1/sbds/ubap1/lpcat2/man2a1/rab10/ehd2b/mknk1/kctd5a/map7d1a/golga5/r3hdm4/sdcbp2/sar1b/ube2…
REACTOME_OVARIAN_TUMOR_DOMAIN_PROTEASES	30	0.77363	1.90412	0.00055731	0.0378745	0.0328282	2819	tags=67%, list=16%, signal=56%	mavs/ubb/rhoab/otud3/otud7b/otud5a/ubc/ube2d1b/ikbkg/ripk2/trim25/zranb1b/traf3/ripk1l/rps27a/traf6/ptena/vcp/tnip1/ifih1
HOFFMANN_LARGE_TO_SMALL_PRE_BII_LYMPHOCYTE_UP	134	-0.601366	-1.77422	0.000537274	0.0378745	0.0328282	1754	tags=34%, list=10%, signal=31%	tmpoa/kif23/stmn1a/ncaph/coil/ndc80/rbl1/nt5dc2/mki67/kif2c/pola1/dlgap5/kpna2/chaf1b/cdc20/mis18bp1/anp32a/sgo1/rad54l/cip2a/racgap1/fen1/kifc1/plk4/aurkb/cbx5/ccna2/jade1/melk/cdca3/brca2/e2f8/mcm10/ssx2ipa/dnmt1/cenpl/cdc45/wdhd1/trip13/nek2/hells/ube2t/rrm2/aurka/nasp/haus6
SHEPARD_CRASH_AND_BURN_MUTANT_DN	166	-0.576682	-1.72211	0.000523042	0.0378745	0.0328282	2622	tags=34%, list=15%, signal=29%	birc5a/nova1/foxm1/mtus1a/anp32b/ttk/hmgn3/kif14/ccnb1/hlx1/gas1b/aspm/st8sia2/mastl/pax2a/tmpoa/kif23/ccnb3/znf511/slit3/atp1a1a.4/hmga1a/fam49bb/parpbp/cdc27/nova2/cdc14b/ctdspl2b/mki67/kif2c/dlgap5/si:ch211-244o22.2/cdc20/gtse1/racgap1/prim2/slx1b/plk4/aurkb/plekhf1/melk/cdca3/pcdh18a/tpx2/smad3a/pcdh1g9/neil3/bub3/myclb/pcdh1a4/fgfr4/fbxo5/oip5/mt2/pcdh1a3/bora/pcdh1gb2
REACTOME_DNA_REPAIR	232	-0.538105	-1.65794	0.000551122	0.0378745	0.0328282	1984	tags=34%, list=11%, signal=31%	parp1/apex1/tinf2/rnf4/polr2g/rad1/ercc2/rmi1/prpf19/fancc/hist1h2a3/alkbh2/kat5b/cops2/usp1/dtl/rad51c/pot1/rad9a/gtf2h5/rif1/kpna2/fanci/fancd2/rpa3/neil1/polm/h2az2a/polb/ino80c/poli/mad2l2/chek2/cdk2/fen1/ccnh/tipin/nsd2/alkbh5/slx1b/topbp1/rad51ap1/msh6/ccna2/mlh1/rfc1/cenps/fan1/hist1h2a11/xpc/rad51b/rfc4/pole2/abraxas1/pcna/pold1/atrip/polr2l/brca2/rfc2/nhej1/pold2/polr2h/unga/xrcc3/msh3/p…
KEGG_MAPK_SIGNALING_PATHWAY	189	0.502218	1.6461	0.000556004	0.0378745	0.0328282	2881	tags=35%, list=17%, signal=29%	hsp70.3/ddit3/fgf2/tnfa/pak1/kras/jun/dusp1/prkcbb/rac1a/cacna2d1a/chuk/pdgfra/rras2/mapkapk2a/mapk3/nras/rasgrp3/ikbkg/pla2g4aa/jund/prkacbb/akt3a/daxx/crkl/map2k5/stk3/hsp70.2/nfkb2/rras/ppm1aa/hspa8/map2k1/cdc42/ppp3cca/atf4b/dusp2/dusp8a/mapk14a/tgfb3/crk/dusp16/sos1/mapkapk3/akt2/gng12a/tab2/mknk1/ppp3r1a/rela/cacnb1/ppp3r1b/map2k7/ecsit/traf6/gadd45ab/rap1b/rps6ka4/tnfrsf1a/myca/ppm1ba/mknk…
PHONG_TNF_RESPONSE_NOT_VIA_P38	250	0.471034	1.58632	0.000552141	0.0378745	0.0328282	2271	tags=27%, list=13%, signal=24%	hsp70.3/cdc42ep3/stra6/dnajb1b/gch1/gprc5c/inavab/phlda2/cxadr/pdlim4/plaub/ehd1b/ier5/gnai1/ier2b/nfkbiaa/peli1b/optn/nab1b/jun/b4galt5/rnf19b/cdcp1a/phactr4b/amotl2a/sdc4/rbm47/gata6/her6/grinaa/zbtb10/creb3l3l/nfe2l1b/hspb8/sgk1/bsdc1/hivep2a/vcanb/abca1b/jund/pdlim5b/ripk2/trim16/nfkb2/b4galt6/csnk1g2a/map2k1/atp1b1a/dusp8a/flot1b/irf2/syngr2a/myo1cb/dhrs4/traf3/zbtb18/dnmbp/tfe3b/ece1/birc2/…
PYEON_HPV_POSITIVE_TUMORS_UP	50	-0.736819	-1.82265	0.000607373	0.0403584	0.0349811	1450	tags=36%, list=8%, signal=33%	ints7/nemp1/rtkn2/usp1/dtl/notch1b/cdk2/henmt1/casp8ap2/cdc7/zgc:152948/uhrf1/hells/cenpk/wdr76/cdca7a/nasp/zgc:153352
PUJANA_BRCA_CENTERED_NETWORK	109	-0.631147	-1.7896	0.000617935	0.0403584	0.0349811	1376	tags=37%, list=8%, signal=34%	rpia/nfybb/med20/tmpoa/srsf11/rad1/nemp1/ndc80/hmmr/rad51c/pola1/fanci/cdc20/rnaseh2b/h2az2a/snrpa/mcm2/chek2/rad54l/mcm5/kifc1/topbp1/rad51ap1/mcm4/ccna2/rfc4/pcna/brca2/cdc7/unga/dnmt1/lmnb1/bub3/mad2l1/dut/paics/aurka/skp2/znhit3/nasp
REACTOME_SIGNALING_BY_ROBO_RECEPTORS	193	0.507779	1.67094	0.000616929	0.0403584	0.0349811	4827	tags=54%, list=28%, signal=39%	psmb11b/slit2/pak1/dcc/eif4g1a/ubb/rac1a/abl2/rhoab/rps28/rbm8a/rps4x/psmd11a/rpl35/rps26l/ubc/prkacbb/casc3/usp33/rpl36a/cdc42/src/psmb5/rpl21/zgc:171772/psmd7/elob/cap2/sos1/psmc3/psmd14/rpl39/rpl28/psmc1b/rpl12/rpl22/psmd3/rps27a/rpl38/psmd6/rpl6/etf1b/psmc5/rps21/pfn2a/eif4a3/rps29/psma2b/psmd8/rpl26/rpl10/psmf1/psmc4/rpl14/psmd5/elocb/rps19/psmb1/gpc1b/psmc2/rpl13/psme2/rpl34/psmb7/sos2/pak4…
REACTOME_CHROMOSOME_MAINTENANCE	85	-0.654279	-1.79021	0.000651084	0.0414468	0.0359246	2066	tags=46%, list=12%, signal=41%	shq1/acd/tinf2/polr2g/hist1h2a3/pane1/cenpw/pola1/pot1/rpa3/h2az2a/mis18bp1/cdk2/fen1/prim2/chtf18/cenpn/h3f3a/ccna2/rfc1/prim1/cenps/cenph/pola2/hist1h2a11/rfc4/pcna/pold1/nhp2/polr2l/rfc2/pold2/polr2h/wrap53/cenpl/dscc1/cenpk/h2ax/oip5
WP_NUCLEAR_RECEPTORS_METAPATHWAY	225	0.479311	1.60213	0.000646095	0.0414468	0.0359246	1467	tags=20%, list=8%, signal=19%	ahr1b/abcb4/mgst1.1/slc6a6a/cdc42ep3/dnajb1b/slc6a14/blvrb/hbegfa/tnfa/srebf1/slc6a8/etnk2/baxa/sqstm1/cavin2b/jun/nfe2l2a/cpeb4b/ehhadh/mfge8b/maff/txn/her6/gcc1/cyp3c1/stat3/hbegfb/junba/gclm/jund/pgd/tgfbr3/gsr/ktn1/nfkb2/txnrd3/dnajc7/slc39a14/ggt1a/prdx1/src/nr1h3/ppardb/ptgs2b
WP_BLOOD_CLOTTING_CASCADE	16	0.836758	1.80634	0.000696648	0.043793	0.0379581	149	tags=19%, list=1%, signal=19%	f2/f3a/plaub
REACTOME_BUDDING_AND_MATURATION_OF_HIV_VIRION	26	0.780351	1.89589	0.000723829	0.0449399	0.0389523	2470	tags=73%, list=14%, signal=63%	chmp5b/ubb/pdcd6ip/vta1/vps4b/ubc/vps37c/chmp2a/chmp2bb/ubap1/chmp6b/tsg101a/vps37ba/vps28/rps27a/chmp4bb/vps4a/chmp3/chmp4ba
SHIN_B_CELL_LYMPHOMA_CLUSTER_1	13	-0.905801	-1.78922	0.000789302	0.0479826	0.0415895	504	tags=38%, list=3%, signal=37%	ccl35.2/dvl2/rad52/hells/ptch2
FIGUEROA_AML_METHYLATION_CLUSTER_3_UP	114	-0.608395	-1.73787	0.00080146	0.0479826	0.0415895	740	tags=11%, list=4%, signal=11%	mos/exosc2/znf281b/smad3a/pcdh1g9/slx4ip/uhrf1/pcdh1a4/mt2/pcdh1a3/pcdh1gb2/pcdh1g1/pou5f3
SHEDDEN_LUNG_CANCER_POOR_SURVIVAL_A6	362	-0.475783	-1.52244	0.000796937	0.0479826	0.0415895	1754	tags=25%, list=10%, signal=23%	stmn1a/ncaph/nemp1/mtf2/ldhba/dguok/hmga1a/parpbp/cdc27/ndc80/nup37/rbl1/haus3/pdcd2/mki67/pane1/gcfc2/hmmr/dtl/kif2c/dlgap5/rif1/kpna2/fanci/cdc20/gmfb/orc1/twsg1a/pomt2/gtse1/rad54l/ncapg/racgap1/nsd2/prim2/mcm5/ankle2/plk4/cenpn/aurkb/rad51ap1/msh6/cbx5/mcm4/ccna2/prim1/melk/thop1/cdca3/exosc2/ska1/rfc4/pole2/pcna/brca2/rfc2/tpx2/cdc7/e2f8/mcm10/xrcc3/ssx2ipa/ppat/tuba8l3/sephs1/lmnb1/cdc45/ne…
VERNELL_RETINOBLASTOMA_PATHWAY_UP	55	-0.714971	-1.80295	0.000828247	0.0485749	0.0421029	950	tags=42%, list=5%, signal=40%	znf367/tmpoa/mcm7/rmi1/fsta/eed/fen1/ubr7/mcmbp/rad51ap1/mcm4/melk/rfc4/pcna/esco2/haus1/asf1ba/cenpk/fbxo5/slbp/rrm2/kank2/skp2
WACKER_HYPOXIA_TARGETS_OF_VHL	10	-0.926855	-1.7668	0.00083067	0.0485749	0.0421029	347	tags=40%, list=2%, signal=39%	p4ha1b/igfbp3/tgfa/inhbb

## Sheet: TNF_Alpha signaling
gene_name	baseMean	log2FoldChange	lfcSE	stat	pvalue	padj Value
f3a	741.618	0.812803	0.187274	4.34018	1.42364e-05	0.00264007
nfe2l2a	47971.3	0.326832	0.0753247	4.33898	1.43146e-05	0.00264007
phlda2	32830.5	0.539321	0.14996	3.59644	0.000322601	0.0187339
ier5	9454.69	0.426068	0.119906	3.55335	0.000380352	0.0207952
plaub	1815.75	0.565139	0.181685	3.11054	0.00186747	0.050786
ier2b	5774.95	0.415665	0.134857	3.08227	0.00205426	0.0525103
hbegfa	3258.63	0.55724	0.185305	3.00714	0.00263714	0.0613133
b4galt5	6409.61	0.403239	0.134388	3.00056	0.0026948	0.0613934
rnf19b	11220.9	0.392565	0.134643	2.91561	0.00354998	0.069574
ppp1r15a	6742.75	0.409502	0.140737	2.9097	0.00361776	0.0703275
gch1	656.882	0.810204	0.286712	2.82585	0.00471558	0.0814162
tgif1	8179.35	0.352295	0.125882	2.79861	0.00513231	0.084888
junba	42383.4	0.273086	0.0981918	2.78114	0.00541676	0.0875948
ehd1b	14910.9	0.551464	0.19838	2.77984	0.00543861	0.0875948
sgk1	15293.6	0.300721	0.110927	2.71099	0.00670831	0.0975701
jun	10480	0.445239	0.165898	2.6838	0.00727896	0.100706
nfkbiaa	73524.1	0.455436	0.171043	2.6627	0.00775173	0.104173
sqstm1	46635.6	0.475657	0.179417	2.65113	0.00802227	0.10615
tnfa	64528	0.635601	0.242053	2.62587	0.00864283	0.11104
dusp1	22078.5	0.481053	0.191549	2.51138	0.0120259	0.132419
zbtb10	5243.15	0.339001	0.135286	2.50581	0.0122171	0.133295
sdc4	34213.2	0.410079	0.164007	2.50037	0.0124063	0.134261
atp2b1a	4527.55	0.402999	0.161358	2.49754	0.0125058	0.134483
her6	3418.31	0.373904	0.150867	2.47837	0.0131984	0.137813
maff	19414.3	0.428258	0.176352	2.42842	0.0151647	0.147717
btg1	43121.3	0.244133	0.101637	2.402	0.0163058	0.152646
hbegfb	2760.28	0.653409	0.276652	2.36184	0.0181844	0.161304
abca1b	41711.4	0.27507	0.121527	2.26344	0.0236083	0.185128
b4galt6	7777.77	0.195191	0.0864961	2.25665	0.0240301	0.186407
ifit15	293.846	0.586197	0.266364	2.20074	0.0277546	0.199646
pfkfb3	11701	0.416434	0.192443	2.16393	0.0304698	0.209441
ptgs2b	47596.4	0.643807	0.2994	2.15032	0.0315298	0.212405
pdlim5b	8122.25	0.304397	0.142352	2.13834	0.032489	0.214856
eif1	24487.9	0.226096	0.106751	2.11797	0.0341776	0.220365
ripk2	20032.5	0.322686	0.152949	2.10976	0.034879	0.222621
nfkb2	20367.3	0.268831	0.133568	2.0127	0.0441463	0.252958
btg3	2564.69	0.287462	0.153503	1.87268	0.0611125	0.305776
tiparp	6861.65	0.234174	0.12929	1.81122	0.0701062	0.32752
serpine1	16982.9	0.468335	0.259907	1.80193	0.0715561	0.331
dusp2	31292	0.232736	0.132323	1.75884	0.078604	0.346694
il15ra	1815.29	0.31344	0.179372	1.74743	0.0805633	0.350457
rela	3929.52	0.148632	0.0895564	1.65965	0.0969847	0.380612
nfkbie	9153.45	0.18988	0.116848	1.62502	0.104159	0.395344
socs3a	35025	0.266723	0.164282	1.62356	0.104469	0.395831
birc2	44268.9	0.253464	0.162396	1.56078	0.118576	0.418539
jag1b	15661.5	0.170015	0.109647	1.55056	0.121008	0.423618
litaf	9745.49	0.319355	0.208757	1.52979	0.126068	0.430878
gadd45ab	534.385	0.295692	0.195487	1.51259	0.130385	0.436909
stat5b	3535.8	0.135365	0.0974237	1.38945	0.164697	0.486369
serpinb1l3	2864.58	0.220728	0.160835	1.37239	0.169941	0.493343
myca	5706.85	0.260264	0.190583	1.36562	0.172059	0.497292
abca1a	25808.9	0.216101	0.166607	1.29707	0.194606	0.527593
cflara	5048.16	0.195077	0.152163	1.28203	0.199833	0.53416
ifih1	979.47	0.23813	0.188809	1.26122	0.207229	0.542846
tnip1	81486.8	0.218087	0.174172	1.25214	0.21052	0.547095
zc3h12ab	5456.76	0.222303	0.178155	1.24781	0.212102	0.54894

## Sheet: E2F targets
gene_name	baseMean	log2FoldChange	lfcSE	stat	pvalue	padj Value
nasp	2663.57	-1.14336	0.257887	-4.43358	9.26814e-06	0.00205544
ube2t	460.818	-0.833248	0.217847	-3.82492	0.000130813	0.0109587
orc6	396.489	-1.00707	0.265893	-3.7875	0.000152169	0.0119644
rrm2	9143.15	-0.843654	0.225162	-3.74688	0.00017905	0.0132987
dut	1227.12	-0.681173	0.187165	-3.63941	0.000273258	0.0168075
pttg1	864.133	-1.17878	0.332804	-3.54198	0.000397132	0.0211974
paics	2016.14	-0.947519	0.28675	-3.30434	0.000951997	0.0349885
aurka	1048.04	-1.11656	0.34562	-3.23059	0.00123536	0.0406338
trip13	464.858	-0.522877	0.165392	-3.16144	0.00156993	0.0461195
slbp	635.325	-0.882363	0.283406	-3.11342	0.00184933	0.050467
suv39h1b	660.681	-0.877109	0.294196	-2.98138	0.00286951	0.0631335
gins3	235.049	-0.861709	0.290765	-2.9636	0.00304068	0.0652057
mad2l1	912.366	-0.61772	0.209278	-2.95167	0.00316057	0.0666217
pole4	749.781	-0.391665	0.136698	-2.86519	0.00416756	0.0765833
dnmt1	7289.62	-0.432528	0.151292	-2.85889	0.0042512	0.0772972
depdc1a	921.742	-0.744003	0.270519	-2.75028	0.0059544	0.0911014
lmnb1	2439.73	-0.502784	0.18457	-2.72408	0.0064481	0.0948318
dscc1	188.837	-0.806032	0.297492	-2.70942	0.00674009	0.0977141
hells	575.824	-0.897206	0.332367	-2.69944	0.00694553	0.0992416
tra2b	554.04	-0.50993	0.189046	-2.69739	0.00698845	0.0994692
asf1ba	591.347	-0.749202	0.281081	-2.66543	0.00768903	0.103657
mxd3	309.328	-0.832876	0.328674	-2.53405	0.0112752	0.128002
melk	521.803	-0.774729	0.31386	-2.46839	0.0135723	0.139853
cdc20	2038.7	-0.863208	0.352498	-2.44883	0.014332	0.143659
unga	576.171	-0.462673	0.197823	-2.33882	0.0193447	0.166086
brca2	1644.96	-0.303544	0.130266	-2.33019	0.0197962	0.16822
pold2	432.858	-0.578533	0.250019	-2.31395	0.0206702	0.172299
e2f8	1148.83	-0.411469	0.183957	-2.23677	0.0253012	0.192089
cdca3	1836.61	-0.569364	0.255013	-2.23269	0.0255695	0.192702
rfc2	580.834	-0.362731	0.162956	-2.22595	0.0260177	0.194712
plk1	3012.9	-0.580819	0.265854	-2.18473	0.0289088	0.204491
pold1	1728.56	-0.323469	0.151796	-2.13094	0.0330941	0.217321
pcna	8582.62	-0.332861	0.157857	-2.10863	0.0349768	0.222843
shmt1	1641.89	-0.533768	0.254504	-2.09729	0.0359683	0.226486
chek2	382.948	-0.571785	0.274138	-2.08575	0.0370009	0.230283
rad51c	155.723	-0.619513	0.305448	-2.02821	0.0425387	0.247977
pola2	757.176	-0.386635	0.190994	-2.02433	0.0429362	0.249062
tipin	822.133	-0.502646	0.248515	-2.0226	0.0431148	0.249682
rfc1	918.715	-0.384452	0.193335	-1.98853	0.0467526	0.262168
mlh1	325.817	-0.379458	0.194734	-1.9486	0.0513437	0.277059
mcm4	3047.35	-0.387484	0.199128	-1.94591	0.0516662	0.278134
rad51ap1	263.348	-0.411278	0.212607	-1.93446	0.0530572	0.282773
aurkb	1376.6	-0.388623	0.201624	-1.92746	0.0539219	0.285109
cbx5	4303.89	-0.239575	0.124403	-1.9258	0.0541288	0.285441
rpa3	423.673	-0.506357	0.263133	-1.92434	0.054312	0.285637
stmn1a	1242.62	-0.636596	0.331855	-1.9183	0.0550734	0.288389
racgap1	2782.34	-0.418834	0.218491	-1.91694	0.0552454	0.289097
plk4	800.802	-0.340784	0.180872	-1.88411	0.0595496	0.301982
prim2	957.339	-0.374786	0.199983	-1.87409	0.0609187	0.305689
mcm5	2235.95	-0.342537	0.185506	-1.84651	0.0648187	0.315498
kif2c	2327.6	-0.427781	0.238196	-1.79592	0.0725066	0.332906
ubr7	1304.05	-0.297649	0.16608	-1.7922	0.0731003	0.334507
hmmr	604.855	-0.434222	0.248428	-1.74787	0.0804858	0.350408
mcm2	2534.21	-0.30276	0.175599	-1.72416	0.0846792	0.358915
dlgap5	1153.99	-0.355081	0.213359	-1.66424	0.0960645	0.378903
kpna2	5864.63	-0.349013	0.21131	-1.65166	0.0986043	0.384115
exosc8	483.5	-0.267875	0.163049	-1.64291	0.100401	0.388024
spc24	719.807	-0.312655	0.193902	-1.61244	0.106866	0.400451
usp1	1294.25	-0.313196	0.198838	-1.57513	0.115226	0.413764
zw10	1270.57	-0.253687	0.1637	-1.54971	0.121212	0.42385
mki67	4886.81	-0.290151	0.18829	-1.54098	0.123323	0.42673
pane1	544.72	-0.281944	0.183047	-1.54028	0.123493	0.426804
eed	802.375	-0.245589	0.164874	-1.48955	0.136342	0.446036
mcm7	2921.62	-0.295278	0.210581	-1.4022	0.160855	0.480618
hmga1a	21185.6	-0.182635	0.132541	-1.37795	0.16822	0.490912
naa38	542.034	-0.211503	0.158388	-1.33534	0.181764	0.509445
rad1	1217.21	-0.227456	0.17039	-1.33491	0.181906	0.50966
tmpoa	1334.59	-0.268455	0.201435	-1.33272	0.182625	0.510488
brms1la	1128.73	-0.179678	0.137989	-1.30212	0.192875	0.525524
srsf1a	9519.72	-0.131595	0.103597	-1.27026	0.203993	0.538848

## Sheet: NRF2 targets
gene_name	baseMean	log2FoldChange	lfcSE	stat	pvalue	padj Value
mgst1.1	986.988	0.926135	0.184227	5.02713	4.9788e-07	0.000320304
abcb4	30138.8	1.18571	0.253317	4.68072	2.85863e-06	0.00093775
nfe2l2a	47971.3	0.326832	0.0753247	4.33898	1.43146e-05	0.00264007
znf148	2586.99	0.499448	0.116098	4.30195	1.69298e-05	0.00292942
slc12a8	382.047	0.962771	0.242167	3.97565	7.01885e-05	0.00731913
slc16a1b	11289.3	0.361684	0.0939345	3.85039	0.00011793	0.0103163
mtdha	14987.1	0.293983	0.0789311	3.72456	0.000195658	0.0140677
bcap31	7669.89	0.322536	0.0887808	3.63294	0.000280207	0.0171679
tm9sf3	17249.2	0.311293	0.0862299	3.61003	0.000306161	0.0181233
acbd3	4527.63	0.312794	0.0943065	3.31678	0.000910611	0.0339774
eif4g2a	33875.9	0.394593	0.119516	3.3016	0.000961358	0.0350406
dnaja1	2168.51	0.599458	0.182362	3.28719	0.00101191	0.036295
rgs20	497.843	0.805342	0.245383	3.28198	0.0010308	0.0367134
mars1	6007.15	0.419268	0.128838	3.25422	0.00113706	0.0386726
opa1	8383.14	0.295894	0.090927	3.2542	0.00113714	0.0386726
ahsa1b	2335.3	0.295276	0.0913739	3.23151	0.00123136	0.0406338
lrp8	6674.05	0.518982	0.160692	3.22967	0.00123935	0.0406557
htatip2	5151.96	0.462219	0.145532	3.17606	0.00149291	0.044947
zgc:112148	375.075	0.482134	0.152251	3.16671	0.00154174	0.0457541
rab18b	5959.95	0.339312	0.107744	3.14924	0.00163697	0.0471563
hspa13	4457.04	0.352473	0.11221	3.14119	0.00168265	0.0478107
strn3	6672.1	0.351145	0.116899	3.00384	0.00266599	0.0613133
cmpk	7446.28	0.398673	0.13331	2.99057	0.00278461	0.0623704
srp54	5201.43	0.284562	0.096912	2.9363	0.00332156	0.0684573
nucb2a	3783.4	0.334428	0.113986	2.93394	0.0033469	0.0685586
dnajb9a	337.579	0.843674	0.288089	2.92852	0.00340577	0.0685586
ppp1r15a	6742.75	0.409502	0.140737	2.9097	0.00361776	0.0703275
eif2s2	6587.19	0.324603	0.112366	2.8888	0.00386711	0.0735405
bpnt2	2332.91	0.252188	0.0889787	2.83425	0.00459338	0.0802416
znf330	2093.63	0.279808	0.0988126	2.8317	0.0046301	0.0804697
tmod2	7349.99	0.243329	0.0860508	2.82773	0.00468792	0.0811164
tm9sf2	17563.2	0.263752	0.094907	2.77906	0.00545173	0.0875948
fermt2	2724.82	0.303939	0.109785	2.76849	0.00563159	0.0890886
prpf40a	3606.67	0.22432	0.0810745	2.76683	0.00566039	0.0890886
osgn1	16487.3	0.612099	0.22775	2.68759	0.00719699	0.100304
cdc123	1055.13	0.311659	0.117134	2.66071	0.00779767	0.104461
sqstm1	46635.6	0.475657	0.179417	2.65113	0.00802227	0.10615
mapk6	48955.8	0.275352	0.104219	2.64205	0.00824069	0.108062
abhd4	4776.77	0.432567	0.171243	2.52604	0.0115356	0.129928
csnk1a1	30275.5	0.244092	0.0970836	2.51425	0.0119287	0.132013
ifrd1	9437.64	0.320022	0.127945	2.50124	0.0123759	0.134261
ikbkg	6618.55	0.264553	0.105795	2.50063	0.0123971	0.134261
gfpt1	3175.31	0.224649	0.0902682	2.48868	0.0128218	0.135638
b4galnt1a	25448.3	0.406843	0.164588	2.47189	0.0134402	0.139113
timm17a	4428.02	0.24508	0.100609	2.43596	0.0148522	0.146439
bag2	6293.14	0.51203	0.210357	2.4341	0.0149288	0.146734
ubc	80599.6	0.284224	0.117313	2.42278	0.0154022	0.148689
reps1	8353.86	0.292731	0.121116	2.41695	0.0156511	0.149722
psmd11a	9783.99	0.296194	0.123609	2.39623	0.0165647	0.154011
rras2	19291.2	0.390263	0.163347	2.38916	0.0168868	0.155224
hspb8	9159.02	0.368553	0.154917	2.37904	0.0173579	0.157679
rnf10	23313.4	0.226528	0.0954784	2.37256	0.0176653	0.159465
ccdc47	8197.03	0.211834	0.0894199	2.36898	0.017837	0.160126
plaa	2800.51	0.253123	0.107416	2.35648	0.0184491	0.162356
sec23b	6854.23	0.416297	0.176752	2.35527	0.0185095	0.162458
mef2aa	8429.51	0.406268	0.173532	2.34118	0.0192231	0.165374
clint1a	9423.6	0.218298	0.0936359	2.33135	0.0197351	0.167996
tomm34	2623.68	0.346762	0.149392	2.32116	0.0202784	0.170751
uso1	10134	0.236891	0.105961	2.23564	0.0253755	0.192375
ktn1	6248.06	0.236696	0.106652	2.21933	0.0264643	0.195545
gclm	6559.1	0.410683	0.185951	2.20855	0.0272057	0.198508
ppp2cb	13749.8	0.249968	0.113273	2.20678	0.0273296	0.198584
vdac2	66060.8	0.256365	0.117365	2.18435	0.0289366	0.204596
tbk1	7868.1	0.252757	0.116738	2.16516	0.0303754	0.20919
yes1	29349.2	0.239005	0.110537	2.16221	0.0306018	0.209959
sltm	4580.49	0.181005	0.0838162	2.15955	0.0308075	0.210492
mfsd12a	3202.47	0.431637	0.19988	2.15948	0.0308131	0.210492
brap	2028.75	0.286247	0.133852	2.13853	0.0324736	0.214844
ttc17	3047.19	0.469804	0.219864	2.13679	0.0326149	0.215417
pgd	56248.3	0.307259	0.145732	2.10839	0.0349977	0.222843
hspa8	322725	0.203222	0.0975332	2.08362	0.0371948	0.230851
faf2	3690.75	0.257869	0.124172	2.07671	0.0378283	0.233038
rab1ab	9945.12	0.194497	0.0937481	2.07467	0.0380167	0.233784
serpine2	15817.3	0.385431	0.187446	2.05622	0.0397615	0.238872
dnajc7	6868.39	0.215424	0.105054	2.0506	0.0403058	0.240947
trim16	3330	0.272435	0.133237	2.04473	0.0408814	0.242913
kif2a	8287.23	0.284498	0.140009	2.03201	0.0421531	0.246561
mier3a	2794.58	0.256882	0.126807	2.02578	0.0427878	0.248611
gsr	21039.8	0.294468	0.145878	2.0186	0.0435293	0.250872
clic4	10239.8	0.253321	0.125631	2.01638	0.0437602	0.251845
hspa4a	6946.62	0.370859	0.184045	2.01505	0.0438996	0.252186
rab21	5345.04	0.299833	0.149655	2.00349	0.0451243	0.256786
mapre1b	20696.9	0.188495	0.0941401	2.00228	0.0452548	0.257343
uck2a	11276.5	0.253872	0.127046	1.99827	0.0456876	0.258404
rnf11b	3790.09	0.31623	0.15849	1.99526	0.0460142	0.259785
eif5	21421.7	0.214214	0.10945	1.95718	0.0503262	0.273431
lrp12	7065.92	0.342082	0.176323	1.94008	0.0523695	0.280216
zgc:162698	5033.44	0.193983	0.100329	1.93347	0.0531781	0.283012
ctsla	18331.6	0.262102	0.135659	1.93206	0.0533517	0.283227
rimoc1	1577.03	0.219773	0.114971	1.91155	0.0559335	0.290986
rtn4a	24583.5	0.274702	0.14425	1.90434	0.0568659	0.294048
naa30	4253.85	0.266487	0.139973	1.90385	0.05693	0.294101
prdx1	82886.6	0.420034	0.221312	1.89793	0.0577052	0.296614
amfra	9202.99	0.182891	0.0964229	1.89676	0.0578598	0.296762
ywhabb	19377.7	0.169178	0.0893574	1.89328	0.0583209	0.297866
fxr1	4209.24	0.252847	0.133762	1.89027	0.0587212	0.299134
slc39a14	697.565	0.283497	0.150714	1.88103	0.059968	0.303512
gabarapb	14086.4	0.219233	0.116991	1.87394	0.0609393	0.305689
msna	39799.4	0.224972	0.121176	1.85657	0.0633717	0.311536
nup153	7654.06	0.237632	0.128231	1.85316	0.0638599	0.312862
aftpha	3840.53	0.214734	0.116496	1.84328	0.0652884	0.316757
ero1a	14289.6	0.338663	0.185654	1.82416	0.0681275	0.323213
eif4g2b	37622.9	0.297024	0.163222	1.81976	0.0687962	0.324914
vps54	2503.22	0.179361	0.0986134	1.81883	0.0689375	0.325289
samd8	4244.11	0.302673	0.166629	1.81645	0.0693011	0.326122
prkci	6966.04	0.224531	0.123708	1.815	0.0695233	0.326488
eif3ja	4869.88	0.291679	0.161724	1.80356	0.0713008	0.330342
arcn1a	5459.4	0.173176	0.0981874	1.76373	0.0777772	0.344156
tfe3b	3257.93	0.153315	0.0870236	1.76177	0.0781088	0.345187
slc1a5	23556.5	0.28975	0.165113	1.75486	0.0792839	0.34823
hspa5	41853.1	0.436347	0.248887	1.75319	0.0795687	0.349091
itchb	4684.35	0.226615	0.132064	1.71596	0.0861701	0.361338
bag3	1799.65	0.275186	0.160806	1.71129	0.0870268	0.363029
ube2kb	4334.41	0.146895	0.0863704	1.70076	0.0889887	0.366922
saraf	2238.25	0.207994	0.123218	1.68802	0.0914074	0.371624
nipa2	2208.93	0.312175	0.185154	1.68603	0.09179	0.372493
zdhhc18a	5590.54	0.124079	0.0738215	1.6808	0.092802	0.373693
hspa9	19008.9	0.438454	0.261396	1.67736	0.0934726	0.374704
fxr2	4368.93	0.168533	0.100684	1.67388	0.0941543	0.375425
xpot	4920.43	0.166622	0.0996159	1.67264	0.0943978	0.375436
prdx6	156260	0.323628	0.194711	1.66209	0.0964937	0.379563
cbfb	13741.7	0.193729	0.117946	1.64252	0.100483	0.388175
rab10	11728.9	0.16931	0.103431	1.63694	0.101643	0.389884
tmed7	6454.16	0.139347	0.0851481	1.63653	0.101728	0.390116
itcha	1970.81	0.193441	0.120857	1.60057	0.109472	0.405491
kcmf1	3735.12	0.275023	0.172773	1.59182	0.111426	0.4075
psmc1b	3383.71	0.178438	0.112104	1.59173	0.111446	0.4075
tmed2	13329.1	0.158533	0.0996662	1.59064	0.11169	0.407688
tmed10	14604.2	0.188538	0.120329	1.56685	0.117149	0.416314
micu2	3057.27	0.316325	0.203926	1.55118	0.120859	0.423412
denr	1904.63	0.233242	0.150841	1.54628	0.122038	0.424382
hmox1a	2962.8	0.352419	0.228239	1.54408	0.12257	0.425079
cct6a	17758.3	0.180408	0.11757	1.53447	0.124913	0.429381
ncl	13122.9	0.216419	0.141185	1.53288	0.125305	0.429895
ppp2cab	7313.78	0.139013	0.0907815	1.5313	0.125696	0.430356
aida	2019.26	0.203512	0.133094	1.52908	0.126244	0.430878
hbs1l	3949.94	0.159769	0.104553	1.52811	0.126485	0.431091
eri1	1263.35	0.233452	0.153534	1.52053	0.128378	0.434354
pitpnb	2713.7	0.182296	0.1204	1.5141	0.130002	0.436599
slc25a32a	1577.96	0.291978	0.193539	1.50863	0.131394	0.439078
ppp3r1b	6005.94	0.204758	0.137224	1.49215	0.13566	0.444929
idh3a	8437.69	0.126959	0.0857051	1.48135	0.138514	0.449235
etf1b	16499.5	0.15293	0.103496	1.47764	0.139503	0.450958
sdcbp2	99012.7	0.245967	0.167742	1.46634	0.142556	0.455404
cul3b	5576.91	0.170202	0.116561	1.46019	0.144237	0.457771
cars1	2681.77	0.211671	0.149122	1.41945	0.155768	0.474507
kpna4	9782.07	0.153574	0.108232	1.41893	0.15592	0.474602
eif3d	18003.4	0.155013	0.110859	1.39828	0.162028	0.48262
hsp90ab1	220327	0.160821	0.115431	1.39322	0.163553	0.484809
scfd1	2527.37	0.13727	0.0987399	1.39022	0.164463	0.48616
rabep1	5020.99	0.193738	0.139499	1.38882	0.164889	0.48645
trib3	15523.4	0.230651	0.166713	1.38352	0.166505	0.489049
ywhaba	58874	0.143235	0.104276	1.37361	0.169563	0.492676
tnfrsf1a	10464.5	0.141377	0.102928	1.37354	0.169583	0.492676
myca	5706.85	0.260264	0.190583	1.36562	0.172059	0.497292
ptp4a2b	11693.1	0.19558	0.144459	1.35388	0.175775	0.502406
anxa5b	45302	0.17416	0.131808	1.32132	0.186394	0.516447
fth1a	485519	0.337548	0.256574	1.3156	0.18831	0.518525
rnf6	3704.75	0.144618	0.113184	1.27772	0.201348	0.535727
tars1	5370.2	0.201514	0.158045	1.27505	0.202293	0.536428
numb	18891	0.215852	0.1712	1.26082	0.207375	0.542954
lrrfip2	2132.4	0.16674	0.132331	1.26003	0.20766	0.543611
mthfd2	8173.45	0.265725	0.211245	1.2579	0.208428	0.544958
csde1	50840.3	0.124865	0.0996069	1.25358	0.209996	0.546816
ppm1ba	3930.06	0.133798	0.107403	1.24575	0.212855	0.550437
tlk2	4302.98	0.142786	0.114817	1.2436	0.213646	0.551578
fubp3	5111.84	0.147807	0.121723	1.21429	0.224639	0.564343
cul1b	8329.24	0.156761	0.129142	1.21387	0.224797	0.564447
rit1	2632.48	0.18149	0.149835	1.21127	0.225793	0.565092
ssr1	4876.45	0.169851	0.140322	1.21044	0.226111	0.565223
dync1li1	2019.21	0.113062	0.0935096	1.20909	0.226627	0.565578
tmem168a	2208.74	0.114456	0.0950161	1.2046	0.228359	0.567062
slu7	1844.15	0.135659	0.114088	1.18908	0.234409	0.574654
etfdh	5722.31	0.151869	0.127884	1.18755	0.23501	0.574717
wdr26b	7102.4	0.0945949	0.0797663	1.1859	0.235662	0.575575
afg3l2	2286.16	0.143457	0.121525	1.18047	0.237814	0.57832
calua	2295.72	0.176234	0.150514	1.17088	0.241646	0.582261
ide	7077.89	0.0992926	0.0856225	1.15966	0.246189	0.586992
dnajb11	4270.54	0.185236	0.16209	1.14279	0.253124	0.594783
pex19	2685.39	0.118284	0.103546	1.14233	0.253317	0.594783
yipf6	1442.08	0.114807	0.101471	1.13144	0.257872	0.59821
tvp23b	1427.19	0.183418	0.162881	1.12608	0.26013	0.600588
rpap3	1034.64	0.191774	0.170423	1.12528	0.260469	0.601017
fosl1a	14787.8	0.165058	0.14716	1.12162	0.262024	0.602399
nucb2b	1773.08	0.124476	0.111163	1.11977	0.262814	0.603576
pip5k1ab	3417.55	0.106187	0.0948326	1.11973	0.262827	0.603576
tor1	3585.28	0.125994	0.113212	1.11291	0.265748	0.606091
stau2	11390.3	0.14138	0.127854	1.10579	0.268816	0.608857
gfm1	2178.01	0.119666	0.108906	1.0988	0.271856	0.612133
canx	40647.3	0.132335	0.121469	1.08946	0.275953	0.617435
csgalnact2	1424.61	0.151077	0.140275	1.07701	0.281477	0.623103
mtmr12	1308.33	0.144759	0.134939	1.07277	0.283374	0.624949
csnk1g1	5514.55	0.11562	0.1098	1.053	0.292341	0.633604
snw1	7623.38	0.0922696	0.087632	1.05292	0.292377	0.633604
prkar1aa	21277.2	0.109106	0.10451	1.04398	0.296497	0.637444
tmem33	3938.58	0.128168	0.126401	1.01399	0.310589	0.651383
ssb	3574.76	0.149317	0.148529	1.0053	0.31475	0.655736
prpf18	846.117	0.109717	0.109724	0.999935	0.317342	0.657554
abraxas2	1459.57	0.1296	0.131328	0.986845	0.323719	0.663383
