# Supplementary material for: Granuloma dual RNA-seq reveals composite transcriptional programs driven by neutrophils and necrosis within tuberculous granulomas
Source: Sci Adv. 2026 Jan 21;12(4):eadw4619. doi: 10.1126/sciadv.adw4619 (PMC12822655; doi:10.1126/sciadv.adw4619)
Supplement: Supplementary file 2 — Tables S1 to S10 [file sciadv.adw4619_tables_s1_to_s10.zip › adw4619_table_s7.xlsx]

## Sheet: marinum_WT_Gran_Vs_Broth
geneID	gene_name	baseMean	log2FoldChange	lfcSE	stat	pvalue	padj Value	M. tb Orthologue	Product
MMAR_2214	MMAR_2214	477.819	4.91143	0.177097	27.733	2.79176e-169	1.52179e-165	Rv1405c	methyltransferase
MMAR_0505	fadE5	5469.23	4.46999	0.169641	26.3496	5.18092e-153	1.41206e-149	Rv0244c	acyl-CoA dehydrogenase FadE5
MMAR_0792	icl	6063.4	7.14685	0.284422	25.1276	2.4815e-139	4.50889e-136	Rv0467	isocitrate lyase Icl
MMAR_1379	MMAR_1379	6551.19	8.48447	0.350458	24.2097	1.76041e-129	2.399e-126	Rv1130	conserved protein
MMAR_1380	MMAR_1380	3172.9	8.45756	0.356672	23.7125	2.68191e-124	2.92382e-121		methylisocitrate lyase 2
MMAR_4345	MMAR_4345	293.678	6.0492	0.257439	23.4976	4.31716e-122	3.92214e-119	Rv1115	conserved hypothetical exported protein
MMAR_4958	MMAR_4958	100.061	5.07483	0.238361	21.2905	1.38934e-100	1.0819e-97		hypothetical secreted protein
MMAR_1381	gltA1	2763.12	8.39959	0.414675	20.2558	3.15683e-91	2.15098e-88	Rv1131	citrate synthase I GltA1
MMAR_4665	rpfA	3335.61	3.32033	0.167182	19.8606	8.92774e-88	5.40724e-85	Rv0867c	resuscitation-promoting factor RpfA
MMAR_4046	aceE_1	385.772	3.06116	0.156051	19.6164	1.11941e-85	6.10192e-83		pyruvate dehydrogenase E1 component AceE_1
MMAR_2117	fadD9	2678.76	4.0215	0.215539	18.6578	1.09069e-77	5.40486e-75	Rv2590	fatty-acid-CoA ligase FadD9
MMAR_3637	narK1	512.719	5.21643	0.279844	18.6405	1.50804e-77	6.85026e-75	Rv2329c	integral membrane nitrite extrusion protein NarK1
MMAR_1084	MMAR_1084	184.415	3.6236	0.198767	18.2304	2.96005e-74	1.24117e-71	Rv3463	conserved protein
MMAR_3776	rpfE	539.776	5.06992	0.279706	18.1259	1.99058e-73	7.75046e-71	Rv2450c	resuscitation-promoting factor RpfE
MMAR_0515	hsp	4661.51	6.19503	0.348274	17.7878	8.78783e-71	3.1935e-68	Rv0251c	heat shock protein Hsp
MMAR_3687	MMAR_3687	245.105	2.55916	0.149712	17.0939	1.64672e-65	5.61016e-63		alternative RNA polymerase sigma factor SigJ-like
MMAR_1243	lat	688.778	5.48214	0.321341	17.0602	2.93501e-65	9.41102e-63	Rv3290c	L-lysine-epsilon aminotransferase Lat
MMAR_1908	MMAR_1908	893.276	3.54209	0.218411	16.2175	3.79178e-59	1.14828e-56		trehalose or maltose hydrolase
MMAR_4606	MMAR_4606	195.124	4.69467	0.290007	16.1881	6.11661e-59	1.75482e-56		PPE family protein
MMAR_3141	MMAR_3141	1240.88	5.90678	0.367409	16.0769	3.70642e-58	1.01018e-55		short-chain membrane-associated dehydrogenase
MMAR_4265	narK3_4	96.7585	4.23698	0.26642	15.9033	6.00711e-57	1.55927e-54		integral membrane nitrite extrusion protein NarK3_4
MMAR_4201	gabP_1	219.651	4.63619	0.293506	15.7959	3.31927e-56	8.22424e-54		GabA permease GabP_1
MMAR_4200	fgd2	217.264	3.6857	0.242118	15.2228	2.49715e-52	5.91825e-50		F420-dependent glucose-6-phosphate dehydrogenase Fgd2
MMAR_0732	MMAR_0732	77.0691	4.71659	0.312162	15.1094	1.40372e-51	3.1882e-49		conserved hypothetical membrane protein
MMAR_2730	MMAR_2730	334.274	1.89839	0.127267	14.9166	2.56939e-50	5.60231e-48	Rv1856c	oxidoreductase
MMAR_1904	MMAR_1904	98.1561	5.00138	0.337188	14.8326	9.01547e-50	1.89013e-47		PPE family protein
MMAR_0514	MMAR_0514	1603.47	4.35537	0.294889	14.7695	2.30357e-49	4.65064e-47		PEP phosphonomutase
MMAR_5041	MMAR_5041	233.224	2.77539	0.189835	14.6201	2.09224e-48	4.07315e-46	Rv3552	CoA-transferase (beta subunit)
MMAR_3416	nirA	172.033	2.82128	0.195088	14.4616	2.11914e-47	3.98325e-45		ferredoxin-dependent nitrite/sulphite reductase NirA
MMAR_3455	MMAR_3455	208.667	2.49458	0.173396	14.3866	6.28069e-47	1.1412e-44		conserved hypothetical membrane protein
MMAR_4252	putA	283.98	4.1747	0.291881	14.3027	2.10361e-46	3.69896e-44	Rv1188	proline dehydrogenase, PutA
MMAR_4750	MMAR_4750	351.382	3.57097	0.250981	14.228	6.1388e-46	1.04571e-43		integral membrane transporter
MMAR_0637	dnaK	13131.3	4.23499	0.297852	14.2184	7.04077e-46	1.16301e-43	Rv0350	chaperone protein DnaK
MMAR_0520	MMAR_0520	51.2993	4.14883	0.292555	14.1814	1.1946e-45	1.91523e-43	Rv0260c	transcriptional regulatory protein
MMAR_3578	MMAR_3578	267.382	3.72333	0.26403	14.1019	3.69516e-45	5.75495e-43		PPE family protein
MMAR_3299	panB	3658.26	4.88207	0.349066	13.9861	1.89576e-44	2.8705e-42	Rv2225	3-methyl-2-oxobutanoate hydroxymethyltransferase PanB
MMAR_2751	lon	793.248	4.12035	0.296393	13.9016	6.19036e-44	9.1199e-42		Lon, ATP-dependent Lon protease
MMAR_3443	PPE61_1	295.104	4.24916	0.305741	13.8979	6.52229e-44	9.35605e-42	Rv3532	PPE family protein
MMAR_0397	MMAR_0397	97.0198	4.37742	0.317837	13.7725	3.73002e-43	5.21342e-41		conserved hypothetical protein
MMAR_1597	MMAR_1597	202.643	5.20198	0.380671	13.6653	1.63629e-42	2.22986e-40		transcriptional regulatory protein
MMAR_0631	kdpA	322.07	3.31477	0.244181	13.575	5.63055e-42	7.48588e-40	Rv1029	potassium-transporting ATPase a subunit, KdpA
MMAR_4161	fadE3	104.58	3.32341	0.246916	13.4596	2.70212e-41	3.50696e-39	Rv0215c	acyl-CoA dehydrogenase FadE3
MMAR_2006	MMAR_2006	932.688	2.14675	0.15999	13.418	4.74072e-41	6.00969e-39	Rv2707	conserved membrane protein
MMAR_0645	clpB	6694.04	3.82215	0.290742	13.1462	1.79002e-39	2.21759e-37	Rv0384c	endopeptidase ATP binding protein (chain B) ClpB
MMAR_2755	ahpC	4659.91	3.1378	0.239239	13.1158	2.67391e-39	3.23899e-37	Rv2428	alkyl hydroperoxide reductase C protein AhpC
MMAR_1777	fadD26	4840.16	2.80473	0.214171	13.0958	3.48208e-39	4.12627e-37	Rv2930	fatty acyl-AMP ligase FadD26
MMAR_3465	PPE51_3	184.483	2.77956	0.212997	13.0497	6.377e-39	7.39596e-37		PPE family protein
MMAR_4344	MMAR_4344	278.345	5.72728	0.439426	13.0335	7.88644e-39	8.95604e-37		conserved hypothetical protein
MMAR_4162	gdpD	141.655	2.85397	0.221841	12.865	7.08775e-38	7.88476e-36	Rv2277c	glycerolphosphodiesterase GdpD
MMAR_4166	espA	956.528	2.94302	0.228864	12.8593	7.62874e-38	8.31685e-36	Rv3616c	ESX-1 secretion-associated protein A, EspA
MMAR_1496	MMAR_1496	46.3267	4.09276	0.320212	12.7814	2.08196e-37	2.22525e-35		oxidoreductase
MMAR_4413	MMAR_4413	1757.2	2.67506	0.211596	12.6423	1.23413e-36	1.2937e-34		conserved hypothetical protein
MMAR_4159	MMAR_4159	39.937	4.48089	0.354994	12.6224	1.58826e-36	1.63351e-34		conserved dehydratase
MMAR_2277	trxB1	811.276	3.74894	0.298516	12.5586	3.5662e-36	3.59988e-34	Rv1471	thioredoxin TrxB1
MMAR_1126	groEL1	4342.25	3.04793	0.243029	12.5414	4.43073e-36	4.39126e-34	Rv3417c	60 kDa chaperone (GroEL1)
MMAR_2080	fdxA_1	55.151	5.58456	0.445416	12.5378	4.63448e-36	4.51117e-34	Rv2007c	ferredoxin FdxA_1
MMAR_0209	gcvH_1	560.017	4.75149	0.38069	12.4812	9.45039e-36	9.03756e-34		glycine cleavage system H protein GcvH_1
MMAR_4632	MMAR_4632	1046.96	3.76309	0.303485	12.3996	2.62624e-35	2.46821e-33	Rv0785	conserved hypothetical protein
MMAR_5036	MMAR_5036	547.023	2.25984	0.182431	12.3874	3.05972e-35	2.82687e-33	Rv3548c	short-chain type dehydrogenase/reductase
MMAR_0452	fadD4	415.709	1.67602	0.135691	12.3517	4.77062e-35	4.33411e-33	Rv0214	fatty-acid-CoA ligase FadD4
MMAR_2728	ndh	1947.14	1.9372	0.157144	12.3275	6.44071e-35	5.75546e-33	Rv1854c	NADH dehydrogenase Ndh
MMAR_4238	MMAR_4238	80.5248	3.83228	0.314256	12.1948	3.31439e-34	2.91399e-32	Rv1200	conserved integral membrane transport protein
MMAR_1545	MMAR_1545	99.0897	3.00307	0.246678	12.174	4.27433e-34	3.69831e-32		conserved hypothetical protein
MMAR_2015	MMAR_2015	315.678	1.88586	0.156779	12.0288	2.50825e-33	2.13632e-31	Rv2699c	conserved protein
MMAR_3140	MMAR_3140	918.358	4.8755	0.409235	11.9137	1.00428e-32	8.42201e-31		conserved hypothetical protein
MMAR_3135	cyp136B2	565.494	2.88519	0.244048	11.8223	2.99499e-32	2.45056e-30		cytochrome P450 136B2 Cyp136B2
MMAR_5039	echA20	160.895	2.97369	0.251543	11.8218	3.01206e-32	2.45056e-30	Rv3550	enoyl-CoA hydratase EchA20
MMAR_2278	echA12	1318.26	2.80399	0.237913	11.7858	4.61984e-32	3.70335e-30	Rv1472	enoyl-CoA hydratase, EchA12
MMAR_4914	MMAR_4914	990.785	4.04354	0.344302	11.7441	7.56821e-32	5.97888e-30		PPE family protein
MMAR_0423	MMAR_0423	928.074	2.58116	0.220472	11.7074	1.16796e-31	9.09511e-30	Rv0180c	conserved transmembrane protein
MMAR_4168	MMAR_4168	384.276	3.34089	0.286284	11.6698	1.81754e-31	1.39541e-29	Rv3614c	conserved hypothetical protein
MMAR_1776	ppsA	6319.55	2.30576	0.198641	11.6077	3.76781e-31	2.85255e-29	Rv2931	phenolpthiocerol synthesis type-I polyketide synthase PpsA
MMAR_5045	fadA6_1	1033.91	2.21777	0.191137	11.6031	3.97616e-31	2.96905e-29	Rv3556c	acetyl-CoA acetyltransferase FadA6_1
MMAR_0638	grpE	2651.01	3.83762	0.335038	11.4543	2.23779e-30	1.64841e-28	Rv0351	GrpE protein (Hsp-70 cofactor)
MMAR_4158	citE_1	120.615	4.56201	0.400331	11.3956	4.39764e-30	3.1962e-28		citrate (pro-3s)-lyase (beta subunit) CitE_1
MMAR_3708	MMAR_3708	336.983	1.72965	0.15201	11.3785	5.35117e-30	3.83805e-28		conserved membrane permease
MMAR_3444	PPE61	163.056	3.26714	0.287335	11.3705	5.86499e-30	4.15196e-28	Rv3532	PPE family protein
MMAR_5050	fadD3	189.821	2.31329	0.203638	11.3598	6.62649e-30	4.6309e-28	Rv3561	fatty-acid-CoA ligase FadD3
MMAR_3139	MMAR_3139	925.677	4.63775	0.408395	11.356	6.92224e-30	4.77635e-28		monooxygenase
MMAR_3343	MMAR_3343	68.0285	3.02258	0.266238	11.3529	7.1737e-30	4.88798e-28	Rv2250c	transcriptional regulatory protein
MMAR_2660	MMAR_2660	457.297	2.49246	0.2242	11.1171	1.03595e-28	6.97157e-27	Rv1779c	conserved hypothetical membrane protein
MMAR_3841	mmaA5	847.664	2.06795	0.186652	11.0792	1.58348e-28	1.05263e-26		methoxy mycolic acid synthase 5 MmaA5
MMAR_1241	MMAR_1241	557.137	3.46479	0.313607	11.0482	2.23675e-28	1.46898e-26	Rv3292	conserved hypothetical protein
MMAR_2016	MMAR_2016	601.907	1.80939	0.164343	11.0098	3.42763e-28	2.22429e-26	Rv2698	conserved hypothetical membrane protein
MMAR_0536	MMAR_0536	386.059	1.61986	0.147709	10.9666	5.53178e-28	3.5475e-26	Rv0275c	transcriptional regulatory protein (possibly TetR-family)
MMAR_3002	MMAR_3002	48.9431	4.67822	0.426989	10.9563	6.19849e-28	3.92883e-26		PPE family protein
MMAR_0211	gcvB_1	2791.15	5.29414	0.494577	10.7044	9.70698e-27	6.08193e-25		glycine dehydrogenase GcvB_1
MMAR_0759	groEL2	14353.3	2.69805	0.254046	10.6203	2.3981e-26	1.48546e-24	Rv0440	60 kDa chaperonin 2 GroEL2
MMAR_2376	MMAR_2376	224.399	2.89692	0.275708	10.5072	8.00489e-26	4.8483e-24		GntR-family transcriptional regulator
MMAR_5048	MMAR_5048	148.561	2.0417	0.194306	10.5077	7.96527e-26	4.8483e-24	Rv3559c	short chain dehydrogenase
MMAR_3688	cfp2	721.293	2.14598	0.204817	10.4776	1.09543e-25	6.56174e-24	Rv2376c	low molecular weight antigen Cfp2
MMAR_3344	MMAR_3344	959.527	2.6077	0.250544	10.4082	2.27517e-25	1.34804e-23	Rv2251	flavoprotein
MMAR_4764	MMAR_4764	87.4168	3.51111	0.339046	10.3558	3.93687e-25	2.30751e-23		conserved hypothetical protein
MMAR_4523	MMAR_4523	273.804	2.78649	0.271689	10.2562	1.10996e-24	6.43659e-23	Rv0991c	conserved hypothetical serine rich protein
MMAR_3417	cysH_1	54.8014	3.33754	0.325982	10.2384	1.33382e-24	7.65331e-23	Rv2392	3'-phosphoadenosine 5'-phosphosulfate reductase CysH_1
MMAR_2754	ahpD	6137.52	2.51304	0.246259	10.2049	1.88554e-24	1.07063e-22	Rv2429	alkyl hydroperoxide reductase D protein AhpD
MMAR_2998	MMAR_2998	38.7312	3.41915	0.335198	10.2004	1.97467e-24	1.10968e-22		conserved hypothetical membrane protein
MMAR_3640	MMAR_3640	458.611	3.46872	0.342016	10.142	3.59644e-24	2.00043e-22		adenylate cyclase
MMAR_5477	trxB2	1512.71	2.56285	0.25407	10.0872	6.29472e-24	3.46591e-22	Rv3913	thioredoxin reductase TrxB2
MMAR_3415	pitB	141.666	3.66034	0.363277	10.0759	7.06143e-24	3.84919e-22	Rv2281	phosphate-transport permease PitB
MMAR_1611	MMAR_1611	61.4122	3.47149	0.347225	9.99781	1.55802e-23	8.40869e-22	Rv3066	transcriptional regulatory protein
MMAR_3137	MMAR_3137	277.624	3.19554	0.320096	9.98308	1.80764e-23	9.66022e-22		esterase/lipase
MMAR_5040	MMAR_5040	182.861	2.97336	0.298387	9.9648	2.17313e-23	1.15007e-21	Rv3551	CoA-transferase (alpha subunit)
MMAR_2261	MMAR_2261	422.908	1.69562	0.171367	9.89469	4.3897e-23	2.30079e-21	Rv1456c	unidentified antibiotic-transport integral membrane ABC transporter
MMAR_4786	MMAR_4786	1473.58	2.18819	0.222815	9.82066	9.17406e-23	4.76265e-21		PE-PGRS family protein
MMAR_5015	MMAR_5015	417.717	2.09291	0.21432	9.76537	1.58534e-22	8.15252e-21	Rv3526	conserved hypothetical oxidoreductase
MMAR_3342	glpD1	325.686	2.21157	0.227574	9.71804	2.52598e-22	1.28683e-20	Rv2249c	glycerol-3-phosphate dehydrogenase GlpD1
MMAR_4762	cyp105Q4	80.396	2.34051	0.241618	9.68686	3.42908e-22	1.73073e-20		cytochrome P450 105Q4 Cyp105Q4
MMAR_5224	MMAR_5224	1252.07	2.741	0.283277	9.67606	3.81138e-22	1.90604e-20	Rv0193c	conserved hypothetical protein
MMAR_0906	MMAR_0906	79.309	2.08339	0.216353	9.62959	5.99693e-22	2.97175e-20		conserved hypothetical protein
MMAR_0640	hspR	613.257	2.56564	0.267277	9.59918	8.05816e-22	3.95721e-20	Rv0353	heat shock protein transcriptional repressor HspR (MerR family)
MMAR_3639	fdhF	78.5355	4.39936	0.460628	9.5508	1.28697e-21	6.26365e-20		formate dehydrogenase H FdhF
MMAR_3533	MMAR_3533	115.601	2.3025	0.242879	9.48002	2.54239e-21	1.22642e-19		methyltransferase (methylase)
MMAR_4179	MMAR_4179	397.058	2.16779	0.230269	9.41416	4.76867e-21	2.28017e-19		monooxygenase
MMAR_2753	treS_1	3071.5	2.335	0.248466	9.39767	5.57851e-21	2.64421e-19		trehalose synthase TreS_1
MMAR_1775	ppsB	4449.38	1.70932	0.182711	9.35533	8.33422e-21	3.91636e-19	Rv2932	phenolpthiocerol synthesis type-I polyketide synthase PpsB
MMAR_0578	aroB_1	71.1489	4.22844	0.452836	9.3377	9.845e-21	4.58676e-19		3-dehydroquinate synthase AroB_1
MMAR_4172	MMAR_4172	99.9163	1.97234	0.213251	9.24891	2.26802e-20	1.04771e-18	Rv1265	conserved hypothetical protein
MMAR_3543	MMAR_3543	533.644	2.23117	0.241688	9.2316	2.66615e-20	1.22127e-18		conserved membrane protein
MMAR_0210	gcvT_1	1208.55	4.71083	0.510425	9.22922	2.72612e-20	1.23834e-18		aminomethyltransferase GcvT_1ne
MMAR_0542	eccB3	1867.84	1.06317	0.115399	9.21294	3.17326e-20	1.42954e-18	Rv0283	ESX conserved component eccB3. Possible membrane protein
MMAR_2081	MMAR_2081	459.504	2.48838	0.272181	9.14239	6.10852e-20	2.72931e-18	Rv2621c	transcriptional regulator
MMAR_0750	MMAR_0750	271.069	3.30586	0.362211	9.12688	7.05042e-20	3.12454e-18		MFS transporter
MMAR_3294	glnA2	508.081	1.049	0.115067	9.11648	7.76042e-20	3.41145e-18	Rv2222c	glutamine synthetase GlnA2
MMAR_0639	dnaJ	4170.32	2.79383	0.306729	9.10848	8.35463e-20	3.64329e-18	Rv0352	chaperone protein, DnaJ
MMAR_4609	MMAR_4609	199.733	3.6528	0.401777	9.0916	9.75882e-20	4.22185e-18		conserved hypothetical protein
MMAR_1125	groES	1109.67	3.49168	0.384792	9.07422	1.145e-19	4.91448e-18	Rv3418c	10 kDa chaperone (GroES)
MMAR_0646	echA8_1	585.786	2.92317	0.322372	9.06768	1.21583e-19	5.17771e-18		enoyl-CoA hydratase, EchA8_1
MMAR_0577	MMAR_0577	541.168	3.62695	0.40027	9.06127	1.28942e-19	5.44853e-18		conserved integral membrane transport protein
MMAR_4160	MMAR_4160	141.568	4.64276	0.512994	9.05031	1.4256e-19	5.97763e-18		acetyl-CoA hydrolase/transferase
MMAR_4612	MMAR_4612	356.063	-1.63381	0.180768	-9.03812	1.59392e-19	6.63242e-18		PPE family protein
MMAR_3561	MMAR_3561	106.084	4.00271	0.443046	9.03453	1.64708e-19	6.80169e-18		oxidoreductase
MMAR_1141	tauD	522.301	3.18298	0.352627	9.02649	1.7727e-19	7.26539e-18	Rv3406	taurine catabolism dioxygenase, TauD
MMAR_2779	MMAR_2779	1043.94	1.13084	0.12576	8.99207	2.42621e-19	9.86961e-18	Rv1887	conserved hypothetical protein
MMAR_5121	MMAR_5121	232.414	3.17688	0.353657	8.98293	2.63645e-19	1.06454e-17	Rv3621c	PPE family protein
MMAR_4810	mmpL13_1	5281.74	-1.08717	0.121546	-8.9445	3.7364e-19	1.49758e-17		conserved transmembrane transport protein MmpL13_1
MMAR_0579	MMAR_0579	55.5041	3.94654	0.441997	8.92889	4.30287e-19	1.71204e-17		dehydrogenase
MMAR_5478	trxC	369.337	2.44367	0.27527	8.87736	6.8463e-19	2.70429e-17	Rv3914	thioredoxin TrxC
MMAR_1291	alkB	302.536	2.54014	0.286697	8.86002	7.99986e-19	3.13721e-17	Rv3252c	transmembrane alkane 1-monooxygenase AlkB
MMAR_5049	fadE30	261.505	2.31348	0.263046	8.79497	1.43085e-18	5.57111e-17	Rv3560c	acyl-CoA dehydrogenase FadE30
MMAR_0437	MMAR_0437	257.208	2.02088	0.230135	8.78128	1.61621e-18	6.2482e-17	Rv0197	oxidoreductase
MMAR_3143	MMAR_3143	250.145	3.23885	0.368968	8.77812	1.66225e-18	6.38092e-17		conserved hypothetical protein
MMAR_2206	MMAR_2206	373.852	2.74028	0.312226	8.7766	1.68492e-18	6.42273e-17		conserved hypothetical secreted protein
MMAR_0443	MMAR_0443	264.298	1.34477	0.153581	8.75609	2.02139e-18	7.65181e-17	Rv0203	exported protein
MMAR_0162	MMAR_0162	205.036	2.78485	0.318643	8.73973	2.33671e-18	8.76424e-17		conserved hypothetical transmembrane protein
MMAR_0994	mkl	1558.63	-1.40195	0.160421	-8.73921	2.34742e-18	8.76424e-17	Rv0655	ribonucleotide-transport ATP-binding protein ABC transporter, Mkl
MMAR_3345	MMAR_3345	529.685	2.16565	0.24812	8.72823	2.58686e-18	9.59251e-17	Rv2252	conserved hypothetical protein
MMAR_0641	MMAR_0641	731.504	2.71757	0.311658	8.71972	2.789e-18	1.02722e-16	Rv3347c	PPE family protein
MMAR_0731	MMAR_0731	96.553	4.66508	0.535959	8.70417	3.19905e-18	1.17034e-16	Rv0420c	conserved hypothetical membrane protein
MMAR_5033	fadA5	309.15	2.09585	0.240902	8.70002	3.31822e-18	1.20584e-16	Rv3546	acetyl-CoA acetyltransferase FadA5
MMAR_3622	rocD	140.919	2.6291	0.303548	8.66122	4.66741e-18	1.6849e-16		ornithine aminotransferase RocD1 and RocD2
MMAR_1625	fadE22	687.346	1.52775	0.177609	8.60178	7.84894e-18	2.81477e-16	Rv3061c	acyl-CoA dehydrogenase FadE22
MMAR_0800	hbhA	1840.59	1.33391	0.155411	8.5831	9.23464e-18	3.29007e-16	Rv0475	iron-regulated heparin binding hemagglutinin HbhA
MMAR_1334	sigH	258.758	1.83962	0.215305	8.54428	1.29343e-17	4.57822e-16	Rv3223c	alternative RNA polymerase sigma-E factor (sigma-24) SigH (RpoE)
MMAR_1146	MMAR_1146	1329.5	2.89891	0.339853	8.52991	1.46463e-17	5.15077e-16		integral membrane transport protein
MMAR_0340	MMAR_0340	47.5772	2.3369	0.274714	8.50665	1.79034e-17	6.25586e-16		transcriptional regulatory protein (probably TetR-family)
MMAR_0793	fadB2	1170.37	1.63879	0.192912	8.495	1.97925e-17	6.83567e-16	Rv0468	3-hydroxybutyryl-CoA dehydrogenase FadB2
MMAR_3544	MMAR_3544	164.882	2.50309	0.294659	8.49488	1.98135e-17	6.83567e-16		conserved hypothetical protein
MMAR_5368	fbpA	15987.7	1.35754	0.160637	8.451	2.88816e-17	9.90149e-16	Rv3804c	secreted antigen 85-A FbpA
MMAR_3815	MMAR_3815	486.873	2.80063	0.331872	8.4389	3.20349e-17	1.09139e-15	Rv2466c	conserved hypothetical protein
MMAR_3580	esxN_6	66.5105	5.0329	0.597557	8.42246	3.68646e-17	1.24813e-15		EsaT-6 like protein EsxN_6
MMAR_4017	MMAR_4017	128.264	2.28531	0.271405	8.42031	3.75501e-17	1.26349e-15		conserved hypothetical protein
MMAR_0163	MMAR_0163	83.7109	3.09023	0.367771	8.40259	4.36735e-17	1.46052e-15		conserved protein
MMAR_3138	MMAR_3138	676.557	3.28697	0.392223	8.38037	5.2763e-17	1.75373e-15		monooxygenase
MMAR_3136	MMAR_3136	244.946	3.37335	0.402694	8.37696	5.43126e-17	1.79429e-15		monooxygenase
MMAR_4631	MMAR_4631	63.7778	2.55633	0.305743	8.36104	6.21664e-17	2.04138e-15		transcriptional regulatory protein
MMAR_3564	qor_1	310.177	1.79372	0.214625	8.35743	6.40975e-17	2.09219e-15		quinone reductase, Qor_1
MMAR_4343	MMAR_4343	165.204	2.07483	0.249358	8.32068	8.74574e-17	2.83768e-15	Rv1117	conserved protein
MMAR_5042	MMAR_5042	286.996	2.71815	0.327516	8.29929	1.04737e-16	3.37824e-15	Rv3553	2-nitropropane dioxygenase
MMAR_5034	MMAR_5034	141.029	2.99741	0.362612	8.26618	1.38316e-16	4.43507e-15		conserved hypothetical protein
MMAR_2267	MMAR_2267	2268.66	1.51653	0.183592	8.26033	1.45269e-16	4.63078e-15	Rv1462	conserved protein
MMAR_5259	PPE46	43.5801	3.29035	0.399106	8.24429	1.66137e-16	5.26519e-15		PPE family protein
MMAR_0391	MMAR_0391	46.5982	3.18288	0.387761	8.20837	2.24219e-16	7.06483e-15		conserved hypothetical protein
MMAR_2268	MMAR_2268	1536.7	2.00007	0.243966	8.19815	2.4411e-16	7.64737e-15	Rv1463	conserved ATP-binding protein ABC transporter
MMAR_2991	MMAR_2991	814.403	3.75011	0.459522	8.1609	3.32543e-16	1.03582e-14		molecular chaperone (small heat shock protein)
MMAR_3428	MMAR_3428	57.3615	3.38267	0.414835	8.15425	3.51364e-16	1.08823e-14		conserved hypothetical protein
MMAR_3743	mmpS5_1	79.9833	3.36319	0.413901	8.12558	4.45224e-16	1.37114e-14		conserved membrane protein MmpS5_1
MMAR_0541	eccA3	1482.44	1.32254	0.162805	8.12349	4.52964e-16	1.38714e-14	Rv0282	ESX conserved component eccA3
MMAR_1472	nuoL	1158	-1.938	0.239482	-8.09246	5.84702e-16	1.77067e-14	Rv3156	NADH dehydrogenase I (chain L) NuoL (NADH-ubiquinone oxidoreductase chain L)
MMAR_2269	csd	1872.32	1.46274	0.180743	8.09293	5.82452e-16	1.77067e-14	Rv1464	cysteine desulfurase Csd
MMAR_4289	typA	1112.5	1.01903	0.126579	8.05057	8.2409e-16	2.48183e-14	Rv1165	GTP-binding translation elongation factor TypA
MMAR_5323	MMAR_5323	204.35	1.72523	0.214336	8.04917	8.33542e-16	2.4965e-14	Rv3767c	O-methyltransferase
MMAR_p14	merT	120.193	3.04589	0.378887	8.03904	9.05429e-16	2.69699e-14		mercuric transport protein MerT
MMAR_4305	mmpL13	875.272	1.90356	0.237026	8.03103	9.66583e-16	2.8635e-14		conserved transmembrane transport protein MmpL13
MMAR_2930	cyp147G1	250.108	-1.72671	0.215319	-8.01929	1.06358e-15	3.13383e-14		cytochrome P450 147G1 Cyp147G1
MMAR_5051	fadE31	266.501	2.09039	0.260927	8.01138	1.13427e-15	3.32413e-14	Rv3562	acyl-CoA dehydrogenase FadE31
MMAR_4929	MMAR_4929	43.5041	2.69296	0.336193	8.01014	1.14573e-15	3.33979e-14	Rv0767c	conserved hypothetical protein
MMAR_1316	desA3_1	859.148	1.82657	0.228139	8.0064	1.18116e-15	3.42474e-14		linoleoyl-CoA desaturase, DesA3_1
MMAR_4836	MMAR_4836	115.756	2.21307	0.278438	7.94816	1.89306e-15	5.45983e-14		conserved transmembrane transport protein MmpL family
MMAR_2188	lprF	468.079	-1.91979	0.241736	-7.94167	1.99475e-15	5.72284e-14	Rv1368	conserved lipoprotein LprF
MMAR_5273	MMAR_5273	140.813	-2.05067	0.259125	-7.91383	2.49598e-15	7.12335e-14		conserved hypothetical membrane protein
MMAR_0288	MMAR_0288	137.216	4.28191	0.541154	7.91256	2.52151e-15	7.15871e-14		conserved hypothetical protein
MMAR_4064	MMAR_4064	143.231	1.94546	0.246409	7.89528	2.89658e-15	8.18096e-14	Rv1334	conserved hypothetical protease
MMAR_2872	MMAR_2872	342.054	2.31341	0.293843	7.87296	3.46361e-15	9.73203e-14		multidrugs-transport integral membrane protein Mmr-like
MMAR_4930	cyp123A3	61.4962	1.91426	0.243702	7.85493	3.99983e-15	1.11811e-13	Rv0766c	cytochrome P450 123A3 Cyp123A3
MMAR_0543	eccC3	4512.1	0.800421	0.101933	7.85242	4.08078e-15	1.13492e-13	Rv0284	ESX conserved component eccC3. Possible membrane protein
MMAR_3550	PE_PGRS39	543.633	-1.60356	0.205454	-7.80493	5.95355e-15	1.64735e-13	Rv2340c	PE-PGRS family protein
MMAR_4896	MMAR_4896	142.032	1.85822	0.238891	7.77854	7.33692e-15	2.01988e-13	Rv0789c	conserved hypothetical protein
MMAR_2671	PPE26	436.803	2.16274	0.278637	7.76186	8.3693e-15	2.28105e-13		PPE family protein
MMAR_3744	mmpL9	309.573	3.20802	0.413276	7.76242	8.33217e-15	2.28105e-13	Rv2339	conserved transmembrane transport protein MmpL9
MMAR_1240	pcd	990.577	2.288	0.295469	7.7436	9.66383e-15	2.62077e-13	Rv3293	piperideine-6-carboxilic acid dehydrogenase Pcd
MMAR_5473	MMAR_5473	531.913	-0.984019	0.12709	-7.74267	9.73501e-15	2.62701e-13	Rv3909	conserved hypothetical secreted protein
MMAR_0809	lprQ	1771.28	1.28313	0.165777	7.74009	9.93435e-15	2.66759e-13	Rv0483	conserved lipoprotein LprQ
MMAR_4242	MMAR_4242	337.092	2.06572	0.268351	7.69783	1.38399e-14	3.69811e-13	Rv1194c	transcriptional regulatory protein
MMAR_1269	MMAR_1269	287.485	2.22768	0.290012	7.68133	1.5744e-14	4.18637e-13	Rv1215c	Acyl esterase
MMAR_4649	MMAR_4649	567.026	-1.00718	0.13154	-7.65685	1.90548e-14	5.04212e-13	Rv0883c	conserved hypothetical protein
MMAR_1317	fadA6_4	86.813	2.88789	0.377736	7.64526	2.08519e-14	5.49099e-13		acetyl-CoA acetyltransferase FadA6_4
MMAR_2354	MMAR_2354	445.422	-1.27448	0.166766	-7.64231	2.13356e-14	5.59136e-13		conserved hypothetical protein
MMAR_1474	nuoJ	579.537	-1.61397	0.211553	-7.62918	2.36244e-14	6.16156e-13	Rv3154	NADH dehydrogenase I (chain J) NuoJ (NADH-ubiquinone oxidoreductase chain J)
MMAR_0358	MMAR_0358	609.813	1.30074	0.170636	7.62288	2.48084e-14	6.43954e-13		O-Methyltransferase
MMAR_2864	MMAR_2864	99.6751	2.03821	0.268003	7.60517	2.84521e-14	7.35034e-13	Rv1936	oxygenase
MMAR_1765	fadD28	2642.59	1.23544	0.163103	7.57458	3.6029e-14	9.26388e-13	Rv2941	fatty acyl-AMP ligase FadD28
MMAR_0065	ino1	3266.02	1.78285	0.236535	7.53736	4.7958e-14	1.22732e-12	Rv0046c	myo-inositol-1-phosphate synthase Ino1
MMAR_1444	MMAR_1444	142.14	2.66891	0.354509	7.52846	5.13404e-14	1.30774e-12		transcriptional regulatory protein (probably TetR/AcrR-family)
MMAR_3134	MMAR_3134	174.562	3.33609	0.443257	7.52631	5.2195e-14	1.32333e-12		conserved hypothetical protein
MMAR_0535	MMAR_0535	149.879	1.76309	0.234388	7.5221	5.39043e-14	1.3544e-12		conserved hypothetical membrane protein
MMAR_1242	MMAR_1242	218.016	2.75882	0.366763	7.52207	5.39178e-14	1.3544e-12	Rv3291c	transcriptional regulatory protein (probably AsnC-family)
MMAR_3836	lipQ	2409.08	-1.71594	0.228436	-7.51171	5.8362e-14	1.45932e-12	Rv2485c	carboxylesterase LipQ
MMAR_4247	MMAR_4247	54.9311	2.64244	0.351915	7.50875	5.9695e-14	1.48583e-12		conserved hypothetical protein
MMAR_3570	MMAR_3570	308.753	-1.92547	0.257529	-7.4767	7.62112e-14	1.88831e-12		PE-PGRS family protein
MMAR_1905	MMAR_1905	36.5562	4.13663	0.557568	7.41906	1.17957e-13	2.90942e-12		PPE family protein
MMAR_3422	MMAR_3422	119.508	3.33452	0.450288	7.40531	1.30845e-13	3.21278e-12		conserved hypothetical membrane protein
MMAR_3132	MMAR_3132	431.978	2.31394	0.312823	7.39698	1.39315e-13	3.40541e-12		acyl-CoA dehydrogenase
MMAR_3623	MMAR_3623	82.3985	2.71388	0.367423	7.38625	1.51023e-13	3.67512e-12	Rv2323c	conserved hypothetical protein
MMAR_4918	MMAR_4918	144.562	-1.6877	0.229234	-7.36234	1.80713e-13	4.37808e-12	Rv0775	conserved protein
MMAR_1378	MMAR_1378	199.95	3.36848	0.457878	7.35672	1.88485e-13	4.54616e-12	Rv1129c	transcriptional regulatory protein
MMAR_1005	mmpL5	1925.69	-1.38555	0.188373	-7.35537	1.90399e-13	4.57209e-12	Rv0676c	conserved transmembrane transport protein, MmpL5
MMAR_1770	drrB	861.431	1.3345	0.181669	7.34577	2.04583e-13	4.89115e-12	Rv2937	daunorubicin-DIM-transport integral membrane protein ABC transporter DrrB
MMAR_1069	MMAR_1069	266.736	1.74475	0.237772	7.33792	2.16934e-13	5.15823e-12	Rv0731c	O-methyltransferase
MMAR_2679	eccE5	1413.01	-0.656053	0.0894112	-7.33748	2.17647e-13	5.15823e-12	Rv1797	ESX conserved component eccE5. Probable membrane protein
MMAR_5006	MMAR_5006	199.257	1.3982	0.190692	7.33223	2.26355e-13	5.34139e-12	Rv3521	conserved hypothetical protein
MMAR_4167	MMAR_4167	156.411	3.05906	0.417246	7.33156	2.27497e-13	5.34521e-12	Rv3615c	conserved hypothetical protein
MMAR_1970	MMAR_1970	332.558	2.16391	0.295916	7.3126	2.62022e-13	6.12997e-12	Rv2745c	transcriptional regulatory protein
MMAR_0610	aspC	847.192	-1.28831	0.176516	-7.29856	2.90862e-13	6.7756e-12	Rv0337c	aspartate aminotransferase AspC
MMAR_1140	choD	1379.88	-0.751016	0.102945	-7.2953	2.97986e-13	6.91201e-12	Rv3409c	cholesterol oxidase precursor ChoD
MMAR_3439	MMAR_3439	136.717	2.36406	0.324835	7.27771	3.39522e-13	7.8421e-12		conserved hypothetical hydroxylase
MMAR_4562	MMAR_4562	458.153	-1.60023	0.220404	-7.26044	3.85826e-13	8.87399e-12	Rv0124	PE-PGRS family protein
MMAR_0260	MMAR_0260	153.419	2.06362	0.284393	7.25621	3.98094e-13	9.1177e-12	Rv0097	oxidoreductase
MMAR_3579	esxK	54.8266	3.61221	0.49853	7.24572	4.30152e-13	9.81069e-12		EsaT-6 like protein EsxK
MMAR_2008	MMAR_2008	486.024	1.98395	0.274099	7.23807	4.55108e-13	1.03366e-11	Rv2705c	conserved hypothetical protein
MMAR_5046	MMAR_5046	342.825	2.24448	0.310137	7.23705	4.58556e-13	1.03717e-11	Rv3557c	transcriptional regulatory protein (probably TetR-family)
MMAR_1045	rplN	763.293	1.19365	0.165325	7.22004	5.1974e-13	1.1707e-11	Rv0714	50S ribosomal protein L14, RplN
MMAR_1768	papA5	1021.07	1.32981	0.184334	7.21412	5.42855e-13	1.21774e-11	Rv2939	conserved polyketide synthase associated protein PapA5
MMAR_4910	MMAR_4910	956.216	2.77956	0.386964	7.18298	6.82074e-13	1.52376e-11		conserved transmembrane protein
MMAR_4479	rpfB	1502.14	0.828132	0.11588	7.14647	8.90351e-13	1.98094e-11	Rv1009	resuscitation-promoting factor RpfB
MMAR_3300	MMAR_3300	632.452	2.43165	0.341327	7.12412	1.04747e-12	2.32105e-11		conserved hypothetical membrane protein
MMAR_4056	mce3F_1	330.88	-1.43406	0.201611	-7.11299	1.13558e-12	2.50609e-11		MCE-family protein Mce3F_1
MMAR_3807	clpP2	1251.98	0.998035	0.140389	7.10909	1.1681e-12	2.56747e-11	Rv2460c	ATP-dependent CLP protease proteolytic subunit 2 ClpP2
MMAR_0056	mtc28	948.653	-1.17311	0.165413	-7.09203	1.32159e-12	2.89317e-11	Rv0040c	secreted proline rich protein Mtc28
MMAR_1612	mmr	80.3238	3.47345	0.49045	7.08217	1.41911e-12	3.09422e-11	Rv3065	multidrug-transport integral membrane protein Mmr
MMAR_5271	MMAR_5271	1464.05	-0.70574	0.09982	-7.07013	1.54794e-12	3.36167e-11	Rv3734c	conserved hypothetical protein
MMAR_1922	rpsO	603.769	1.63785	0.232061	7.05786	1.69082e-12	3.6574e-11	Rv2785c	30S ribosomal protein S15 RpsO
MMAR_5374	erp	4267.45	-0.904091	0.128176	-7.05351	1.74454e-12	3.7587e-11	Rv3810	exported repetitive protein precursor Erp
MMAR_4381	MMAR_4381	1028.6	1.37006	0.195404	7.01139	2.35955e-12	5.06374e-11	Rv1085c	hemolysin-like protein
MMAR_1544	MMAR_1544	68.1742	2.24622	0.320494	7.00861	2.40693e-12	5.14516e-11		conserved hypothetical protein
MMAR_1266	sulP_2	565.873	-1.06782	0.152506	-7.00187	2.52566e-12	5.37789e-11	Rv3273	transmembrane carbonic anhydrase, SulP_2
MMAR_4561	MMAR_4561	163.55	-1.79112	0.255901	-6.99928	2.57279e-12	5.45691e-11	Rv0124,Rv0532,Rv1068c	PE-PGRS family protein
MMAR_4482	MMAR_4482	106.057	2.8227	0.403539	6.99485	2.65536e-12	5.61023e-11		methyltransferase
MMAR_3559	MMAR_3559	174.572	1.80708	0.258706	6.98508	2.84687e-12	5.99163e-11		conserved hypothetical protein
MMAR_p13	MMAR_p13	166.889	2.651	0.380476	6.96761	3.22381e-12	6.75885e-11		transcriptional repressor protein MerR
MMAR_5159	MMAR_5159	639.293	-1.10346	0.15862	-6.9566	3.48584e-12	7.28019e-11	Rv3671c	membrane-associated serine protease
MMAR_3133	fadD14_1	299.248	2.30574	0.332244	6.93988	3.92438e-12	8.1648e-11		medium chain fatty-acid-CoA ligase FadD14_1
MMAR_4326	MMAR_4326	160.18	1.90206	0.274558	6.92771	4.27709e-12	8.8648e-11		short-chain type dehydrogenase/reductase
MMAR_2103	MMAR_2103	177.389	-1.66234	0.240481	-6.91256	4.76e-12	9.82832e-11		PE-PGRS family protein
MMAR_4211	MMAR_4211	679.992	-1.02922	0.149584	-6.88053	5.96298e-12	1.22657e-10	Rv1230c	membrane protein
MMAR_0161	MMAR_0161	73.2516	2.27809	0.33113	6.87975	5.99568e-12	1.22866e-10	Rv2390c	conserved hypothetical membrane protein
MMAR_2641	trxB1_1	34.9224	3.11226	0.453531	6.8623	6.77606e-12	1.38338e-10		thioredoxin TrxB1_1
MMAR_0993	MMAR_0993	262.468	1.87881	0.273903	6.85942	6.91421e-12	1.40632e-10	Rv0654	dioxygenase
MMAR_4253	rocA	1025.77	2.68208	0.393097	6.82296	8.91846e-12	1.80723e-10	Rv1187	pyrroline-5-carboxylate dehydrogenase, RocA
MMAR_1907	MMAR_1907	73.7245	1.91728	0.281421	6.81284	9.56898e-12	1.93187e-10	Rv2825c,Rv2828c	conserved hypothetical protein
MMAR_1518	MMAR_1518	238.495	-1.59319	0.234164	-6.80375	1.0193e-11	2.05026e-10		conserved protein
MMAR_2806	MMAR_2806	297.145	1.32472	0.195541	6.77464	1.24715e-11	2.49934e-10		PPE family protein
MMAR_4911	adhX	9561.16	2.8212	0.417055	6.76457	1.33704e-11	2.66967e-10		Zn-dependent alcohol dehydrogenase, AdhX
MMAR_4420	gcvT_2	80.3615	2.5832	0.38261	6.75154	1.46286e-11	2.91023e-10		aminomethyltransferase GcvT_2
MMAR_5030	fadE29	180.235	1.20938	0.179225	6.74782	1.5008e-11	2.97486e-10	Rv3543c	acyl-CoA dehydrogenase FadE29
MMAR_4999	MMAR_4999	414.996	-2.22371	0.32957	-6.74729	1.5063e-11	2.97494e-10		PE-PGRS family protein
MMAR_1516	devR	328.858	-1.4462	0.214721	-6.73527	1.63622e-11	3.21987e-10	Rv3133c	two component transcriptional regulatory protein DevR
MMAR_1024	MMAR_1024	985.151	-1.43353	0.213233	-6.72284	1.78212e-11	3.48184e-10	Rv0696	membrane glycosyl transferase
MMAR_5032	cyp125A7	437.041	2.25248	0.33503	6.72321	1.77759e-11	3.48184e-10	Rv3545c	cytochrome P450 125A7 Cyp125A7
MMAR_2659	MMAR_2659	76.721	1.99477	0.296836	6.72009	1.81615e-11	3.53565e-10		conserved hypothetical protein
MMAR_4198	mdh	1030.48	0.682645	0.101743	6.7095	1.95298e-11	3.78849e-10	Rv1240	malate dehydrogenase Mdh
MMAR_p12	merA	165.453	2.05848	0.307933	6.68483	2.31186e-11	4.46877e-10		mercuric reductase MerA
MMAR_4472	rplY	933.274	0.994837	0.149009	6.67637	2.44927e-11	4.71766e-10	Rv1015c	50S ribosomal protein L25 RplY
MMAR_4928	aldA	61.9499	2.19489	0.329011	6.67117	2.53779e-11	4.87095e-10	Rv0768	NAD-dependent aldehyde dehydrogenase, AldA
MMAR_1671	phrI	806.947	0.754731	0.113164	6.66934	2.56961e-11	4.91472e-10		DNA photolyase, PhrI
MMAR_1050	rplF	1743.85	0.659653	0.0989813	6.66443	2.65698e-11	5.06405e-10	Rv0719	50S ribosomal protein L6, RplF
MMAR_0707	pks6	198.539	-1.83463	0.275708	-6.65426	2.84727e-11	5.39434e-10		polyketide synthase Pks6
MMAR_1047	rplE	2044.6	0.838884	0.12607	6.65412	2.85006e-11	5.39434e-10	Rv0716	50S ribosomal protein L5, RplE
MMAR_1142	MMAR_1142	74.0386	1.83113	0.275552	6.64532	3.02567e-11	5.7069e-10	Rv3405c	transcriptional regulator
MMAR_5054	aspB	559.375	1.05446	0.158693	6.64468	3.03872e-11	5.71175e-10	Rv3565	aspartate aminotransferase AspB
MMAR_4294	MMAR_4294	1553.51	-1.22676	0.185454	-6.6149	3.71796e-11	6.96447e-10	Rv1157c	conserved hypothetical secreted protein
MMAR_0430	bglS	580.804	-0.787151	0.11901	-6.61414	3.73729e-11	6.9767e-10	Rv0186	beta-glucosidase BglS
MMAR_1616	cstA	272.576	1.07714	0.163013	6.6077	3.90338e-11	7.26188e-10	Rv3063	carbon starvation protein, CstA
MMAR_1624	MMAR_1624	70.464	2.95306	0.446959	6.607	3.92185e-11	7.27143e-10		short-chain type dehydrogenase/reductase
MMAR_2355	papA3	3342.44	-1.00385	0.152126	-6.59878	4.14549e-11	7.66002e-10	Rv3824c	conserved polyketide synthase associated protein PapA3
MMAR_0516	nirB	107.746	3.20954	0.486463	6.5977	4.17576e-11	7.68989e-10	Rv0252	nitrite reductase [NAD(P)H] large subunit [fad flavoprotein] NirB
MMAR_4912	MMAR_4912	9687.71	3.20152	0.487047	6.57332	4.92055e-11	9.03095e-10		aldehyde dehydrogenase
MMAR_0904	MMAR_0904	65.0181	2.48732	0.378487	6.57174	4.97321e-11	9.09697e-10		transcriptional regulator
MMAR_4987	mce4A	445.492	-1.2343	0.187917	-6.56834	5.08791e-11	9.27565e-10	Rv3499c	MCE-family protein Mce4A
MMAR_1166	MMAR_1166	74.7753	-2.4247	0.36973	-6.55802	5.45259e-11	9.90735e-10	Rv3364c	conserved hypothetical protein
MMAR_4921	moeY	383.507	-1.44986	0.221867	-6.53482	6.36854e-11	1.15332e-09	Rv1355c	molybdopterin biosynthesis protein, MoeY
MMAR_1923	lppU	354.661	1.31328	0.201394	6.52092	6.98789e-11	1.26129e-09	Rv2784c	lipoprotein LppU
MMAR_2591	PPE8	1670.68	-1.95949	0.301387	-6.50155	7.94949e-11	1.43012e-09		PPE family protein
MMAR_3834	plsC	913.574	-0.701954	0.108147	-6.49073	8.54223e-11	1.5317e-09	Rv2483c	bifunctional transmembrane phospholipid biosynthesis enzyme PlsC
MMAR_1774	ppsC	7217.07	1.26381	0.195311	6.47076	9.75123e-11	1.74275e-09	Rv2933	phenolpthiocerol synthesis type-I polyketide synthase PpsC
MMAR_2481	MMAR_2481	102.248	2.31827	0.358357	6.46917	9.85457e-11	1.74975e-09		PE-PGRS family protein
MMAR_4989	yrbE4A	927.294	-1.17934	0.182289	-6.4696	9.826e-11	1.74975e-09	Rv3501c	conserved membrane protein YrbE4A
MMAR_2669	PPE25	243.981	2.47075	0.383127	6.44889	1.1267e-10	1.99404e-09		PPE family protein
MMAR_2164	MMAR_2164	646.356	-0.988484	0.153454	-6.44155	1.18256e-10	2.08613e-09	Rv2567	conserved hypothetical alanine and leucine rich protein
MMAR_4975	MMAR_4975	50.3558	2.05843	0.31974	6.43784	1.21184e-10	2.13088e-09		conserved transmembrane transport protein MmpL family
MMAR_3000	esxR	26.2583	3.2764	0.51064	6.41625	1.39668e-10	2.44801e-09	Rv0288,Rv3019c	EsaT-6 family EsxR
MMAR_0421	MMAR_0421	382.742	-1.52434	0.237729	-6.41209	1.43538e-10	2.50778e-09	Rv0178	conserved Mce associated membrane protein
MMAR_3843	pdhB	73.7652	1.50791	0.235265	6.40938	1.46112e-10	2.54458e-09	Rv2496c	pyruvate dehydrogenase E1 component (beta subunit) PdhB
MMAR_4604	MMAR_4604	40.9389	2.37093	0.370439	6.40032	1.55052e-10	2.69168e-09		transposase
MMAR_2082	MMAR_2082	166.071	2.10851	0.33006	6.38826	1.67782e-10	2.90343e-09	Rv2620c	conserved hypothetical membrane protein
MMAR_4118	MMAR_4118	200.255	1.91294	0.29975	6.38178	1.75036e-10	3.01937e-09		conserved hypothetical membrane permease
MMAR_1649	adh	1258.04	1.84221	0.288795	6.37895	1.78307e-10	3.0661e-09	Rv3045	NADP-dependent alcohol dehydrogenase Adh
MMAR_5458	eccE1	924.026	-1.04216	0.16386	-6.36006	2.0167e-10	3.45692e-09	Rv3882c	ESX conserved component eccE1. Possible membrane protein
MMAR_5052	fadE32	223.331	1.9017	0.299626	6.34692	2.19666e-10	3.75361e-09	Rv3563	acyl-CoA dehydrogenase FadE32
MMAR_1928	ald	2919.66	3.34102	0.526684	6.34351	2.24583e-10	3.82564e-09	Rv2780	secreted L-alanine dehydrogenase Ald (40 kDa antigen)
MMAR_1023	MMAR_1023	872.257	-1.37751	0.217202	-6.34206	2.26717e-10	3.84995e-09	Rv0695	Creatinine amidohydrolase
MMAR_2303	mutB	304.608	1.02946	0.163486	6.29694	3.03569e-10	5.13899e-09	Rv1493	methylmalonyl-CoA mutase large subunit, MutB
MMAR_2003	sigB	3622.32	1.64918	0.262156	6.29085	3.15738e-10	5.32844e-09	Rv2710	RNA polymerase sigma factor SigB
MMAR_0582	MMAR_0582	45.68	2.66004	0.423752	6.27735	3.44383e-10	5.79393e-09		dehydrogenase
MMAR_4675	MMAR_4675	369.615	1.11372	0.177473	6.27542	3.48696e-10	5.84844e-09		membrane-associated oxidoreductase
MMAR_1163	spoU	40.8512	1.95738	0.313581	6.24202	4.31948e-10	7.22255e-09	Rv3366	tRNA/rRNA methyltransferase SpoU
MMAR_4392	MMAR_4392	212.186	-1.48406	0.237902	-6.23812	4.42863e-10	7.3824e-09	Rv1075c	conserved hypothetical exported protein
MMAR_2672	MMAR_2672	71.6636	2.74929	0.440945	6.23499	4.51799e-10	7.49185e-09		conserved hypothetical protein
MMAR_2787	MMAR_2787	528.385	1.1584	0.185794	6.23486	4.52177e-10	7.49185e-09	Rv1894c	conserved hypothetical protein
MMAR_3162	MMAR_3162	288.78	-2.77365	0.445212	-6.22995	4.66576e-10	7.70698e-09		conserved hypothetical protein
MMAR_4051	mce3A_1	524.832	-1.2538	0.201748	-6.21468	5.14279e-10	8.46929e-09		MCE-family protein Mce3A_1
MMAR_4524	MMAR_4524	140.125	1.81828	0.292643	6.21332	5.18777e-10	8.51764e-09	Rv0990c	conserved hypothetical membrane protein
MMAR_3757	MMAR_3757	485.024	-1.21992	0.196473	-6.2091	5.32874e-10	8.72281e-09	Rv2435c	adenylate or guanylate cyclase
MMAR_1772	ppsE	6170.16	1.31793	0.212705	6.19605	5.78988e-10	9.4493e-09	Rv2935	phenolpthiocerol synthesis type-I polyketide synthase PpsE
MMAR_0414	mce1C	2285.66	-1.58709	0.256418	-6.18947	6.03652e-10	9.8224e-09	Rv0171	MCE-family protein Mce1C
MMAR_3697	mbtG	410.206	1.52199	0.246199	6.18194	6.33167e-10	1.0272e-08	Rv2378c	lysine-N-oxygenase MbtG
MMAR_1771	drrA	997.107	1.25839	0.203601	6.18067	6.38299e-10	1.03245e-08	Rv2936	daunorubicin-DIM-transport ATP-binding protein ABC transporter DrrA
MMAR_0230	MMAR_0230	257.691	2.10098	0.340074	6.17802	6.49118e-10	1.04601e-08	Rv3161c	dioxygenase
MMAR_3691	mbtE	851.357	1.30594	0.211397	6.17768	6.50515e-10	1.04601e-08		non-ribosomal peptide synthetase MbtE
MMAR_0799	MMAR_0799	1805.15	1.20016	0.19471	6.16385	7.09975e-10	1.13826e-08	Rv0474	transcriptional regulatory protein
MMAR_4850	MMAR_4850	314.175	1.18861	0.192912	6.1614	7.21036e-10	1.1526e-08	Rv0830	O-methyltransferase
MMAR_0436	MMAR_0436	44.0051	2.81434	0.459518	6.12453	9.09504e-10	1.44962e-08	Rv0196	transcriptional regulatory protein
MMAR_3797	MMAR_3797	106.115	1.57084	0.256743	6.11833	9.45635e-10	1.50281e-08		type I modular polyketide synthase
MMAR_0451	pckA	3725.54	1.11113	0.181669	6.11622	9.58187e-10	1.51834e-08	Rv0211	iron-regulated phosphoenolpyruvate carboxykinase [GTP] PckA
MMAR_5002	echA19	161.881	1.27414	0.208827	6.10144	1.05116e-09	1.66083e-08	Rv3516	enoyl-CoA hydratase EchA19
MMAR_3655	MMAR_3655	1045.97	-1.59166	0.260981	-6.09875	1.06903e-09	1.68419e-08	Rv2348c	conserved hypothetical protein
MMAR_1107	rpsI	1777.53	0.729043	0.119604	6.09548	1.09109e-09	1.71398e-08	Rv3442c	ribosomal protein S9, RpsI
MMAR_2271	MMAR_2271	388.193	1.88403	0.309332	6.09064	1.12457e-09	1.75812e-08	Rv1466	conserved hypothetical protein
MMAR_5018	MMAR_5018	56.8388	2.37423	0.389826	6.09049	1.12563e-09	1.75812e-08	Rv3530c	short-chain alcohol dehydrogenase
MMAR_0632	kdpB	380.416	1.77138	0.291159	6.0839	1.17292e-09	1.82674e-08	Rv1030	high-affinity K+ transport system, ATPase chain B, KdpB
MMAR_1769	drrC	829.357	1.36586	0.224651	6.07995	1.2022e-09	1.867e-08	Rv2938	daunorubicin-DIM-transport integral membrane protein ABC transporter DrrC
MMAR_1295	sahH	4613.71	0.975887	0.160709	6.07238	1.26031e-09	1.95169e-08	Rv3248c	adenosylhomocysteinase SahH
MMAR_3500	MMAR_3500	447.265	-1.4847	0.244976	-6.06059	1.35626e-09	2.09432e-08		ferredoxin
MMAR_4502	MMAR_4502	163.514	-1.6757	0.276579	-6.05865	1.37265e-09	2.11365e-08		teichoic acid biosynthesis protein
MMAR_3176	MMAR_3176	1524.74	-1.13699	0.187798	-6.05433	1.41004e-09	2.16511e-08		non-ribosomal peptide synthetase
MMAR_0602	MMAR_0602	153.558	2.29507	0.379197	6.05244	1.42671e-09	2.18456e-08		conserved hypothetical membrane protein
MMAR_0836	coxL_1	142.736	-1.76497	0.291955	-6.04535	1.49084e-09	2.27635e-08		carbon monoxyde dehydrogenase (large chain), CoxL_1
MMAR_5122	MMAR_5122	89.0597	3.55433	0.588351	6.04117	1.53001e-09	2.32963e-08	Rv3622c	PE family protein
MMAR_2975	MMAR_2975	67.7827	-1.91288	0.316905	-6.03614	1.57843e-09	2.39666e-08		conserved hypothetical membrane protein
MMAR_2311	MMAR_2311	501.061	-0.999216	0.165948	-6.02126	1.7307e-09	2.62056e-08		glycosyl transferase
MMAR_4303	MMAR_4303	160.878	1.67463	0.278452	6.01408	1.80914e-09	2.73176e-08	Rv1147	conserved hypothetical protein
MMAR_3699	mbtJ	226.9	1.80236	0.300225	6.00337	1.93259e-09	2.9101e-08		acetyl hydrolase MbtJ
MMAR_2775	MMAR_2775	102.547	1.93578	0.32271	5.99854	1.99104e-09	2.98985e-08	Rv2893	oxidoreductase
MMAR_1324	MMAR_1324	109.645	2.19275	0.366771	5.97851	2.25185e-09	3.3722e-08		conserved hypothetical membrane protein
MMAR_1059	MMAR_1059	116.181	2.0031	0.335668	5.96749	2.4093e-09	3.59811e-08	Rv0726c	O-methyltransferase
MMAR_2470	pks10	581.028	1.0875	0.182293	5.9657	2.4358e-09	3.61787e-08	Rv1660	chalcone synthase, Pks10
MMAR_2670	PE19_1	86.7738	2.60394	0.43648	5.96579	2.43457e-09	3.61787e-08	Rv1788	PE family protein
MMAR_3556	MMAR_3556	228.325	1.22767	0.205806	5.96518	2.44366e-09	3.61967e-08		aldehyde dehydrogenase NAD dependent
MMAR_3832	erg3_2	300.576	-1.22679	0.205877	-5.95888	2.53979e-09	3.75187e-08		membrane-bound C-5 sterol desaturase Erg3_2
MMAR_0912	hspX	596.762	1.50485	0.25277	5.95346	2.62538e-09	3.86782e-08	Rv0563	peptidase heat shock protein X, HspX
MMAR_2112	MMAR_2112	186.877	-1.84363	0.30972	-5.95256	2.63988e-09	3.8787e-08	Rv2591	PE-PGRS family protein
MMAR_0333	MMAR_0333	187.679	-1.35987	0.228901	-5.9409	2.83463e-09	4.15365e-08		conserved hypothetical transmembrane protein
MMAR_1054	rplO	1611.96	0.572739	0.0966477	5.92605	3.10316e-09	4.53493e-08	Rv0723	50S ribosomal protein L15, RplO
MMAR_3581	MMAR_3581	147.679	2.26317	0.382375	5.91873	3.24437e-09	4.72862e-08		PE-PGRS family protein
MMAR_3423	MMAR_3423	276.91	2.05119	0.347198	5.90784	3.46631e-09	5.03863e-08		conserved hypothetical transcriptional regulatory protein
MMAR_5321	MMAR_5321	63.204	-2.17855	0.369539	-5.89532	3.73966e-09	5.42151e-08	Rv1068c	PE-PGRS family protein
MMAR_1134	sigD	537.207	-1.36492	0.231741	-5.88986	3.86516e-09	5.58859e-08	Rv3414c	alternative RNA polymerase sigma-D factor, SigD
MMAR_2595	MMAR_2595	22.3174	2.79064	0.474034	5.88701	3.93241e-09	5.67079e-08		hypothetical membrane protein
MMAR_0567	MMAR_0567	540.718	1.28679	0.219367	5.86595	4.46573e-09	6.42287e-08	Rv0315	beta-1,3-glucanase precursor
MMAR_5065	MMAR_5065	770.014	1.25189	0.213519	5.86316	4.54153e-09	6.51471e-08	Rv3570c	acyl-CoA dehydrogenase
MMAR_4419	MMAR_4419	90.5895	1.50602	0.256977	5.86052	4.61421e-09	6.60158e-08		conserved hypothetical protein
MMAR_0730	MMAR_0730	25.4362	2.48267	0.423885	5.85694	4.71468e-09	6.72768e-08		adenylylate/guanylate cyclase
MMAR_3549	MMAR_3549	79.691	2.74536	0.468858	5.85542	4.75802e-09	6.77179e-08		conserved hypothetical protein
MMAR_2075	MMAR_2075	952.786	-1.48398	0.253645	-5.85063	4.89717e-09	6.95169e-08	Rv2625c	conserved transmembrane alanine and leucine rich protein
MMAR_0905	MMAR_0905	96.8594	1.55554	0.266279	5.84177	5.16489e-09	7.31268e-08	Rv2267c	conserved hypothetical protein
MMAR_0165	MMAR_0165	101.975	2.77738	0.475522	5.8407	5.19819e-09	7.34076e-08		conserved hypothetical transmembrane protein
MMAR_0089	MMAR_0089	46.3885	2.03605	0.348987	5.83418	5.40543e-09	7.61369e-08		conserved hypothetical protein
MMAR_0929	MMAR_0929	53.9359	2.15462	0.369426	5.83236	5.46485e-09	7.67755e-08		TetR-family transcriptional regulator
MMAR_0855	MMAR_0855	251.575	0.981511	0.168399	5.82848	5.59355e-09	7.83816e-08	Rv0518	conserved hypothetical secreted protein
MMAR_5459	mycP3_1	1380.5	-1.07761	0.185093	-5.82199	5.81512e-09	8.12775e-08	Rv3883c	membrane-anchored serine protease (mycosin), MycP3_1
MMAR_1991	MMAR_1991	2845.23	-1.22617	0.210869	-5.81484	6.06933e-09	8.46135e-08	Rv2721c	conserved transmembrane alanine and glycine rich protein
MMAR_0011	ppiA	904.554	0.712505	0.122994	5.79299	6.91445e-09	9.61497e-08	Rv0009	peptidyl-prolyl cis-trans isomerase A, PpiA
MMAR_4478	ksgA	361.556	1.0113	0.174855	5.78366	7.30911e-09	1.01379e-07	Rv1010	dimethyladenosine transferase KsgA
MMAR_2459	MMAR_2459	479.244	-1.6405	0.283764	-5.78119	7.41743e-09	1.0262e-07	Rv3812	PE-PGRS family protein
MMAR_2861	fadE18	206.141	0.944762	0.163813	5.76733	8.05386e-09	1.10863e-07	Rv1933c	acyl-CoA dehydrogenase FadE18
MMAR_5268	cyp164A3	451.944	1.18658	0.205735	5.7675	8.04559e-09	1.10863e-07		cytochrome P450 164A3 Cyp164A3
MMAR_0213	MMAR_0213	294.982	1.70198	0.295448	5.76067	8.37815e-09	1.15036e-07		D-AMINO acid aminohydrolase
MMAR_4972	echA13_1	176.945	1.50431	0.261168	5.75994	8.41444e-09	1.15244e-07		enoyl-CoA hydratase EchA13_1
MMAR_2352	MMAR_2352	888.1	-1.53122	0.266213	-5.75184	8.82763e-09	1.206e-07	Rv1517	conserved hypothetical transmembrane protein
MMAR_5228	dnaQ	641.291	-1.15565	0.201314	-5.74053	9.4379e-09	1.28615e-07	Rv3711c	DNA polymerase III (epsilon subunit) DnaQ
MMAR_1194	MMAR_1194	204.983	1.25031	0.217838	5.73963	9.48864e-09	1.28984e-07		conserved hypothetical protein
MMAR_2061	MMAR_2061	348.514	1.82748	0.318437	5.7389	9.52922e-09	1.29213e-07	Rv2638	conserved hypothetical protein
MMAR_5570	MMAR_5570	16.0995	3.81606	0.666843	5.72258	1.04919e-08	1.41915e-07		hypothetical protein
MMAR_3808	clpP1	1020.89	1.12334	0.196576	5.71451	1.10018e-08	1.48442e-07	Rv2461c	ATP-dependent CLP protease proteolytic subunit 1 ClpP1
MMAR_p10	merB	61.3559	1.48911	0.260771	5.71044	1.12687e-08	1.51668e-07		alkylmercury lyase
MMAR_4489	MMAR_4489	2027.29	-1.25955	0.220739	-5.70606	1.15624e-08	1.55239e-07	Rv1004c	conserved hypothetical membrane protein
MMAR_5037	MMAR_5037	139.859	2.07482	0.363742	5.70409	1.16964e-08	1.56651e-07	Rv3549c	short-chain type dehydrogenase/reductase
MMAR_2426	cydA	823.964	1.2607	0.222069	5.67708	1.37015e-08	1.83056e-07	Rv1623c	integral membrane cytochrome D ubiquinol oxidase (subunit I) CydA
MMAR_3755	MMAR_3755	233.389	-1.00468	0.177522	-5.65944	1.51864e-08	2.02399e-07		adenylate or guanylate cyclase
MMAR_5174	MMAR_5174	97.827	1.26008	0.222805	5.65553	1.55365e-08	2.06559e-07		conserved hypothetical protein
MMAR_3802	porB	1433.95	0.963428	0.170515	5.6501	1.60352e-08	2.12672e-07		pyruvate:ferredoxin oxidoreductase PorB, beta subunit
MMAR_0350	MMAR_0350	196.278	2.95667	0.524188	5.64047	1.69583e-08	2.24368e-07	Rv0140	conserved protein
MMAR_0357	MMAR_0357	836.234	1.41816	0.251912	5.62957	1.80662e-08	2.38447e-07		O-Methyltransferase
MMAR_1129	MMAR_1129	1079.28	-1.90804	0.339297	-5.62351	1.87113e-08	2.46366e-07	Rv3558	PPE family protein
MMAR_1079	mmsA	1563.65	1.26938	0.226093	5.61441	1.97235e-08	2.58445e-07	Rv0753c	methylmalonate semialdehyde dehydrogenase, MmsA
MMAR_2865	MMAR_2865	78.2983	1.40343	0.249957	5.61469	1.9691e-08	2.58445e-07	Rv1937	oxygenase
MMAR_0411	yrbE1B	799.863	-1.38149	0.246081	-5.61397	1.97738e-08	2.58482e-07	Rv0168	conserved hypothetical integral membrane protein YrbE1B
MMAR_3154	cyp153A16	354.134	-1.54437	0.275139	-5.61304	1.98801e-08	2.5925e-07		cytochrome P450 153A16 Cyp153A16
MMAR_0164	MMAR_0164	102.489	2.39949	0.427756	5.60949	2.02929e-08	2.64002e-07		nucleoside-diphosphate-sugar epimerases
MMAR_1475	nuoI	265.499	-1.1712	0.209204	-5.59836	2.1639e-08	2.80844e-07	Rv3153	NADH dehydrogenase I (chain I) NuoI (NADH-ubiquinone oxidoreductase chain I)
MMAR_1011	rpsL	1212.08	1.0037	0.179334	5.59682	2.18318e-08	2.82673e-07	Rv0682	30S ribosomal protein S12, RpsL
MMAR_4677	fadA	3015.84	0.854512	0.152771	5.59342	2.22639e-08	2.87584e-07	Rv0859	acyl-CoA thiolase FadA
MMAR_0417	mce1F	2363.47	-1.50328	0.269184	-5.58458	2.3426e-08	3.0188e-07	Rv0174	MCE-family protein Mce1F
MMAR_1165	MMAR_1165	2020.07	-1.1493	0.205984	-5.57957	2.4111e-08	3.09974e-07	Rv3365c	conserved hypothetical regultory protein
MMAR_1228	ctpH_1	1615.99	-1.46517	0.262662	-5.57816	2.4308e-08	3.11772e-07		metal cation transporting p-type ATPase CtpH_1
MMAR_3824	choD_1	101.372	-1.62787	0.292003	-5.57485	2.47747e-08	3.17012e-07		cholesterol oxidase precursor ChoD_1
MMAR_2990	hspR_2	85.7718	2.10971	0.378705	5.57086	2.53483e-08	3.23591e-07		heat shock protein transcriptional repressor HspR_2
MMAR_2742	xfp	216.837	1.27032	0.228186	5.56701	2.59144e-08	3.30045e-07		D-xylulose 5-phosphate Xfp
MMAR_1389	aofH	161.162	-1.03639	0.186234	-5.56502	2.62122e-08	3.3306e-07	Rv3170	flavin-containing monoamine oxidase AofH (amine oxidase)
MMAR_2238	MMAR_2238	726.454	-1.22398	0.220054	-5.56218	2.6643e-08	3.37746e-07	Rv1435c	conserved hypothetical membrane protein
MMAR_5383	MMAR_5383	94.6928	1.21367	0.21825	5.56092	2.68364e-08	3.39409e-07	Rv3829c	dehydrogenase
MMAR_3962	fas	34991.1	-1.66179	0.299102	-5.55593	2.76142e-08	3.48437e-07	Rv2524c	fatty acid synthase Fas
MMAR_0446	mmpL3	4746.13	-0.556425	0.100204	-5.55294	2.80903e-08	3.53626e-07	Rv0206c	conserved transmembrane transport protein MmpL3
MMAR_0530	fadE6	2258.15	0.820431	0.147833	5.54973	2.86107e-08	3.59348e-07	Rv0271c	acyl-CoA dehydrogenase FadE6
MMAR_0615	iniA	162.721	-1.74683	0.315039	-5.54479	2.94301e-08	3.68789e-07	Rv0342	conserved hypothetical protein IniA
MMAR_3408	MMAR_3408	853.303	-1.77095	0.319862	-5.5366	3.08397e-08	3.85567e-07		pyruvate ferredoxin/flavodoxin oxidoreductase family protein
MMAR_2765	MMAR_2765	1865.08	1.35817	0.245781	5.52593	3.27739e-08	4.08811e-07		conserved hypothetical amidase
MMAR_4240	PPE18	20.9635	2.25204	0.407596	5.52518	3.29151e-08	4.09635e-07	Rv1196,Rv1361c	PPE family protein
MMAR_4442	MMAR_4442	290.155	1.03153	0.186832	5.52119	3.36706e-08	4.18083e-07		prophage integrase
MMAR_5120	esxP_1	334.913	-1.63409	0.29656	-5.51017	3.5848e-08	4.44108e-07	Rv1038c,Rv1197,Rv2347c,Rv3620c	EsaT-6 like protein EsxP_1
MMAR_3048	mmpL5_5	1162.18	-1.66983	0.303265	-5.50617	3.66725e-08	4.53293e-07		conserved transmembrane transport protein, MmpL5_5
MMAR_5025	MMAR_5025	117.225	1.48704	0.270301	5.50141	3.76767e-08	4.64651e-07	Rv3538	conserved hypothetical dehydratase (MaoC-like)
MMAR_2458	MMAR_2458	63.028	2.78411	0.506475	5.49704	3.86221e-08	4.75235e-07	Rv3812	PE-PGRS family protein
MMAR_0167	MMAR_0167	92.1227	2.5452	0.463556	5.49059	4.00585e-08	4.918e-07		glutamate decarboxylase
MMAR_0559	MMAR_0559	828.031	-0.883586	0.160961	-5.48944	4.03216e-08	4.93917e-07	Rv0309	conserved exported protein
MMAR_0534	MMAR_0534	214.128	1.66445	0.303344	5.487	4.08811e-08	4.99648e-07		conserved protein
MMAR_5031	fadE28	255.249	1.51711	0.277197	5.47303	4.42397e-08	5.39487e-07		acyl-CoA dehydrogenase FadE28
MMAR_0939	MMAR_0939	95.58	1.6128	0.294997	5.46717	4.57272e-08	5.56382e-07	Rv0575c	oxidoreductase
MMAR_3493	MMAR_3493	300.794	-1.35102	0.24716	-5.4662	4.59795e-08	5.58206e-07		conserved hypothetical protein
MMAR_1953	fadE34_1	236.104	-1.50911	0.276348	-5.4609	4.73733e-08	5.73848e-07		acyl-CoA dehydrogenase FadE34_1
MMAR_0853	MMAR_0853	360.321	1.06226	0.194726	5.45514	4.89342e-08	5.90134e-07		conserved hypothetical protein
MMAR_2989	MMAR_2989	15.0483	2.70331	0.495517	5.45553	4.8828e-08	5.90134e-07		conserved protein
MMAR_2727	ureD	182.365	1.21641	0.223214	5.44951	5.05083e-08	6.07772e-07	Rv1853	urease accessory protein UreD
MMAR_5545	MMAR_5545	13.2837	3.11501	0.572695	5.43922	5.35138e-08	6.42519e-07		conserved hypothetical protein
MMAR_2756	oxyR	56.2445	2.11811	0.389943	5.43184	5.5777e-08	6.68221e-07		hydrogen peroxide-inducible genes activator, OxyR
MMAR_4676	fadB	5537.55	0.702809	0.129511	5.42665	5.74214e-08	6.86412e-07	Rv0860	fatty oxidation protein FadB
MMAR_3461	MMAR_3461	111.626	1.60129	0.295234	5.4238	5.83438e-08	6.95913e-07		conserved hypothetical protein
MMAR_1132	whiB3	62.6558	2.99179	0.551831	5.42157	5.90781e-08	7.03133e-07	Rv3416	WhiB-like regulatory protein, WhiB3
MMAR_1037	rpsC	2697.09	0.66739	0.123176	5.4182	6.02014e-08	7.14786e-07	Rv0707	30S ribosomal protein S3, RpsC
MMAR_1273	MMAR_1273	307.754	-1.15866	0.21386	-5.41785	6.03195e-08	7.14786e-07	Rv3268	conserved hypothetical protein
MMAR_1795	MMAR_1795	392.153	1.74508	0.323181	5.39969	6.67548e-08	7.89328e-07	Rv2913c	D-AMINO acid aminohydrolase
MMAR_3429	lipM	200.273	2.14682	0.398385	5.3888	7.09285e-08	8.36864e-07	Rv2284	membrane-bound esterase LipM
MMAR_3728	PE_PGRS2	111.431	-1.92139	0.356702	-5.38654	7.1825e-08	8.45611e-07	Rv1068c	PE-PGRS family protein
MMAR_0580	MMAR_0580	33.8557	2.87016	0.533617	5.37869	7.50293e-08	8.81128e-07		hydrolase
MMAR_1517	devS	251.315	-1.49485	0.277937	-5.37837	7.5165e-08	8.81128e-07	Rv3132c	two component sensor histidine kinase DevS
MMAR_3534	MMAR_3534	174.265	2.08924	0.388703	5.3749	7.66258e-08	8.96324e-07	Rv3787c	O-methyltransferase
MMAR_1087	rpsM	1751.54	0.827101	0.154073	5.36825	7.95033e-08	9.27993e-07	Rv3460c	30S ribosomal protein S13, RpsM
MMAR_4251	MMAR_4251	32.4502	3.86345	0.720308	5.36361	8.15748e-08	9.50137e-07		transcriptional regulator
MMAR_1002	echA4	114.204	-1.64127	0.30666	-5.35208	8.69497e-08	1.01058e-06	Rv0673	enoyl-CoA hydratase, EchA4
MMAR_5119	esxN_2	309.544	-1.22811	0.229532	-5.3505	8.77103e-08	1.01725e-06	Rv1793,Rv2346c	EsaT-6 like protein EsxN_2
MMAR_2007	MMAR_2007	585.016	1.54768	0.290035	5.33617	9.49282e-08	1.09863e-06		conserved hypothetical protein
MMAR_2966	MMAR_2966	98.7073	-1.50459	0.282116	-5.33324	9.64737e-08	1.11415e-06		integral membrane drug efflux protein
MMAR_4647	MMAR_4647	624.512	1.25035	0.23454	5.33107	9.76346e-08	1.12517e-06	Rv0885	conserved hypothetical protein
MMAR_1470	nuoN	863.688	-1.53736	0.288414	-5.33041	9.79936e-08	1.12693e-06	Rv3158	NADH dehydrogenase I (chain N) NuoN (NADH-ubiquinone oxidoreductase chain N)
MMAR_2159	MMAR_2159	201.986	1.31188	0.246261	5.32718	9.97491e-08	1.1447e-06		conserved hypothetical protein
MMAR_1480	nuoD	519.767	-1.34868	0.253207	-5.32641	1.00175e-07	1.14718e-06	Rv3148	NADH dehydrogenase I (chain D) NuoD (NADH-ubiquinone oxidoreductase chain D)
MMAR_5143	MMAR_5143	17.9917	2.38301	0.447886	5.32057	1.03444e-07	1.18213e-06	Rv3654c	conserved hypothetical membrane protein
MMAR_4706	MMAR_4706	81.636	-1.7989	0.338375	-5.3163	1.05896e-07	1.20761e-06		MCE-family lipoprotein
MMAR_0347	msrA	316.532	1.06231	0.199848	5.31556	1.06328e-07	1.21001e-06	Rv0137c	peptide methionine sulfoxide reductase MsrA
MMAR_0581	MMAR_0581	38.8536	2.42452	0.456461	5.31155	1.08696e-07	1.23438e-06		glucose kinase
MMAR_0860	ctpF	1373.26	-1.79995	0.339554	-5.30091	1.15227e-07	1.30583e-06	Rv1997	metal cation-transporting p-type ATPase F, CtpF
MMAR_0528	fadD2	2288.9	-1.36761	0.258151	-5.29773	1.17251e-07	1.32601e-06	Rv0270	fatty-acid-CoA ligase FadD2
MMAR_1049	rpsH	1235.45	1.11672	0.210823	5.29696	1.17749e-07	1.32888e-06	Rv0718	30S ribosomal protein S8, RpsH
MMAR_0704	mmpL1	65.6413	-3.01851	0.569947	-5.29612	1.1829e-07	1.33223e-06	Rv0402c	conserved transmembrane transport protein MmpL1
MMAR_0690	MMAR_0690	241.767	-2.03255	0.38383	-5.29544	1.18731e-07	1.33444e-06		conserved hypothetical transport protein
MMAR_0208	glyA2	1749.2	2.31331	0.436921	5.29457	1.19294e-07	1.33801e-06	Rv0070	serine hydroxymethyltransferase GlyA2
MMAR_2327	MMAR_2327	1986.92	-1.39307	0.263192	-5.29299	1.2033e-07	1.34685e-06	Rv1508c	conserved hypothetical transmembrane protein
MMAR_3477	MMAR_3477	1122.27	-1.7623	0.333619	-5.28237	1.27524e-07	1.42445e-06		conserved hypothetical membrane protein
MMAR_4931	MMAR_4931	32.3044	2.4799	0.470945	5.2658	1.39583e-07	1.55596e-06	Rv0765c	short-chain alcohol dehydrogenase
MMAR_1606	MMAR_1606	232.177	-1.13792	0.216613	-5.25322	1.49462e-07	1.66269e-06		fatty-acid-CoA ligase
MMAR_0676	MMAR_0676	69.4928	1.84978	0.35258	5.24641	1.55088e-07	1.72176e-06		glycolipid sulfotransferase
MMAR_1184	metA	600.99	-1.31222	0.251012	-5.22771	1.71622e-07	1.90145e-06	Rv3341	homoserine O-acetyltransferase MetA
MMAR_2266	MMAR_2266	1906.42	1.41891	0.271966	5.21722	1.81625e-07	2.00819e-06		conserved protein
MMAR_0120	MMAR_0120	87.043	-1.68744	0.323865	-5.21033	1.88506e-07	2.08006e-06		conserved hypothetical protein
MMAR_5474	MMAR_5474	1367.21	-0.746226	0.143319	-5.20675	1.92178e-07	2.11629e-06	Rv3910	conserved transmembrane protein
MMAR_0073	ssb	843.388	0.827424	0.158977	5.20468	1.94328e-07	2.13565e-06	Rv0054	single-strand binding protein Ssb
MMAR_4454	esxN_1	562.678	-1.25238	0.241134	-5.1937	2.06156e-07	2.26108e-06		EsaT-6 like protein EsxN_1
MMAR_1145	MMAR_1145	94.5636	1.88503	0.363258	5.18923	2.11164e-07	2.31135e-06		transcriptional regulatory protein
MMAR_1963	MMAR_1963	793.602	-0.752442	0.145151	-5.18385	2.17354e-07	2.37434e-06	Rv2752c	conserved hypothetical hydrolase
MMAR_2517	PPE23	439.453	1.16321	0.224522	5.18083	2.20906e-07	2.40831e-06	Rv1706c	PPE family protein
MMAR_5286	PE34	17.7983	4.62404	0.893893	5.17292	2.30459e-07	2.50745e-06	Rv3872	PE family protein
MMAR_0038	amt_1	278.505	-0.934401	0.18065	-5.17243	2.31074e-07	2.50913e-06		ammonium-transport integral membrane protein, Amt_1
MMAR_0250	MMAR_0250	86.3158	1.18167	0.228868	5.16312	2.42865e-07	2.62624e-06		conserved hypothetical protein
MMAR_1402	MMAR_1402	645.64	-1.63679	0.317032	-5.16287	2.43194e-07	2.62624e-06		PPE family protein
MMAR_2946	MMAR_2946	168.04	-2.41939	0.468621	-5.16278	2.43304e-07	2.62624e-06		conserved protein
MMAR_2084	MMAR_2084	479.93	1.08708	0.210609	5.16161	2.44833e-07	2.63751e-06		conserved hypothetical protein
MMAR_1718	MMAR_1718	209.04	0.882943	0.1712	5.15739	2.50416e-07	2.69234e-06	Rv2993c	2-hydroxyhepta-2,4-diene-1,7-dioate isomerase
MMAR_2307	MMAR_2307	87.0653	-1.73501	0.336474	-5.15646	2.51667e-07	2.70046e-06		hypothetical trans-membrane protein
MMAR_3161	MMAR_3161	145.136	-1.55658	0.302071	-5.15304	2.56293e-07	2.7447e-06		transcriptional regulatory protein
MMAR_0384	PE4	101.974	-1.6966	0.329438	-5.14999	2.60494e-07	2.78422e-06	Rv0160c	PE family protein
MMAR_5272	acrA1_1	245.796	-2.07142	0.402462	-5.14686	2.64879e-07	2.82555e-06		multi-functional enzyme with acyl-CoA-reductase activity AcrA1_1
MMAR_1522	MMAR_1522	757.32	-1.56273	0.303672	-5.14612	2.65926e-07	2.83118e-06	Rv3127	conserved hypothetical protein
MMAR_1366	MMAR_1366	744.081	-1.43245	0.278428	-5.14477	2.67846e-07	2.84606e-06	Rv3197	conserved ATP-binding protein ABC transporter
MMAR_4053	mce3C_1	149.53	-1.53011	0.297574	-5.14195	2.71905e-07	2.88356e-06		MCE-family protein, Mce3C_1
MMAR_2986	MMAR_2986	46.9866	1.97496	0.384503	5.13639	2.80072e-07	2.96441e-06		2-hydroxyhepta-2,4-diene-1,7-dioate isomerase
MMAR_2780	MMAR_2780	165.746	1.90623	0.371855	5.12628	2.95529e-07	3.12168e-06		conserved hypothetical membrane protein
MMAR_3809	tig	2148.37	0.619229	0.120803	5.12593	2.96076e-07	3.12168e-06	Rv2462c	trigger factor (TF) protein Tig
MMAR_5375	MMAR_5375	1592.42	-0.800122	0.156326	-5.11828	3.08335e-07	3.24466e-06	Rv3811	putative peptidoglycan biosynthesis protein
MMAR_0174	pks16_1	184.283	1.66469	0.325735	5.11057	3.21183e-07	3.37335e-06		polyketide synthase Pks16_1
MMAR_2712	MMAR_2712	1238.25	-0.721784	0.141319	-5.10749	3.26463e-07	3.42221e-06	Rv1836c	conserved membrane protein
MMAR_1462	MMAR_1462	153.374	-1.26951	0.248868	-5.10113	3.37624e-07	3.52565e-06		conserved hypothetical oxidoreductase
MMAR_5024	MMAR_5024	284.624	1.44867	0.283987	5.1012	3.37515e-07	3.52565e-06		conserved hypothetical dehydrogenase
MMAR_0415	mce1D	2679.08	-1.47314	0.289182	-5.09415	3.50315e-07	3.6509e-06	Rv0172	MCE-family protein Mce1D
MMAR_2992	folE_1	381.377	1.20053	0.235684	5.0938	3.50958e-07	3.6509e-06		GTP cyclohydrolase I FolE_1
MMAR_0398	MMAR_0398	31.1213	2.94567	0.579103	5.08661	3.64523e-07	3.78479e-06		conserved hypothetical protein
MMAR_0418	MMAR_0418	950.782	-1.47076	0.289289	-5.08405	3.69472e-07	3.82888e-06	Rv0175	conserved Mce associated membrane protein
MMAR_5019	MMAR_5019	78.4116	2.14717	0.422435	5.08285	3.71817e-07	3.84587e-06	Rv3531c	conserved hypothetical protein
MMAR_2607	MMAR_2607	217.711	1.50735	0.296769	5.0792	3.79027e-07	3.91302e-06		conserved hypothetical secreted protein
MMAR_0444	MMAR_0444	600.511	-1.08509	0.214259	-5.06439	4.09707e-07	4.22176e-06	Rv0204c	conserved transmembrane protein
MMAR_2202	gmk	1476.02	0.780472	0.154262	5.0594	4.20577e-07	4.3256e-06	Rv1389	guanylate kinase Gmk
MMAR_0420	MMAR_0420	161.607	-1.34045	0.265138	-5.05568	4.28855e-07	4.40243e-06	Rv0177	conserved Mce associated protein
MMAR_2284	iipA	1844.78	-1.15188	0.228079	-5.05038	4.4094e-07	4.51798e-06	Rv1477	mycobacterial invasion and intracellular persistence protein, IipA
MMAR_0607	MMAR_0607	211.639	-1.52617	0.303172	-5.03401	4.8033e-07	4.91234e-06		PE-PGRS family protein, PE_PGRS9_5
MMAR_0781	MMAR_0781	499.312	-1.30257	0.258791	-5.0333	4.82115e-07	4.92136e-06	Rv0459	conserved hypothetical protein
MMAR_0548	espG3	4530.98	0.743711	0.147857	5.02993	4.90655e-07	4.99917e-06	Rv0289	ESX-1 secretion-associated protein espG3
MMAR_5413	gltB	5189.55	0.674281	0.134302	5.02063	5.15019e-07	5.23763e-06	Rv3859c	ferredoxin-dependent glutamate synthase [NADPH] (large subunit) GltB
MMAR_0915	gpdA1	593.801	-0.934428	0.186818	-5.0018	5.67966e-07	5.76534e-06	Rv0564c	glycerol-3-phosphate dehydrogenase, GpdA1
MMAR_2198	carA	339.259	0.63123	0.126234	5.00046	5.71929e-07	5.79477e-06	Rv1383	carbamoyl-phosphate synthase small chain CarA
MMAR_1055	MMAR_1055	318.497	0.941973	0.188725	4.99124	5.9994e-07	6.06729e-06		flavin-dependent oxidoreductase
MMAR_4984	mce4D	385.125	-1.50828	0.302301	-4.98932	6.05936e-07	6.11658e-06	Rv3496c	MCE-family protein Mce4D
MMAR_0321	fusA2	634.206	-1.33963	0.26898	-4.9804	6.34534e-07	6.39343e-06	Rv0120c	elongation factor G FusA2
MMAR_4819	MMAR_4819	147.141	-1.37226	0.27575	-4.97647	6.47528e-07	6.51231e-06		conserved hypothetical protein
MMAR_4856	desA1	2611.32	-0.646626	0.129985	-4.9746	6.53819e-07	6.56347e-06	Rv0824c	acyl-[acyl-carrier protein] desaturase DesA1
MMAR_4078	MMAR_4078	127.964	-1.31224	0.264114	-4.96848	6.74808e-07	6.76173e-06	Rv1318c	adenylate cyclase
MMAR_1185	metC	1056.24	-1.23134	0.247902	-4.96704	6.79831e-07	6.79955e-06	Rv3340	O-acetylhomoserine sulfhydrylase MetC
MMAR_1046	rplX	496.072	0.749129	0.151005	4.96094	7.01522e-07	7.00366e-06	Rv0715	50S ribosomal protein L24, RplX
MMAR_4406	MMAR_4406	146.656	1.06163	0.214226	4.95566	7.20865e-07	7.18361e-06	Rv1060	conserved hypothetical protein
MMAR_0416	lprK	1947.76	-1.4447	0.292003	-4.94754	7.51563e-07	7.47586e-06	Rv0173	MCE-family lipoprotein LprK (MCE-family lipoprotein Mce1E)
MMAR_2212	MMAR_2212	27.4763	3.08701	0.624209	4.94547	7.59612e-07	7.54216e-06	Rv1403c	methyltransferase
MMAR_5128	ppa	316.928	0.961207	0.194523	4.94136	7.75779e-07	7.68868e-06	Rv3628	inorganic pyrophosphatase Ppa
MMAR_2789	MMAR_2789	65.8513	1.18937	0.240782	4.93963	7.82709e-07	7.74328e-06		monooxygenase
MMAR_2270	MMAR_2270	655.25	1.25513	0.254349	4.93468	8.02817e-07	7.92782e-06	Rv1465	nitrogen fixation related protein
MMAR_1766	MMAR_1766	362.49	-1.60927	0.326147	-4.93418	8.04878e-07	7.93379e-06		methyltransferase
MMAR_5399	MMAR_5399	284.798	1.22828	0.249409	4.92478	8.44559e-07	8.30991e-06	Rv3849	conserved protein
MMAR_3164	MMAR_3164	474.198	-2.14024	0.435236	-4.91741	8.76953e-07	8.6069e-06		conserved hypothetical protein
MMAR_5129	MMAR_5129	311.233	0.758539	0.154262	4.9172	8.77901e-07	8.6069e-06		conserved hypothetical membrane protein
MMAR_3207	MMAR_3207	429.52	1.12721	0.229293	4.916	8.8332e-07	8.64449e-06	Rv2172c	conserved protein
MMAR_5012	MMAR_5012	425.889	1.03125	0.209793	4.91556	8.85286e-07	8.6482e-06	Rv3524	conserved hypothetical membrane protein
MMAR_3445	cdh	120.841	1.81478	0.369317	4.91389	8.92886e-07	8.70683e-06	Rv2289	CDP-diacylglycerol pyrophosphatase Cdh
MMAR_2344	pks5_1	1269.45	-1.13775	0.231748	-4.90941	9.13492e-07	8.88259e-06		polyketide synthase, Pks5_1
MMAR_4697	MMAR_4697	32.7039	3.58865	0.730996	4.90927	9.14169e-07	8.88259e-06		conserved hypothetical membrane protein
MMAR_4377	MMAR_4377	166.918	-1.1715	0.238666	-4.90851	9.17724e-07	8.90127e-06	Rv1068c	PE-PGRS family protein
MMAR_3001	esxG_1	38.0374	2.64555	0.539057	4.90773	9.21365e-07	8.92071e-06	Rv0287	EsaT-6 like protein EsxG_1
MMAR_2077	MMAR_2077	810.279	-1.19798	0.244237	-4.905	9.34277e-07	9.02969e-06	Rv2623	conserved hypothetical protein
MMAR_1268	MMAR_1268	72.3438	1.76608	0.360156	4.90366	9.40682e-07	9.0755e-06		conserved hypothetical regulatory protein
MMAR_4501	MMAR_4501	683.672	-1.19513	0.243806	-4.90198	9.48757e-07	9.13723e-06		PPE family protein
MMAR_2654	cyp144A4	74.1927	-1.35864	0.277514	-4.89574	9.79359e-07	9.41532e-06	Rv1777	cytochrome P450 144A4 Cyp144A4
MMAR_0752	MMAR_0752	333.759	-0.898506	0.183621	-4.89326	9.91781e-07	9.46795e-06	Rv0435c	conserved ATPase
MMAR_1294	MMAR_1294	258.807	1.02009	0.20845	4.8937	9.89583e-07	9.46795e-06	Rv3249c	transcriptional regulatory protein (probably TetR-family)
MMAR_5343	MMAR_5343	39.2724	2.20946	0.451512	4.89347	9.90754e-07	9.46795e-06		transcriptional regulator
MMAR_p24	MMAR_p24	267.507	0.931252	0.190296	4.89371	9.8955e-07	9.46795e-06		hypothetical protein
MMAR_1433	MMAR_1433	160.321	-1.21454	0.248447	-4.88851	1.01601e-06	9.68227e-06		site-specific integrase
MMAR_0647	MMAR_0647	1432.64	-0.590544	0.120899	-4.8846	1.0364e-06	9.85933e-06	Rv0383c	conserved secreted protein
MMAR_1693	MMAR_1693	150.441	1.95915	0.401196	4.88329	1.04333e-06	9.90796e-06	Rv0213c	methyltransferase
MMAR_4821	MMAR_4821	225.843	-2.07379	0.424778	-4.88205	1.04988e-06	9.95286e-06		conserved hypothetical protein
MMAR_0945	MMAR_0945	955.97	-1.55317	0.318883	-4.87066	1.11227e-06	1.0526e-05		conserved hypothetical membrane protein
MMAR_1282	whiB2	1424.01	-0.586577	0.12046	-4.86947	1.11899e-06	1.05712e-05	Rv3260c	transcriptional regulatory protein Whib-like WhiB2
MMAR_3692	MMAR_3692	90.4135	1.86258	0.3828	4.86568	1.14062e-06	1.07569e-05		conserved hypothetical protein
MMAR_1007	MMAR_1007	696.461	-1.56994	0.322824	-4.86314	1.15539e-06	1.08774e-05	Rv0678	transcriptional regulator
MMAR_2489	MMAR_2489	185.976	-1.6573	0.340855	-4.86218	1.16099e-06	1.08925e-05		transposase for ISMyma06
MMAR_2619	MMAR_2619	185.976	-1.6573	0.340855	-4.86218	1.16099e-06	1.08925e-05		transposase for ISMyma06
MMAR_1315	desA3	2066.67	1.34501	0.276949	4.85652	1.19464e-06	1.1189e-05	Rv3229c	linoleoyl-CoA desaturase, DesA3
MMAR_4625	echA6	351.993	0.814217	0.167703	4.8551	1.20325e-06	1.12503e-05	Rv0905	enoyl-CoA hydratase EchA6
MMAR_0207	sdaA	1126.51	1.76542	0.364219	4.84714	1.25253e-06	1.1671e-05	Rv0069c	L-serine dehydratase SdaA
MMAR_5064	bphD	298.103	0.704775	0.145395	4.8473	1.25153e-06	1.1671e-05	Rv3569c	2-hydroxy-6-OXO-6-phenylhexa-2,4-dienoate hydrolase BphD
MMAR_0761	PPE10	717.75	-1.5235	0.314386	-4.84594	1.26011e-06	1.17216e-05		PPE family protein
MMAR_1476	nuoH	869.436	-1.3554	0.279776	-4.84459	1.26872e-06	1.17618e-05	Rv3152	NADH dehydrogenase I (chain H) NuoH (NADH-ubiquinone oxidoreductase chain H)
MMAR_2863	echA13	34.0938	2.10662	0.434839	4.84459	1.26874e-06	1.17618e-05	Rv1935c	enoyl-CoA hydratase EchA13
MMAR_3481	MMAR_3481	284.201	-1.02894	0.21274	-4.83661	1.32075e-06	1.22231e-05		conserved hypothetical membrane protein
MMAR_0574	MMAR_0574	646.093	-1.41288	0.292307	-4.83354	1.34123e-06	1.23916e-05		conserved hypothetical protein
MMAR_2534	MMAR_2534	944.33	-1.41039	0.29244	-4.82283	1.41536e-06	1.30544e-05		PPE family protein
MMAR_4266	MMAR_4266	27.5391	1.73164	0.359207	4.82074	1.43029e-06	1.31698e-05		PPE family protein
MMAR_5035	MMAR_5035	85.3958	1.24798	0.259046	4.81761	1.45286e-06	1.33551e-05	Rv3547	conserved hypothetical protein
MMAR_5366	MMAR_5366	617.107	1.07875	0.223989	4.81609	1.46399e-06	1.34347e-05	Rv3802c	conserved secreted protein
MMAR_0016	pknB	881.587	-0.776486	0.161699	-4.80206	1.57044e-06	1.43873e-05	Rv0014c	serine/threonine-protein kinase B PknB
MMAR_3019	MMAR_3019	304.999	-0.775471	0.16159	-4.79902	1.59448e-06	1.4583e-05		conserved hypothetical protein
MMAR_1212	MMAR_1212	54.0597	1.65723	0.34605	4.78898	1.6763e-06	1.53057e-05		conserved hypothetical membrane protein
MMAR_4328	metE	24772.6	1.37731	0.287656	4.78805	1.68411e-06	1.53513e-05	Rv1133c	5-methyltetrahydropteroyltriglutamate-- homocysteine methyltransferase MetE
MMAR_0442	mmpL11	1110.56	-1.32181	0.27621	-4.78554	1.70531e-06	1.55186e-05	Rv0202c	conserved transmembrane transport protein MmpL11
MMAR_1483	nuoA	491.132	-1.01122	0.211676	-4.77723	1.77723e-06	1.61462e-05	Rv3145	NADH dehydrogenase I (chain a) NuoA (NADH-ubiquinone oxidoreductase chain a)
MMAR_1089	rpsD	3049.02	0.585786	0.122709	4.77378	1.808e-06	1.63983e-05	Rv3458c	30S ribosomal protein S4, RpsD
MMAR_3326	MMAR_3326	113.228	-1.64535	0.345009	-4.76901	1.85134e-06	1.67635e-05	Rv0746	PE-PGRS family protein
MMAR_3953	MMAR_3953	43.0458	1.91972	0.402591	4.76841	1.85682e-06	1.67853e-05		conserved hypothetical protein
MMAR_1947	PPE44	37.1178	-2.09652	0.4397	-4.76807	1.86002e-06	1.67864e-05	Rv2770c	PPE family protein
MMAR_1078	fadE9	671.79	0.878094	0.184248	4.76583	1.88075e-06	1.69454e-05	Rv0752c	acyl-CoA dehydrogenase, FadE9
MMAR_2020	MMAR_2020	675.225	1.01561	0.213371	4.75982	1.93768e-06	1.74295e-05		conserved hypothetical protein
MMAR_2213	MMAR_2213	243.409	1.04873	0.22056	4.75484	1.98601e-06	1.78348e-05		transcriptional regulatory protein
MMAR_4503	MMAR_4503	186.51	-1.08701	0.228714	-4.75272	2.00703e-06	1.79939e-05		conserved hypothetical membrane protein
MMAR_0666	cya_1	1028.73	-1.27442	0.268219	-4.75143	2.01986e-06	1.80792e-05		membrane-anchored adenylyl cyclase Cya_1
MMAR_1711	ilvN	243.875	0.70069	0.147705	4.74384	2.09708e-06	1.87394e-05	Rv3002c	acetolactate synthase (small subunit) IlvN
MMAR_3241	MMAR_3241	305.903	-0.789626	0.166464	-4.74351	2.10049e-06	1.87394e-05	Rv2197c	conserved transmembrane protein
MMAR_4222	MMAR_4222	157.28	-1.18953	0.250962	-4.73989	2.13839e-06	1.90463e-05	Rv1216c	conserved integral membrane protein
MMAR_1274	MMAR_1274	777.215	-0.678364	0.14324	-4.73585	2.18137e-06	1.93975e-05	Rv3267	conserved hypothetical protein
MMAR_2687	mgtC	34.5207	2.10541	0.444928	4.73201	2.22303e-06	1.97357e-05	Rv1811	Mg2+ transport p-type ATPase C MgtC
MMAR_2113	MMAR_2113	93.1284	-1.85392	0.392092	-4.72828	2.26425e-06	2.00364e-05	Rv2591	PE-PGRS family protein
MMAR_4293	MMAR_4293	1683.87	-1.22092	0.258202	-4.72853	2.26152e-06	2.00364e-05	Rv1158c	conserved hypothetical secreted protein
MMAR_2116	MMAR_2116	104.146	1.70578	0.361042	4.72461	2.30552e-06	2.03686e-05		PE-PGRS family protein
MMAR_0898	MMAR_0898	299.678	-0.7658	0.162203	-4.72124	2.3441e-06	2.06759e-05		conserved hypothetical protein
MMAR_4885	cpsY	95.5199	1.59068	0.337531	4.71269	2.44472e-06	2.15286e-05	Rv0806c	UDP-glucose-4-epimerase, CpsY
MMAR_4483	cyp135B3	39.5081	2.69852	0.57312	4.70847	2.49582e-06	2.19431e-05		cytochrome P450 135B3 Cyp135B3
MMAR_2452	MMAR_2452	120.805	1.05568	0.224257	4.70745	2.50833e-06	2.20175e-05	Rv1645c	conserved hypothetical protein
MMAR_0725	MMAR_0725	1673.06	-1.26647	0.269084	-4.70659	2.51895e-06	2.20325e-05		conserved hypothetical membrane protein
MMAR_0740	ctpH	1805.75	-0.93716	0.199112	-4.70669	2.51769e-06	2.20325e-05	Rv0425c	metal cation transporting p-type ATPase CtpH
MMAR_5164	MMAR_5164	1015.81	-0.690036	0.146619	-4.70633	2.52215e-06	2.20325e-05	Rv3676	conserved regulatory protein
MMAR_4605	MMAR_4605	32.1473	1.73298	0.368279	4.70561	2.53107e-06	2.20749e-05		conserved hypothetical protein
MMAR_0052	MMAR_0052	133.983	-1.08098	0.229841	-4.70315	2.56173e-06	2.23067e-05	Rv0037c	conserved integral membrane protein
MMAR_3191	ftsQ	558.45	-1.05692	0.225009	-4.69722	2.6373e-06	2.29281e-05	Rv2151c	cell division protein FtsQ
MMAR_1909	MMAR_1909	44.1437	3.37474	0.719117	4.69289	2.69367e-06	2.33437e-05		conserved hypothetical protein
MMAR_4110	MMAR_4110	1203.09	-1.61117	0.343316	-4.69297	2.69273e-06	2.33437e-05		aldehyde dehydrogenase
MMAR_3820	MMAR_3820	217.706	-1.26728	0.270132	-4.69134	2.71426e-06	2.34849e-05	Rv2469c	conserved hypothetical protein
MMAR_1648	MMAR_1648	323.489	1.16756	0.248968	4.68961	2.73726e-06	2.36463e-05	Rv3046c	conserved protein
MMAR_4551	MMAR_4551	2572.12	0.621712	0.132681	4.68578	2.78895e-06	2.40547e-05	Rv0950c	conserved hypothetical protein
MMAR_2968	MMAR_2968	128.607	0.838436	0.178963	4.68497	2.80007e-06	2.41125e-05	Rv1995	conserved hypothetical protein
MMAR_1096	MMAR_1096	217.808	1.49875	0.320384	4.67799	2.89704e-06	2.48777e-05		conserved hypothetical membrane protein
MMAR_1982	pknH_2	429.963	-1.5042	0.321554	-4.67792	2.89806e-06	2.48777e-05		transmembrane serine/threonine-protein kinase H PknH_2
MMAR_4710	MMAR_4710	205.503	-1.50149	0.321033	-4.67706	2.91012e-06	2.49419e-05		MCE-family protein
MMAR_1365	whiB7	367.672	-2.69605	0.57662	-4.6756	2.93095e-06	2.5081e-05	Rv3197A	transcriptional regulatory protein Whib-like WhiB7
MMAR_0861	MMAR_0861	270.842	1.47725	0.316134	4.67287	2.97023e-06	2.53258e-05		glycine-sarcosine methyltransferase
MMAR_1484	MMAR_1484	295.694	-0.919286	0.196738	-4.67264	2.9735e-06	2.53258e-05	Rv3144c	PPE family protein
MMAR_4329	MMAR_4329	467.426	1.14046	0.244038	4.67328	2.96421e-06	2.53258e-05		conserved hypothetical membrane protein
MMAR_2064	MMAR_2064	357.189	-1.29646	0.277545	-4.67119	2.99465e-06	2.54662e-05		fatty-acid-CoA ligase
MMAR_2460	MMAR_2460	175.627	-1.58532	0.339458	-4.67015	3.00985e-06	2.55556e-05	Rv3812	PE-PGRS family protein
MMAR_0255	mmpL5_4	1206.7	-0.831726	0.178195	-4.66751	3.04871e-06	2.58453e-05		conserved transmembrane transport protein, MmpL5_4
MMAR_0285	MMAR_0285	164.295	-1.32144	0.28334	-4.6638	3.10423e-06	2.62751e-05	Rv0104	conserved hypothetical protein
MMAR_4374	desA2	3172.6	-0.718692	0.154176	-4.6615	3.13914e-06	2.65294e-05	Rv1094	acyl-[acyl-carrier protein] desaturase DesA2
MMAR_0368	MMAR_0368	1631.58	-1.77883	0.38186	-4.65833	3.18784e-06	2.68577e-05		peptide synthetase Nrp (peptide synthase)
MMAR_2356	ileS	584.42	0.561619	0.120558	4.65851	3.18511e-06	2.68577e-05	Rv1536	isoleucyl-tRNA synthetase IleS
MMAR_0410	yrbE1A	2001.4	-1.15989	0.249079	-4.65672	3.21294e-06	2.70274e-05	Rv0167	conserved hypothetical integral membrane protein YrbE1A
MMAR_0369	MMAR_0369	373.485	-1.35307	0.291043	-4.64903	3.33494e-06	2.79674e-05		PE family protein
MMAR_0900	bpoC	398.729	0.733029	0.157669	4.64918	3.33264e-06	2.79674e-05	Rv0554	bromoperoxidase BpoC
MMAR_2640	MMAR_2640	37.0159	1.76715	0.380478	4.64456	3.40809e-06	2.85369e-05	Rv3322c	methyltransferase
MMAR_2147	MMAR_2147	895.585	1.46015	0.314453	4.64345	3.42646e-06	2.85591e-05		metal cation-transporting p-type ATPase C
MMAR_3247	MMAR_3247	538.498	0.701595	0.151077	4.64395	3.41802e-06	2.85591e-05	Rv2203	conserved protein
MMAR_3694	mbtC	206.365	1.33661	0.287846	4.64348	3.42595e-06	2.85591e-05		polyketide synthase MbtC
MMAR_2282	acn	2377.32	0.688483	0.148635	4.63203	3.6209e-06	3.01336e-05	Rv1475c	aconitate hydratase Acn
MMAR_1773	ppsD	6967.98	1.03881	0.224309	4.63115	3.63648e-06	3.02172e-05	Rv2934	phenolpthiocerol synthesis type-I polyketide synthase PpsD
MMAR_4372	phoH2	1789.72	-1.05434	0.22769	-4.63058	3.64636e-06	3.02532e-05	Rv1095	PhoH-like protein PhoH2
MMAR_4030	MMAR_4030	251.12	1.05489	0.228017	4.62635	3.72164e-06	3.0784e-05		acyl-CoA dehydrogenase
MMAR_4982	mce4F	1824.35	-1.46994	0.317712	-4.62665	3.71623e-06	3.0784e-05	Rv3494c	MCE-family protein Mce4F
MMAR_2877	cyp278A1	44.4359	2.59647	0.561364	4.62529	3.74078e-06	3.08954e-05		cytochrome P450 278A1 Cyp278A1
MMAR_0216	MMAR_0216	116.16	-1.13873	0.246274	-4.62384	3.76709e-06	3.10188e-05	Rv0073	glutamine-transport ATP-binding protein ABC transporter
MMAR_5188	MMAR_5188	28.0261	-4.12414	0.891878	-4.62411	3.7621e-06	3.10188e-05		conserved hypothetical protein
MMAR_3287	MMAR_3287	420.563	-0.70594	0.152825	-4.61927	3.85098e-06	3.16617e-05	Rv2219	conserved transmembrane protein
MMAR_0773	MMAR_0773	177.431	-1.14129	0.247106	-4.61863	3.86282e-06	3.16635e-05	Rv0452	conserved hypothetical regulatory protein
MMAR_0825	MMAR_0825	101.266	-1.43679	0.311078	-4.61874	3.86072e-06	3.16635e-05	Rv0499	conserved hypothetical protein
MMAR_5009	MMAR_5009	117.204	0.998381	0.216194	4.61799	3.87484e-06	3.17143e-05		conserved hypothetical oxidoreductase
MMAR_0239	MMAR_0239	212.389	1.84622	0.399958	4.61603	3.91145e-06	3.1966e-05		monooxygenase
MMAR_2143	MMAR_2143	94.7558	2.3235	0.503432	4.61532	3.92487e-06	3.20067e-05		conserved hypothetical protein
MMAR_3679	MMAR_3679	50.02	1.50958	0.327093	4.61515	3.92817e-06	3.20067e-05		conserved hypothetical regulatory protein
MMAR_2290	inhA	569.727	0.815921	0.177164	4.60546	4.11548e-06	3.34828e-05	Rv1484	enoyl-[acyl-carrier-protein] reductase, InhA
MMAR_5445	eccCa1	1725.26	-0.642333	0.139672	-4.59886	4.24803e-06	3.45097e-05	Rv3870	ESX conserved component eccCa1. Possible transmembrane protein
MMAR_1301	lpqB	504.589	-0.953611	0.207419	-4.59752	4.27552e-06	3.46814e-05	Rv3244c	conserved lipoprotein LpqB
MMAR_1373	MMAR_1373	26.5947	3.35351	0.729471	4.59718	4.28243e-06	3.46858e-05	Rv2812	transposase for ISMyma05
MMAR_1954	fadE18_1	300.945	-1.28737	0.280335	-4.59224	4.38518e-06	3.54653e-05		acyl-CoA dehydrogenase FadE18_1
MMAR_4313	MMAR_4313	27.8337	4.34419	0.946087	4.59175	4.39554e-06	3.54964e-05		chalcone synthase
MMAR_3667	glyS	642.526	0.795843	0.17348	4.58752	4.48541e-06	3.61686e-05	Rv2357c	glycyl-tRNA synthetase GlyS
MMAR_2939	MMAR_2939	26.4771	1.89568	0.413387	4.58573	4.52413e-06	3.64269e-05		transcriptional regulatory protein
MMAR_1006	mmpS5	456.944	-0.967382	0.210982	-4.58513	4.53702e-06	3.64769e-05	Rv0677c	conserved transmembrane proteinm, MmpS5
MMAR_0409	fadD5	629.612	-1.43367	0.313413	-4.57437	4.77649e-06	3.83456e-05	Rv0166	fatty-acid-CoA ligase FadD5
MMAR_3780	MMAR_3780	60.1233	1.38674	0.303588	4.56784	4.92767e-06	3.95011e-05		monooxygenase
MMAR_0072	rpsF	1253.41	1.2339	0.270173	4.56706	4.94623e-06	3.95347e-05	Rv0053	30S ribosomal protein S6 RpsF
MMAR_1299	mtrA	1437.37	-0.914484	0.200235	-4.56705	4.94637e-06	3.95347e-05	Rv3246c	two component sensory transduction transcriptional regulatory protein MtrA
MMAR_3193	murG	894.595	-0.841064	0.184174	-4.56669	4.95484e-06	3.95444e-05	Rv2153c	UDP-N-acetylglucosamine-N-acetylmuramyl- (pentapeptide) pyrophosphoryl-undecaprenol-N-acetylglucosamine transferase MurG
MMAR_0576	MMAR_0576	194.422	-1.01089	0.221502	-4.56378	5.02401e-06	4.00378e-05		monooxygenase
MMAR_4621	MMAR_4621	127.731	-1.28449	0.281543	-4.56232	5.05917e-06	4.02592e-05		PPE family protein
MMAR_p09	MMAR_p09	285.755	1.3337	0.292509	4.55952	5.12705e-06	4.07399e-05		pyridine nucleotide-disulfide oxidoreductase
MMAR_1817	xerC	193.407	-1.90631	0.418272	-4.55759	5.17451e-06	4.10571e-05	Rv2894c	integrase/recombinase XerC
MMAR_0110	MMAR_0110	413.907	-1.63617	0.359035	-4.55713	5.18569e-06	4.1086e-05	Rv0063	oxidoreductase
MMAR_1672	MMAR_1672	1092.54	1.11324	0.244504	4.55307	5.28697e-06	4.18276e-05		tryptophan-rich sensory protein
MMAR_3900	MMAR_3900	18.8968	2.08357	0.457685	4.5524	5.30373e-06	4.18994e-05		conserved hypothetical phage protein
MMAR_0984	amiD	141.945	-1.32335	0.290752	-4.55147	5.32722e-06	4.20242e-05	Rv3375	amidase, AmiD
MMAR_3806	MMAR_3806	601.756	-1.12093	0.246822	-4.54146	5.58671e-06	4.40075e-05		conserved integral membrane transport protein
MMAR_1016	MMAR_1016	83.2165	1.82976	0.402967	4.54072	5.60621e-06	4.40338e-05	Rv0687	short-chain dehydrogenase/reductase
MMAR_3558	MMAR_3558	463.707	1.15112	0.253508	4.54077	5.60483e-06	4.40338e-05	Rv3329	aminotransferase (adenosylmethionine-8-amino-7-oxononanoate) BioA
MMAR_0533	MMAR_0533	42.8004	1.82348	0.401701	4.5394	5.64137e-06	4.42462e-05	Rv0273c	transcriptional regulatory protein
MMAR_2822	MMAR_2822	125.587	-1.28932	0.284076	-4.53866	5.6614e-06	4.43395e-05	Rv1753c	PPE family protein
MMAR_4236	MMAR_4236	546.636	0.631063	0.139081	4.53739	5.69554e-06	4.45428e-05	Rv1201c	transferase
MMAR_5087	MMAR_5087	1839.17	-1.1752	0.259145	-4.5349	5.76318e-06	4.50073e-05	Rv3587c	conserved membrane protein
MMAR_4618	MMAR_4618	104.026	1.14129	0.251791	4.53267	5.82433e-06	4.54198e-05		conserved hypothetical protein
MMAR_5068	fadE34	143.58	1.31861	0.291119	4.52944	5.91391e-06	4.60524e-05	Rv3573c	acyl-CoA dehydrogenase FadE34
MMAR_3657	plcB_4	137.181	-1.8081	0.399292	-4.52826	5.94718e-06	4.62454e-05	Rv2351c	membrane-associated phospholipase C 2 PlcB_4
MMAR_3562	MMAR_3562	38.8224	1.35721	0.3	4.52404	6.06692e-06	4.70423e-05		conserved hypothetical protein
MMAR_4981	MMAR_4981	409.603	-0.78884	0.174362	-4.52416	6.06357e-06	4.70423e-05	Rv3493c	conserved hypothetical alanine and valine rich MCE-associated protein
MMAR_0546	esxG	3759.99	0.786933	0.174132	4.51919	6.20772e-06	4.7998e-05	Rv0287	EsaT-6 like protein EsxG
MMAR_3951	MMAR_3951	80.5011	1.8116	0.400868	4.51919	6.20778e-06	4.7998e-05		hypothetical protein
MMAR_1351	MMAR_1351	420.488	-0.930338	0.205902	-4.51835	6.23236e-06	4.81198e-05	Rv3207c	conserved hypothetical protein
MMAR_0435	MMAR_0435	672.897	0.940071	0.208171	4.51586	6.30594e-06	4.86191e-05	Rv0192	conserved secretory protein
MMAR_3696	mbtH_1	18.1748	2.16698	0.480266	4.51205	6.4205e-06	4.94324e-05	Rv2377c	conserved hypothetical protein MbtH_1
MMAR_5029	MMAR_5029	133.226	1.42842	0.316655	4.51095	6.45376e-06	4.96184e-05	Rv3542c	conserved hypothetical protein
MMAR_1443	MMAR_1443	354.777	1.72494	0.382531	4.50929	6.50453e-06	4.99383e-05		conserved hypothetical protein
MMAR_5349	MMAR_5349	422.71	-0.538163	0.119376	-4.50812	6.54057e-06	5.01444e-05		conserved hypothetical protein
MMAR_0171	MMAR_0171	162.999	1.74463	0.387286	4.50476	6.64492e-06	5.08729e-05		ATP-binding protein ABC transporter
MMAR_5081	ispF	191.523	-1.06158	0.236099	-4.49633	6.91376e-06	5.28568e-05	Rv3581c	2C-methyl-D-erythritol 2,4-cyclodiphosphate synthase IspF
MMAR_3088	MMAR_3088	111.35	1.53598	0.341868	4.49292	7.02541e-06	5.35601e-05		conserved protein
MMAR_3636	MMAR_3636	25.8228	2.60647	0.580098	4.49316	7.01729e-06	5.35601e-05		methylase
MMAR_5361	fadE35	320.041	-0.908754	0.20231	-4.49188	7.05981e-06	5.37472e-05	Rv3797	acyl-CoA dehydrogenase FadE35
MMAR_3897	MMAR_3897	11.656	3.09325	0.688957	4.48976	7.13032e-06	5.42083e-05		conserved hypothetical phage-related protein
MMAR_0771	mmpL5_2	1952.57	-0.878309	0.195678	-4.48853	7.17156e-06	5.44459e-05	Rv0450c	conserved transmembrane transport protein MmpL5_2
MMAR_2528	engA	832.23	-0.944614	0.210549	-4.48644	7.24229e-06	5.49064e-05	Rv1713	GTP-binding protein, EngA
MMAR_0834	coxS_1	67.431	-1.43624	0.320525	-4.48092	7.43231e-06	5.62688e-05		carbon monoxyde dehydrogenase (small chain), CoxS_1
MMAR_5053	fadE33	119.288	1.74866	0.390296	4.48035	7.45207e-06	5.63401e-05	Rv3564	acyl-CoA dehydrogenase FadE33
MMAR_3950	MMAR_3950	76.628	1.57844	0.352343	4.47983	7.47024e-06	5.63993e-05		phage-related integrase
MMAR_1430	MMAR_1430	54.9109	-1.57613	0.35215	-4.47573	7.61516e-06	5.74139e-05	Rv0968,Rv1993c	conserved hypothetical protein
MMAR_3200	pbpB	1444.32	-0.784338	0.175371	-4.47244	7.73312e-06	5.82227e-05	Rv2163c	penicillin-binding membrane protein PbpB
MMAR_1977	recA	764.643	0.622473	0.139403	4.46528	7.99651e-06	6.01227e-05		recombinase A RecA
MMAR_0842	hemA	2145.72	-0.654834	0.146739	-4.46257	8.09819e-06	6.07701e-05	Rv0509	glutamyl-tRNA reductase HemA
MMAR_1581	MMAR_1581	142.608	1.12933	0.253077	4.46239	8.10491e-06	6.07701e-05		conserved hypothetical membrane protein
MMAR_3754	MMAR_3754	57.8462	-2.08009	0.46628	-4.46103	8.15648e-06	6.10728e-05		conserved hypothetical membrane protein
MMAR_4627	MMAR_4627	23.6247	-3.19246	0.716044	-4.45846	8.25501e-06	6.17257e-05		conserved two-domain transmembrane protein
MMAR_1388	hpx	1788.9	-1.46355	0.328625	-4.45356	8.44579e-06	6.30657e-05	Rv3171c	non-heme haloperoxidase Hpx
MMAR_3814	dctA	157.134	0.86245	0.193716	4.45213	8.50215e-06	6.33998e-05	Rv2443	C4-dicarboxylate-transport transmembrane protein DctA
MMAR_3293	glnE	963.186	-0.869059	0.195217	-4.45176	8.51696e-06	6.34234e-05	Rv2221c	glutamate-ammonia-ligase adenylyltransferase GlnE
MMAR_3231	fadD15	1061.71	-0.679564	0.15276	-4.44857	8.64454e-06	6.42857e-05	Rv2187	long-chain-fatty-acid-CoA ligase FadD15
MMAR_0066	MMAR_0066	1202.47	1.03801	0.233365	4.448	8.66724e-06	6.43178e-05	Rv0047c	conserved hypothetical protein
MMAR_0917	MMAR_0917	292.862	-0.940829	0.211523	-4.44787	8.67246e-06	6.43178e-05	Rv0565c	Flavin-binding monooxygenase
MMAR_4492	arcA	218.362	0.707369	0.159093	4.44627	8.73749e-06	6.4712e-05	Rv1001	arginine deiminase ArcA
MMAR_3833	plsB2	629.466	-0.666656	0.150225	-4.43771	9.09205e-06	6.72466e-05	Rv2482c	glycerol-3-phosphate acyltransferase PlsB2
MMAR_3120	pyrD	288.087	-0.918501	0.207081	-4.43546	9.18738e-06	6.78596e-05	Rv2139	dihydroorotate dehydrogenase PyrD
MMAR_1629	MMAR_1629	54.6486	1.89481	0.427317	4.43419	9.24171e-06	6.81685e-05		acetyl-CoA acetyltransferase
MMAR_1106	rplM	1590.94	0.746949	0.168519	4.43244	9.31719e-06	6.86324e-05	Rv3443c	50S ribosomal protein L13, RplM
MMAR_2965	nadR	93.8625	-1.09059	0.246378	-4.42651	9.57706e-06	7.03566e-05	Rv0212c	predicted ATPase/kinase, NadR
MMAR_5233	MMAR_5233	848.074	-0.731261	0.165194	-4.42669	9.5689e-06	7.03566e-05	Rv3717	N-acetylmuramoyl-L-alanine amidase
MMAR_3560	MMAR_3560	40.3246	1.74474	0.394597	4.42157	9.79859e-06	7.18871e-05		transcriptional regulatory protein
MMAR_4712	MMAR_4712	230.113	-1.15913	0.262246	-4.42003	9.86872e-06	7.23043e-05		conserved hypothetical membrane protein
MMAR_0832	MMAR_0832	464.221	0.66664	0.150851	4.4192	9.90664e-06	7.24847e-05		conserved hypothetical protein
MMAR_3698	mbtA	266.132	1.02905	0.232983	4.41686	1.00145e-05	7.31757e-05	Rv2384	bifunctional enzyme MbtA: salicyl-AMP ligase (SAL-AMP ligase) + salicyl-S-ACP synthetase
MMAR_2348	MMAR_2348	133.449	1.40426	0.318039	4.41536	1.00841e-05	7.35859e-05	Rv1535	conserved hypothetical protein
MMAR_p05	MMAR_p05	321.767	-1.21387	0.275054	-4.41319	1.01859e-05	7.4229e-05		hypothetical protein
MMAR_1599	MMAR_1599	23.3925	2.81353	0.637744	4.4117	1.02563e-05	7.46421e-05		transposase
MMAR_0335	MMAR_0335	792.516	-0.880114	0.199571	-4.41003	1.03358e-05	7.51204e-05		flavodoxin oxidoreductase
MMAR_3362	aofH_1	208.454	-0.888334	0.201553	-4.40745	1.04595e-05	7.59185e-05		flavin-containing monoamine oxidase AofH_1
MMAR_5221	asd	868.559	-0.581999	0.132062	-4.40699	1.04815e-05	7.59767e-05	Rv3708c	aspartate-semialdehyde dehydrogenase Asd
MMAR_1519	MMAR_1519	609.987	-1.873	0.425181	-4.40518	1.05698e-05	7.65155e-05	Rv3130c	conserved hypothetical protein
MMAR_0215	MMAR_0215	179.383	-0.848348	0.192885	-4.39822	1.09144e-05	7.89054e-05	Rv0072	glutamine-transport transmembrane protein ABC transporter
MMAR_0599	MMAR_0599	538.61	-0.841866	0.191537	-4.39533	1.10605e-05	7.98555e-05	Rv0320	conserved hypothetical secreted protein
MMAR_3319	MMAR_3319	29.8634	-2.72284	0.619649	-4.39417	1.11197e-05	8.01765e-05		dehydrogenase
MMAR_4518	MMAR_4518	1512.17	-1.03862	0.236383	-4.39378	1.11396e-05	8.0214e-05		conserved hypothetical transmembrane protein
MMAR_1478	nuoF	716.568	-1.3508	0.307814	-4.38835	1.14215e-05	8.21352e-05	Rv3150	NADH dehydrogenase I (chain F) NuoF (NADH-ubiquinone oxidoreductase chain F)
MMAR_1477	nuoG	2005.99	-1.72089	0.393108	-4.37766	1.1996e-05	8.61531e-05	Rv3151	NADH dehydrogenase I (chain G) NuoG (NADH-ubiquinone oxidoreductase chain G)
MMAR_0897	fadD8	330.685	0.87327	0.199546	4.37629	1.20715e-05	8.6581e-05	Rv0551c	fatty-acid-CoA synthase, FadD8
MMAR_3917	MMAR_3917	16.9153	2.18257	0.498778	4.37585	1.20961e-05	8.66439e-05		hypothetical protein
MMAR_5342	MMAR_5342	129.518	1.36392	0.311887	4.37312	1.22484e-05	8.76197e-05		conserved protein
MMAR_1346	rhlE	4002.86	-0.631124	0.144367	-4.37166	1.23308e-05	8.80934e-05	Rv3211	ATP-dependent RNA helicase RhlE
MMAR_0603	udgA	76.8857	2.00919	0.460415	4.36386	1.27787e-05	9.1174e-05	Rv0322	UDP-glucose dehydrogenase UdgA
MMAR_4694	cyp150A6	36.792	1.48193	0.340185	4.35623	1.3232e-05	9.42845e-05		cytochrome P450 150A6 Cyp150A6
MMAR_2770	MMAR_2770	88.6732	-1.88448	0.433008	-4.35206	1.34866e-05	9.59734e-05	Rv1882c	short-chain type dehydrogenase/reductase
MMAR_5218	MMAR_5218	447.603	-0.572117	0.131525	-4.34988	1.36214e-05	9.68062e-05	Rv3705A	conserved hypothetical proline rich protein
MMAR_0775	MMAR_0775	676.102	-0.849754	0.195406	-4.34867	1.36968e-05	9.72155e-05		conserved transmembrane transport protein - MmpL family
MMAR_2208	lipH	247.959	-0.85166	0.195982	-4.34561	1.38887e-05	9.84488e-05	Rv1399c	lipase LipH
MMAR_2762	MMAR_2762	144.402	1.1478	0.264226	4.34401	1.39908e-05	9.90438e-05		conserved hypothetical protein
MMAR_2274	MMAR_2274	335.804	-1.43163	0.330465	-4.33215	1.47659e-05	0.000104395		PE-PGRS family protein
MMAR_1767	mas	21000.1	0.648784	0.150081	4.32289	1.54002e-05	0.000108598	Rv2940c	multifunctional mycocerosic acid synthase membrane-associated Mas
MMAR_3546	PPE5	299.153	-1.97653	0.457212	-4.32301	1.53918e-05	0.000108598		PPE family protein
MMAR_0339	MMAR_0339	126.187	1.16982	0.270898	4.31831	1.57229e-05	0.000110731		conserved hypothetical protein
MMAR_1831	mpt53	74.3644	1.46791	0.339994	4.31746	1.57832e-05	0.000111012	Rv2878c	soluble secreted antigen Mpt53 precursor
MMAR_4922	MMAR_4922	1508.87	-1.82009	0.421626	-4.31683	1.58287e-05	0.000111188		conserved hypothetical protein
MMAR_0537	MMAR_0537	110.123	1.67879	0.389091	4.31465	1.59857e-05	0.000112147	Rv0276	conserved hypothetical protein
MMAR_3838	cobQ1	124.487	0.834697	0.193479	4.31414	1.60222e-05	0.000112259	Rv0255c	cobyric acid synthase CobQ1
MMAR_2999	MMAR_2999	22.7991	2.52313	0.585411	4.31001	1.63249e-05	0.000114232		conserved hypothetical protein
MMAR_0654	MMAR_0654	96.0648	-1.33124	0.309382	-4.30289	1.68587e-05	0.000117817	Rv0376c	conserved hypothetical protein
MMAR_3494	MMAR_3494	155.365	-1.0321	0.240167	-4.29743	1.72791e-05	0.0001206	Rv3812	PE-PGRS family protein
MMAR_1259	MMAR_1259	410.579	0.987441	0.229904	4.29502	1.74675e-05	0.000121759	Rv3277	conserved hypothetical membrane protein
MMAR_3835	MMAR_3835	1556.75	-0.550938	0.12844	-4.28947	1.79103e-05	0.000124686	Rv2484c	conserved hypothetical membrane protein
MMAR_0241	adhD	50.7956	1.77167	0.413105	4.28866	1.79755e-05	0.00012498		zinc-type alcohol dehydrogenase AdhD
MMAR_4043	MMAR_4043	581.807	-0.779088	0.181763	-4.28629	1.81678e-05	0.000126157	Rv1339	conserved hypothetical metal-dependent hydrolase
MMAR_4217	MMAR_4217	161.7	-1.08403	0.253203	-4.28127	1.85834e-05	0.000128878	Rv1220c	methyltransferase
MMAR_0557	MMAR_0557	212.11	1.2593	0.294409	4.27739	1.891e-05	0.000130977	Rv0307c	conserved protein
MMAR_4711	MMAR_4711	295.629	-1.2658	0.296027	-4.27594	1.90329e-05	0.00013166		conserved hypothetical membrane protein
MMAR_2525	MMAR_2525	171.715	-0.824118	0.192797	-4.27453	1.91542e-05	0.000132331	Rv1710	transcriptional regulator
MMAR_1135	MMAR_1135	833.854	-1.24424	0.291399	-4.26989	1.95567e-05	0.000134941	Rv3413c	conserved hypothetical protein
MMAR_1598	MMAR_1598	11.6278	2.66966	0.625764	4.26624	1.98796e-05	0.000136823		transposase
MMAR_1744	MMAR_1744	1042.74	0.621832	0.145751	4.26641	1.98645e-05	0.000136823	Rv2971	oxidoreductase
MMAR_3151	MMAR_3151	116.149	-1.23001	0.288789	-4.2592	2.05158e-05	0.000141023		medium chain fatty-acid-CoA ligase
MMAR_0424	MMAR_0424	64.5043	2.18833	0.514034	4.25717	2.07027e-05	0.000141959	Rv0181c	conserved hypothetical protein
MMAR_5381	namH	417.28	0.864348	0.203034	4.25716	2.0704e-05	0.000141959	Rv3818	UDP-MurNAc hydroxylase, NamH
MMAR_5066	hmp	77.9343	1.70917	0.401584	4.25608	2.08045e-05	0.000142469	Rv3571	flavodoxin reductase Hmp
MMAR_2335	MMAR_2335	388.633	-0.68246	0.160385	-4.25515	2.0891e-05	0.000142882		predicted pyridoxal phosphate-dependent enzyme
MMAR_1758	MMAR_1758	776.019	0.68735	0.16157	4.2542	2.09801e-05	0.000143312	Rv2951c	ketoreductase
MMAR_1981	MMAR_1981	490.54	-0.748168	0.176059	-4.24952	2.14225e-05	0.000145977	Rv2731	conserved protein
MMAR_2275	ctpD	1088.68	-1.50811	0.354891	-4.24951	2.14239e-05	0.000145977	Rv1469	cation transporter p-type ATPase D CtpD
MMAR_0544	PE5	463.084	0.817234	0.192339	4.24891	2.1481e-05	0.000146184	Rv0285	PE family protein
MMAR_1180	MMAR_1180	1067.91	-1.59922	0.376456	-4.24808	2.15609e-05	0.000146545		Fatty acyl-AMP ligase FadD28_1 and polyketide synthase
MMAR_0814	gpm1	334.979	0.756544	0.178128	4.24718	2.16476e-05	0.000146951	Rv0489	phosphoglycerate mutase 1 Gpm1
MMAR_3438	MMAR_3438	33.7567	2.15608	0.508617	4.2391	2.24416e-05	0.000152151		transcriptional regulatory protein (probably TetR-family)
MMAR_0168	MMAR_0168	42.1881	2.11788	0.499645	4.23878	2.24737e-05	0.000152179		conserved protein
MMAR_1208	MMAR_1208	22.8966	-4.1874	0.988261	-4.23714	2.26387e-05	0.000152916		PE-PGRS family protein
MMAR_1418	MMAR_1418	604.945	-0.711206	0.167841	-4.23737	2.2615e-05	0.000152916		PPE family protein
MMAR_4113	dhaA	16.1844	-4.47621	1.05737	-4.23335	2.30235e-05	0.000155323		haloalkane dehalogenase DhaA
MMAR_1225	glpD2	702.021	-0.555413	0.13131	-4.2298	2.33899e-05	0.0001576	Rv3302c	glycerol-3-phosphate dehydrogenase GlpD2
MMAR_3774	MMAR_3774	241.98	0.962141	0.227724	4.22503	2.38904e-05	0.000160773		conserved hypothetical membrane protein
MMAR_4986	mce4B	467.52	-1.40874	0.334199	-4.21526	2.49492e-05	0.000167692	Rv3498c	MCE-family protein Mce4B
MMAR_2144	MMAR_2144	69.6025	1.35572	0.321861	4.21211	2.52993e-05	0.000169835		conserved hypothetical membrane protein
MMAR_1762	pks15/1	8328.01	-1.17022	0.27808	-4.20823	2.57381e-05	0.000172569	Rv2946c	polyketide synthase Pks15/1
MMAR_0830	MMAR_0830	1586.69	-0.528119	0.125544	-4.20665	2.59186e-05	0.000173565	Rv0502	conserved protein
MMAR_1383	MMAR_1383	120.305	1.9445	0.462554	4.20383	2.62439e-05	0.000175528		hypothetical protein
MMAR_0259	MMAR_0259	49.2178	1.46781	0.349558	4.19904	2.6805e-05	0.000179035	Rv0098	conserved hypothetical protein
MMAR_4983	lprN	608.614	-1.20449	0.286866	-4.19879	2.6834e-05	0.000179035	Rv3495c	MCE-family lipoprotein LprN
MMAR_5472	MMAR_5472	171.089	-0.978884	0.233168	-4.19819	2.69059e-05	0.000179296	Rv3908	conserved hypothetical protein
MMAR_0108	MMAR_0108	61.8439	1.54058	0.367508	4.19196	2.76549e-05	0.000184062		transcriptional regulatory protein
MMAR_4539	MMAR_4539	266.454	-0.86284	0.205987	-4.18881	2.80426e-05	0.000186415	Rv0966c	conserved hypothetical protein
MMAR_0412	mce1A	1553.28	-1.17845	0.281376	-4.18816	2.81231e-05	0.000186722		MCE-family protein Mce1A
MMAR_3237	ctaE	3587.67	0.516132	0.123343	4.18451	2.85778e-05	0.00018951	Rv2193	cytochrome C oxidase (subunit III) CtaE
MMAR_4950	atsD	207.09	-1.15521	0.27612	-4.18373	2.8676e-05	0.00018993	Rv0663	arylsulfatase AtsD
MMAR_2586	MMAR_2586	844.805	-0.966184	0.231206	-4.17889	2.92935e-05	0.000193785	Rv1754c	conserved secreted protein
MMAR_0017	pknA	647.955	-0.778665	0.186665	-4.17146	3.02652e-05	0.000199948	Rv0015c	serine/threonine-protein kinase a PknA
MMAR_1034	rplB	4076.06	0.480904	0.115291	4.17121	3.02985e-05	0.000199948	Rv0704	50S ribosomal protein L2, RplB
MMAR_2805	MMAR_2805	29.9127	1.81266	0.434718	4.16973	3.04963e-05	0.00020101		hypothetical protein
MMAR_0608	MMAR_0608	253.799	-2.06512	0.495622	-4.16671	3.09021e-05	0.000203194	Rv1818c	PE-PGRS family protein
MMAR_4037	MMAR_4037	570.079	0.630249	0.151256	4.16677	3.0894e-05	0.000203194	Rv1348	transmembrane ATP-binding protein ABC transporter
MMAR_1157	MMAR_1157	53.1703	2.58547	0.620819	4.16461	3.11884e-05	0.000204829	Rv3371	conserved hypothetical protein
MMAR_2315	MMAR_2315	404.318	-1.5783	0.37901	-4.16428	3.12343e-05	0.000204884		conserved hypothetical methyltransferase
MMAR_3613	MMAR_3613	142.708	-1.21104	0.290952	-4.16233	3.15021e-05	0.000206392		conserved hypothetical secreted protein
MMAR_0471	MMAR_0471	99.051	2.65351	0.638026	4.15894	3.19728e-05	0.000208973		enoyl-CoA hydratase
MMAR_5561	MMAR_5561	40.6661	2.41005	0.579473	4.15904	3.19588e-05	0.000208973		conserved hypothetical protein
MMAR_3272	MMAR_3272	201.413	-0.879158	0.211664	-4.15355	3.27358e-05	0.000213704		fatty acyl-AMP ligase
MMAR_1058	MMAR_1058	77.0819	1.79513	0.432333	4.15219	3.29306e-05	0.000214719		O-methyltransferase
MMAR_1052	rpsE	2831.39	0.450234	0.108539	4.14814	3.35188e-05	0.000218292	Rv0721	30S ribosomal protein S5, RpsE
MMAR_0642	MMAR_0642	57.388	1.26407	0.304793	4.14731	3.36405e-05	0.000218824	Rv0355c	PPE family protein
MMAR_2816	MMAR_2816	41.6588	2.34959	0.566653	4.14644	3.37688e-05	0.000218948	Rv2034	ArsR-type repressor
MMAR_3773	MMAR_3773	333.832	1.1375	0.274336	4.14636	3.37801e-05	0.000218948		conserved protein
MMAR_4648	serC	860.328	0.536406	0.129355	4.14679	3.37173e-05	0.000218948	Rv0884c	phosphoserine aminotransferase SerC
MMAR_0780	putA_1	994.667	-1.21219	0.292418	-4.1454	3.39225e-05	0.00021961	Rv0458	aldehyde dehydrogenase, PutA_1
MMAR_2620	MMAR_2620	1186.67	-1.69788	0.409691	-4.1443	3.40846e-05	0.000220398		conserved hypothetical protein
MMAR_4312	MMAR_4312	236.978	-0.868035	0.209586	-4.14167	3.44791e-05	0.000222684		conserved hypothetical protein
MMAR_2302	mutA	373.219	1.05044	0.253675	4.14089	3.45965e-05	0.000223178	Rv1492	methylmalonyl-CoA mutase small subunit, MutA
MMAR_5257	MMAR_5257	240.827	-1.1977	0.289879	-4.13172	3.60063e-05	0.000231998		membrane-anchored adenylyl cyclase
MMAR_3751	MMAR_3751	232.021	-0.768791	0.186196	-4.12893	3.64455e-05	0.000234274	Rv2425c	conserved hypothetical protein
MMAR_4926	MMAR_4926	25.8082	1.45292	0.351881	4.129	3.64346e-05	0.000234274	Rv0770	dehydrogenase/reductase
MMAR_2347	MMAR_2347	190.917	1.28412	0.311082	4.12791	3.66071e-05	0.000235036		hypothetical protein
MMAR_1048	rpsN	481.497	0.87825	0.21281	4.12693	3.67639e-05	0.000235488	Rv0717	30S ribosomal protein S14, RpsN
MMAR_3451	MMAR_3451	143.543	1.85081	0.448466	4.12697	3.67571e-05	0.000235488		conserved hypothetical protein
MMAR_2265	MMAR_2265	1666.36	0.726073	0.176149	4.12193	3.75712e-05	0.000240095	Rv1460	transcriptional regulatory protein
MMAR_3661	MMAR_3661	515.452	-1.40361	0.340505	-4.12216	3.7534e-05	0.000240095	Rv2352c	PPE family protein
MMAR_2987	MMAR_2987	55.5138	1.23303	0.299416	4.11812	3.81969e-05	0.000243807		3-(3-hydroxy-phenyl) propionate hydroxylase
MMAR_5170	whiB4	1026.23	-0.898378	0.218324	-4.11489	3.8737e-05	0.000246966	Rv3681c	transcriptional regulatory protein Whib-like WhiB4
MMAR_1647	nrdF2	615.091	1.22288	0.297284	4.1135	3.89701e-05	0.000248161	Rv3048c	ribonucleoside-diphosphate reductase (beta chain) NrdF2
MMAR_4723	MMAR_4723	226.722	1.61201	0.391978	4.11251	3.91383e-05	0.000248941		conserved hypothetical secreted protein
MMAR_2826	MMAR_2826	74.2338	-1.42875	0.347531	-4.11114	3.93715e-05	0.000250133	Rv1920	conserved hypothetical membrane protein
MMAR_4843	MMAR_4843	24.1012	1.60684	0.391082	4.10871	3.97877e-05	0.000252483		conserved hypothetical protein
MMAR_0334	MMAR_0334	375.06	-0.767899	0.187329	-4.0992	4.14575e-05	0.000262773		transcriptional regulatory protein (probably TetR-family)
MMAR_0783	MMAR_0783	389.866	-0.733552	0.179052	-4.09687	4.18772e-05	0.000265125		transmembrane protein
MMAR_1520	MMAR_1520	103.119	-1.91109	0.466891	-4.09323	4.25413e-05	0.000269017		conserved hypothetical protein
MMAR_5409	mpt64	522.14	0.753507	0.184165	4.09148	4.28625e-05	0.000270734	Rv1980c	immunogenic protein Mpt64
MMAR_5391	MMAR_5391	202.885	1.51084	0.369312	4.09095	4.29614e-05	0.000271044	Rv3839	conserved hypothetical protein
MMAR_3406	MMAR_3406	3241.84	-1.71634	0.41963	-4.09011	4.31163e-05	0.000271707		conserved hypothetical protein
MMAR_4441	MMAR_4441	197.353	1.6782	0.410387	4.08931	4.32663e-05	0.000272338		hypothetical protein
MMAR_0419	MMAR_0419	905.617	-1.6687	0.408499	-4.08496	4.40852e-05	0.000277172	Rv0176	conserved Mce associated transmembrane protein
MMAR_1716	leuB	573.096	0.496537	0.121601	4.08333	4.43952e-05	0.0002788	Rv2995c	3-isopropylmalate dehydrogenase LeuB
MMAR_0013	MMAR_0013	240.217	1.16897	0.286452	4.08088	4.48662e-05	0.000281433	Rv0011c	conserved hypothetical membrane protein
MMAR_1642	nrdE	2315.78	1.17692	0.288492	4.07955	4.51229e-05	0.000282719	Rv3051c	ribonucleoside-diphosphate reductase (alpha chain) NrdE
MMAR_3276	MMAR_3276	58.624	-1.80346	0.442174	-4.07863	4.53022e-05	0.000283516		alternative RNA polymerase sigma factor
MMAR_5355	embC	1476.36	-0.991343	0.243662	-4.06852	4.73118e-05	0.000295753	Rv3793	integral membrane indolylacetylinositol arabinosyltransferase EmbC
MMAR_1481	nuoC	280.166	-1.73589	0.426739	-4.0678	4.74583e-05	0.00029599	Rv3147	NADH dehydrogenase I (chain C) NuoC (NADH-ubiquinone oxidoreductase chain C)
MMAR_5155	acs	557.482	-0.529677	0.130208	-4.06795	4.74293e-05	0.00029599	Rv3667	acetyl-coenzyme a synthetase Acs
MMAR_4988	yrbE4B	305.664	-1.22677	0.301634	-4.06708	4.7606e-05	0.000296572	Rv3500c	conserved hypothetical membrane protein YrbE4B
MMAR_2871	MMAR_2871	78.8329	1.89336	0.465604	4.06645	4.77337e-05	0.000297028		conserved hypothetical protein
MMAR_3341	MMAR_3341	88.1724	1.48493	0.365337	4.06454	4.81278e-05	0.000299139	Rv2248	conserved hypothetical protein
MMAR_0413	mce1B	1294.77	-0.942006	0.231893	-4.06224	4.86047e-05	0.000301416	Rv0170	MCE-family protein Mce1B
MMAR_1169	MMAR_1169	47.4058	-1.72296	0.424133	-4.06231	4.859e-05	0.000301416	Rv3361c	conserved hypothetical protein
MMAR_1865	MMAR_1865	37.0846	-1.95009	0.48042	-4.05914	4.92528e-05	0.000304741		conserved hypothetical protein
MMAR_3961	acpS	284.874	-1.38482	0.341146	-4.05932	4.92169e-05	0.000304741	Rv2523c	phosphopantetheinyl transferase AcpS
MMAR_3316	MMAR_3316	221.971	-1.60146	0.394722	-4.05717	4.967e-05	0.000306974		PE-PGRS family protein
MMAR_3034	MMAR_3034	453.15	0.79375	0.1958	4.05387	5.03771e-05	0.000310991	Rv3737	conserved transmembrane protein
MMAR_4848	MMAR_4848	53.8164	1.8171	0.448329	4.05304	5.05554e-05	0.000311739	Rv2659c	prophage integrase
MMAR_0995	rpoB	17532	0.30702	0.0757897	4.05095	5.10108e-05	0.000314192	Rv0667	DNA-directed RNA polymerase, beta subunit, RpoB
MMAR_5026	MMAR_5026	16.4098	2.03057	0.501422	4.04963	5.12989e-05	0.00031561		conserved hypothetical protein
MMAR_1231	MMAR_1231	50.8662	-1.33086	0.329246	-4.04213	5.29671e-05	0.000325506	Rv3300c	pseudouridine synthase
MMAR_5201	MMAR_5201	185.597	-0.829031	0.205127	-4.04154	5.31013e-05	0.000325963		conserved protein
MMAR_3182	MMAR_3182	162.888	0.825629	0.204488	4.03754	5.40137e-05	0.000331191		conserved protein
MMAR_5347	MMAR_5347	99.4619	-1.03974	0.257699	-4.03472	5.46671e-05	0.000334821	Rv3786c	conserved hypothetical protein
MMAR_2097	PE_PGRS33	259.769	-1.39133	0.345411	-4.02805	5.62414e-05	0.000344076	Rv0124,Rv0532,Rv1067c,Rv1068c,Rv3388	PE-PGRS family protein
MMAR_3189	yfiH	815.036	-0.794273	0.197257	-4.02659	5.65919e-05	0.000345832	Rv2149c	conserved membrane protein YfiH
MMAR_0245	echA8_7	285.804	0.919219	0.228346	4.02555	5.68432e-05	0.000346979		enoyl-CoA hydratase, EchA8_7
MMAR_3693	MMAR_3693	100.457	1.88542	0.468399	4.02523	5.69188e-05	0.000347052		thioesterase
MMAR_2637	MMAR_2637	72.8972	1.23948	0.308453	4.01836	5.86035e-05	0.000356925		conserved hypothetical protein
MMAR_0053	MMAR_0053	181.682	-0.845458	0.210497	-4.01649	5.90712e-05	0.000359372	Rv0038	conserved hypothetical protein
MMAR_3656	plcB_5	264.089	-2.35758	0.587319	-4.01414	5.96636e-05	0.000362571	Rv2349c	membrane-associated phospholipase C 2 PlcB_5
MMAR_3192	murC	863.706	-1.04923	0.261419	-4.01361	5.97972e-05	0.000362978	Rv2152c	UDP-N-acetylmuramate-alanine ligase MurC
MMAR_4076	gloA_1	890.786	0.974409	0.242813	4.01299	5.99533e-05	0.000363521	Rv1322A	glyoxalase, GloA_1
MMAR_3726	MMAR_3726	112.107	-1.17155	0.292015	-4.01193	6.02241e-05	0.000364757	Rv2406c	transcriptional regulator
MMAR_5350	MMAR_5350	319.509	-0.858634	0.214081	-4.01079	6.0516e-05	0.000366119	Rv3788	conserved hypothetical protein
MMAR_2870	MMAR_2870	270.985	1.55322	0.387401	4.00934	6.08899e-05	0.000367972		conserved hypothetical membrane protein
MMAR_4881	purF	1863.26	-0.541397	0.135085	-4.00783	6.12785e-05	0.00036991	Rv0808	amidophosphoribosyltransferase, PurF
MMAR_2860	tpx	491.157	0.634568	0.158376	4.00672	6.15677e-05	0.000371245	Rv1932	thiol peroxidase Tpx
MMAR_0226	MMAR_0226	311.762	-1.04842	0.261886	-4.00334	6.24557e-05	0.000376183		conserved hypothetical protein
MMAR_4949	MMAR_4949	222.361	-0.97649	0.244029	-4.00154	6.29321e-05	0.00037842		xanthine/uracil permease
MMAR_5412	gltD	1374.6	0.800017	0.199934	4.00141	6.29659e-05	0.00037842	Rv3858c	NADH-dependent glutamate synthase (small subunit) GltD
MMAR_0655	coxM	267.991	-2.58432	0.646099	-3.99989	6.33728e-05	0.000380446	Rv0375c	carbon monoxyde dehydrogenase (medium chain), CoxM
MMAR_0667	MMAR_0667	147.109	-1.04922	0.262473	-3.99743	6.40346e-05	0.000383996	Rv0365c	glycosyl hydrolase
MMAR_1592	MMAR_1592	33.9484	1.44983	0.362717	3.99714	6.41128e-05	0.000384043		hypothetical protein
MMAR_4485	MMAR_4485	453.419	0.831349	0.208199	3.99305	6.52288e-05	0.000390299	Rv1006	conserved hypothetical secreted protein
MMAR_1482	nuoB	308.842	-1.0652	0.266811	-3.99235	6.5423e-05	0.000391032	Rv3146	NADH dehydrogenase I (chain B) NuoB (NADH-ubiquinone oxidoreductase chain B)
MMAR_3839	MMAR_3839	489.438	1.17915	0.295813	3.98613	6.71595e-05	0.000400971		conserved hypothetical secreted protein
MMAR_4809	crtYd	462.516	-0.698168	0.175233	-3.98422	6.77027e-05	0.000403772		lycopene cyclase, CrtYd
MMAR_0464	MMAR_0464	241.527	-0.715715	0.179759	-3.98154	6.84715e-05	0.000407911	Rv0221	conserved hypothetical protein
MMAR_2431	MMAR_2431	61.2291	1.36746	0.343484	3.98114	6.85853e-05	0.000408143	Rv1628c	conserved hypothetical protein
MMAR_1930	MMAR_1930	51.3962	1.3047	0.328391	3.97301	7.09706e-05	0.000421876	Rv2778c	conserved protein
MMAR_2115	MMAR_2115	120.274	-1.56393	0.394087	-3.96848	7.23321e-05	0.000429501		hypothetical secreted protein
MMAR_2740	MMAR_2740	423.851	-0.544746	0.13743	-3.96381	7.37625e-05	0.000437266	Rv1863c	conserved hypothetical membrane protein
MMAR_5446	eccCb1	938.479	-0.672291	0.169612	-3.96369	7.38002e-05	0.000437266	Rv3871	ESX conserved component eccCb1
MMAR_3403	MMAR_3403	131.606	-1.54334	0.389588	-3.96146	7.44919e-05	0.000440885		conserved hypothetical membrane protein
MMAR_4394	MMAR_4394	5159.01	0.749597	0.189294	3.95997	7.49606e-05	0.000443178	Rv1072	conserved hypothetical transmembrane protein
MMAR_0160	MMAR_0160	60.4057	2.08292	0.526179	3.95856	7.54016e-05	0.000445302		conserved secreted protein
MMAR_0422	lprO	450.575	-0.82537	0.208623	-3.95628	7.61258e-05	0.000449093	Rv0179c	lipoprotein LprO
MMAR_0400	MMAR_0400	36.4432	2.02855	0.512845	3.95549	7.63789e-05	0.000449676		dehydrogenase
MMAR_0472	MMAR_0472	351.301	1.03642	0.262022	3.95545	7.63896e-05	0.000449676	Rv0223c	aldehyde dehydrogenase
MMAR_3028	ppm1B	575.67	0.480693	0.121733	3.94875	7.85593e-05	0.000461949		C-term polyprenol-monophosphomannose synthase, Ppm1B
MMAR_0366	pknK_3	250.564	-1.04544	0.26478	-3.94835	7.86933e-05	0.000462032		serine/threonine-protein kinase transcriptional regulatory protein PknK_3
MMAR_2720	MMAR_2720	226.786	1.14486	0.289989	3.94794	7.88276e-05	0.000462032	Rv1846c	transcriptional regulatory protein
MMAR_4943	MMAR_4943	549.198	-0.92799	0.235053	-3.94801	7.88036e-05	0.000462032	Rv0756c	conserved membrane protein
MMAR_3043	MMAR_3043	167.631	-1.39293	0.352903	-3.94706	7.91175e-05	0.000463233		adenylate cyclase
MMAR_3487	MMAR_3487	1370.98	-1.52892	0.387386	-3.94675	7.92184e-05	0.000463326		conserved hypothetical protein
MMAR_1195	MMAR_1195	166.394	-1.43923	0.364974	-3.94339	8.03367e-05	0.000469204	Rv0746	PE-PGRS family protein, PE_PGRS9_4
MMAR_3563	MMAR_3563	36.2689	2.15808	0.54729	3.94322	8.03956e-05	0.000469204		rifampin ADP-ribosyl transferase
MMAR_4581	MMAR_4581	28.7009	1.42836	0.362363	3.94179	8.08769e-05	0.000471508	Rv0927c	short-chain type dehydrogenase/reductase
MMAR_1033	rplW	1138.92	0.788243	0.200349	3.93436	8.34191e-05	0.000485291	Rv0703	50S ribosomal protein L23, RplW
MMAR_3376	MMAR_3376	59.6685	-1.48095	0.376407	-3.93443	8.3396e-05	0.000485291		6-pyruvoyl tetrahydrobiopterin synthase
MMAR_0271	MMAR_0271	39.997	1.65034	0.419767	3.93157	8.4393e-05	0.000489911		short-chain type dehydrogenase/reductase
MMAR_4255	MMAR_4255	67.8768	0.94162	0.239495	3.93169	8.43511e-05	0.000489911	Rv0295c	conserved hypothetical protein
MMAR_3768	rne	2859.6	-0.487378	0.123998	-3.93053	8.47587e-05	0.00049151	Rv2444c	ribonuclease E Rne
MMAR_2743	MMAR_2743	128.463	1.65816	0.421905	3.93019	8.488e-05	0.000491691	Rv1865c	short-chain type dehydrogenase
MMAR_0831	cmaA2	230.691	1.18903	0.302675	3.9284	8.55132e-05	0.000494833	Rv0503c	cyclopropane-fatty-acyl-phospholipid synthase 2 CmaA2
MMAR_3174	mmpL4_5	685.641	-1.14674	0.291978	-3.92748	8.58403e-05	0.000496199		conserved transmembrane transport protein MmpL4_5
MMAR_4054	mce3D_1	229.214	-0.970202	0.247062	-3.92697	8.60238e-05	0.000496733		MCE-family protein Mce3D_1
MMAR_2071	fadD11_1	1909.5	-1.49184	0.380155	-3.9243	8.69805e-05	0.000501726		long-chain-fatty-acid-CoA ligase, FadD11_1
MMAR_1471	nuoM	913.389	-1.47704	0.376441	-3.92369	8.72022e-05	0.000502473	Rv3157	NADH dehydrogenase I (chain M) NuoM (NADH-ubiquinone oxidoreductase chain M)
MMAR_3756	MMAR_3756	272.405	-1.23045	0.313971	-3.91898	8.89235e-05	0.00051185	Rv2434c	conserved hypothetical membrane protein
MMAR_1892	nusA	608.682	-0.590875	0.150805	-3.91815	8.9232e-05	0.000512543	Rv2841c	N utilization substance protein a NusA
MMAR_2649	MMAR_2649	1090.17	-1.81814	0.464011	-3.91832	8.91669e-05	0.000512543		conserved hypothetical protein
MMAR_1983	MMAR_1983	196.761	-1.34896	0.344435	-3.91646	8.98602e-05	0.000515608	Rv2729c	conserved hypothetical membrane protein
MMAR_0356	MMAR_0356	529.65	1.21009	0.309041	3.91562	9.01733e-05	0.000516861	Rv0145	conserved hypothetical protein
MMAR_4992	fadE26	213.473	1.68045	0.429463	3.91291	9.11896e-05	0.000522137	Rv3504	acyl-CoA dehydrogenase FadE26
MMAR_1223	MMAR_1223	379.88	0.691988	0.176907	3.9116	9.1688e-05	0.00052444	Rv3304	conserved protein
MMAR_4707	MMAR_4707	84.048	-1.26193	0.322686	-3.91071	9.20248e-05	0.000525815		MCE-family protein
MMAR_0394	MMAR_0394	11.9429	2.63258	0.673876	3.90663	9.35929e-05	0.000533939		conserved hypothetical protein
MMAR_5291	MMAR_5291	51.2653	1.62936	0.417088	3.9065	9.36425e-05	0.000533939		conserved hypothetical membrane protein
MMAR_1743	MMAR_1743	171.973	0.991158	0.253877	3.90409	9.45805e-05	0.000538723	Rv2972c	conserved hypothetical secreted protein
MMAR_2668	MMAR_2668	34.7715	3.25471	0.834723	3.89915	9.65317e-05	0.000549263		hypothetical protein
MMAR_1083	MMAR_1083	264.959	0.939057	0.241081	3.89519	9.81227e-05	0.000557734		conserved hypothetical protein
MMAR_3680	MMAR_3680	18.2344	2.74774	0.706129	3.89127	9.97202e-05	0.000566224		conserved hypothetical protein
MMAR_1174	MMAR_1174	658.321	-0.75503	0.194267	-3.88655	0.000101678	0.000576741		conserved transmembrane ATP-binding protein ABC transporter
MMAR_5373	glf	485.093	0.827248	0.212961	3.88452	0.000102534	0.000580992	Rv3809c	UDP-galactopyranose mutase Glf
MMAR_0261	PPE1	40.4423	1.20286	0.309953	3.88078	0.000104124	0.000589386	Rv0096	PPE family protein
MMAR_4063	cfp10A	52.641	1.6205	0.417971	3.87707	0.000105722	0.000597811	Rv1335	9.5 kDa culture filtrate antigen Cfp10A
MMAR_0048	MMAR_0048	125.741	-0.896259	0.231197	-3.87661	0.000105924	0.000598334	Rv0029	conserved hypothetical protein
MMAR_1306	MMAR_1306	482.041	-0.777644	0.200617	-3.87627	0.000106072	0.000598549	Rv3239c	conserved transmembrane transport protein
MMAR_4611	MMAR_4611	103.035	-1.93977	0.500801	-3.87334	0.000107355	0.000605161		PE family protein
MMAR_2952	MMAR_2952	57.946	-1.33729	0.345341	-3.87239	0.000107774	0.000606589		conserved hypothetical protein
MMAR_4953	MMAR_4953	345.253	-1.29241	0.333762	-3.87226	0.000107831	0.000606589	Rv0754	PE-PGRS family protein
MMAR_1272	MMAR_1272	201.434	1.39877	0.361439	3.87	0.000108835	0.000611606		conserved protein
MMAR_4223	MMAR_4223	84.3064	-1.26938	0.328223	-3.86743	0.000109987	0.000617445	Rv1091,Rv1396c	PE-PGRS family protein
MMAR_0293	MMAR_0293	111.455	1.91935	0.496639	3.86467	0.000111238	0.000623825		conserved protein
MMAR_2072	MMAR_2072	2079.25	-1.30441	0.337592	-3.86388	0.000111601	0.000625218	Rv2627c	conserved hypothetical protein
MMAR_4248	MMAR_4248	17.0376	2.00173	0.518352	3.86171	0.000112595	0.00063014		conserved hypothetical protein
MMAR_2425	cydB	487.748	1.0147	0.262855	3.86031	0.000113244	0.000633124	Rv1622c	integral membrane cytochrome D ubiquinol oxidase (subunit II) CydB
MMAR_3489	MMAR_3489	249.218	-1.09042	0.282634	-3.85805	0.000114295	0.000638342		pyruvate dehydrogenase E1 component (alpha subunit)
MMAR_4698	MMAR_4698	30.4613	2.51653	0.652391	3.8574	0.000114602	0.0006394		conserved hypothetical membrane protein
MMAR_4705	MMAR_4705	77.2719	-1.72762	0.448043	-3.85593	0.000115289	0.000642576		MCE-family protein
MMAR_1998	MMAR_1998	438.877	1.05251	0.272979	3.85566	0.000115416	0.000642628	Rv2714	conserved protein
MMAR_5479	MMAR_5479	621.212	0.572907	0.148651	3.85404	0.000116184	0.000646242	Rv3915	N-acetylmuramoyl-L-alanine amidase w/ peptidoglycan-binding domain
MMAR_5093	ppm1_2	84.327	-1.18093	0.306449	-3.85359	0.000116401	0.000646788		polyprenol-monophosphomannose synthase Ppm1_2
MMAR_4434	MMAR_4434	199.874	-0.997477	0.25897	-3.8517	0.000117298	0.000651114		hypothetical membrane protein
MMAR_3631	MMAR_3631	517.027	0.896703	0.233016	3.84824	0.000118968	0.000659712		acyl-CoA dehydrogenase
MMAR_2933	MMAR_2933	406.525	-0.976446	0.253759	-3.84792	0.000119123	0.000659895	Rv1983	PE-PGRS family protein
MMAR_0289	rpsR2	10.3879	2.36656	0.61517	3.847	0.000119573	0.000661718	Rv2055c	ribosomal protein S18 RpsR2
MMAR_2030	arsA	585.437	-0.588509	0.153017	-3.84603	0.000120045	0.000663654	Rv2684	arsenic-transport integral membrane protein ArsA
MMAR_3582	MMAR_3582	16.6081	3.13726	0.816016	3.8446	0.000120747	0.000666861		hypothetical protein
MMAR_3659	esxN_4	106.973	-1.22275	0.318437	-3.83986	0.000123103	0.0006785		EsaT-6 like protein EsxN_4
MMAR_3662	esxN_5	106.973	-1.22275	0.318437	-3.83986	0.000123103	0.0006785	Rv1793,Rv2346c	EsaT-6 like protein EsxN_5
MMAR_1431	zntA	1058.71	-0.975773	0.254341	-3.83647	0.000124815	0.000687237	Rv0969	cation transport ATPase, ZntA
MMAR_3163	MMAR_3163	874.798	-2.18861	0.570997	-3.83296	0.000126612	0.000696431	Rv1530	Zn-dependent alcohol dehydrogenase
MMAR_0547	esxH	2404.86	0.706931	0.184459	3.83245	0.000126874	0.000697169	Rv0288,Rv3019c	EsaT-6 like protein EsxH
MMAR_0149	fadE25_2	490.852	0.786265	0.205413	3.82773	0.000129328	0.000709938		acyl-CoA dehydrogenase FadE25_2
MMAR_4966	cpsA	1231.91	1.01127	0.264313	3.82602	0.000130234	0.000714192		conserved hypothetical membrane protein CpsA
MMAR_2673	PE19	486.998	0.851657	0.222697	3.82428	0.000131153	0.000718509		PE family protein
MMAR_1643	MMAR_1643	392.247	0.820179	0.214609	3.82173	0.000132518	0.000725259	Rv3050c	transcriptional regulatory protein (probably AsnC-family)
MMAR_4640	gltA2	2283.77	0.427784	0.111966	3.82064	0.000133104	0.000727006	Rv0896	citrate synthase I GltA2
MMAR_5354	MMAR_5354	416.286	-0.864667	0.226307	-3.82078	0.000133031	0.000727006	Rv3792	conserved hypothetical transmembrane protein
MMAR_3700	MMAR_3700	96.909	1.26223	0.330776	3.81598	0.000135645	0.000740143		short-chain membrane-associated dehydrogenase
MMAR_0299	PE_PGRS1	173.862	-1.26022	0.330362	-3.81467	0.000136368	0.00074334	Rv0109	PE-PGRS family protein
MMAR_1757	MMAR_1757	360.973	0.952707	0.249854	3.81305	0.000137261	0.000747464	Rv2953	conserved hypothetical membrane protein
MMAR_1182	MMAR_1182	56.4275	-1.61329	0.423399	-3.81034	0.000138773	0.000754942		exported protein
MMAR_1362	lpqQ	174.141	-1.16156	0.305051	-3.80777	0.000140225	0.000762079	Rv0835	lipoprotein LpqQ
MMAR_5013	MMAR_5013	210.917	-1.08955	0.286199	-3.80697	0.000140681	0.000763798		PE-PGRS family protein
MMAR_0166	gabT_2	114.348	2.42803	0.63812	3.80497	0.000141822	0.000769226		4-aminobutyrate aminotransferase, GabT_2
MMAR_4857	MMAR_4857	740.851	-0.623575	0.164017	-3.8019	0.000143591	0.000778046	Rv0823c	transcriptional regulator
MMAR_1641	nrdI	593.432	0.944507	0.248591	3.79944	0.000145026	0.000785041	Rv3052c	NrdI protein
MMAR_5415	MMAR_5415	29.0225	-2.09135	0.550561	-3.79859	0.000145523	0.000786948		conserved hypothetical transmembrane protein
MMAR_0175	yrbE6A	34.8542	1.46339	0.385695	3.79417	0.000148137	0.000800294		conserved hypothetical integral membrane protein YrbE6A
MMAR_0677	MMAR_0677	84.1681	1.34521	0.354642	3.79315	0.000148747	0.000802793		efflux membrane protein
MMAR_4818	MMAR_4818	104.804	-1.41942	0.374432	-3.79087	0.00015012	0.0008094		short chain dehydrogenase/reductase
MMAR_0604	MMAR_0604	200.467	-0.866981	0.228927	-3.78716	0.000152381	0.000820781	Rv0332	conserved hypothetical protein
MMAR_4656	MMAR_4656	360.06	-0.681939	0.180227	-3.78377	0.00015447	0.00083121	Rv0876c	conserved transmembrane protein
MMAR_3449	MMAR_3449	111.765	1.05187	0.278207	3.78089	0.00015627	0.000840069		hydrolase
MMAR_0405	adhE	280.424	-0.715834	0.189342	-3.78064	0.000156425	0.000840073	Rv0162c	zinc-type alcohol dehydrogenase (E subunit) AdhE
MMAR_5007	ltp4	83.0028	1.47905	0.391265	3.78018	0.000156715	0.000840802	Rv3522	lipid transfer protein or keto acyl-CoA thiolase Ltp4
MMAR_2272	MMAR_2272	142.069	-0.892253	0.236318	-3.77565	0.000159594	0.000855405		PE-PGRS family protein
MMAR_2386	MMAR_2386	51.2212	-1.56983	0.416172	-3.77207	0.000161902	0.000866923	Rv1571	conserved hypothetical protein
MMAR_2382	MMAR_2382	80.4936	1.3758	0.365044	3.76885	0.000164001	0.000877302	Rv1567c	conserved hypothetical membrane protein
MMAR_3475	MMAR_3475	484.759	-1.68613	0.447472	-3.76813	0.000164475	0.000878972		conserved hypothetical protein
MMAR_4250	ltp2	40.0136	1.88563	0.501439	3.76043	0.000169621	0.000905589		keto acyl-CoA thiolase, Ltp2
MMAR_3717	cysT	117.155	0.801963	0.213347	3.75896	0.000170624	0.000910049	Rv2399c	sulfate-transport integral membrane protein ABC transporter CysT
MMAR_3811	MMAR_3811	50.3286	2.129	0.566894	3.75555	0.000172958	0.000921599		conserved hypothetical secreted protein
MMAR_4560	MMAR_4560	101.356	-1.60392	0.427354	-3.75313	0.000174639	0.000929648		PE-PGRS family protein
MMAR_0395	MMAR_0395	44.8516	1.93455	0.515904	3.74982	0.000176961	0.000941088		conserved hypothetical protein
MMAR_5397	MMAR_5397	166.425	-1.04082	0.278135	-3.74213	0.000182465	0.000969412	Rv3847	conserved hypothetical membrane protein
MMAR_4616	MMAR_4616	25.1084	-2.96692	0.793068	-3.74107	0.000183239	0.000972574	Rv0912	conserved hypothetical transmembrane protein
MMAR_1845	MMAR_1845	24.56	1.45413	0.388861	3.73946	0.000184416	0.000977871		PPE family protein
MMAR_3083	MMAR_3083	1744.78	-0.353894	0.0947602	-3.73463	0.000187995	0.00099588	Rv2097c	conserved hypothetical protein
MMAR_0006	gyrA	1982.47	-0.608498	0.163107	-3.73066	0.000190982	0.00101072	Rv0006	DNA gyrase (subunit A) GyrA
MMAR_1810	galE4	50.035	-2.2739	0.609751	-3.72924	0.00019206	0.00101544		UDP-glucose 4-epimerase, GalE4
MMAR_4165	gloA_3	21.2937	1.7383	0.466178	3.72883	0.000192373	0.00101611		glyoxalase, GloA_3
MMAR_1441	MMAR_1441	130.101	0.919924	0.246826	3.72701	0.000193763	0.00102246		conserved hypothetical protein
MMAR_5000	MMAR_5000	63.7015	1.21813	0.327	3.72516	0.000195191	0.001029		conserved hypothetical fructosamine kinase-like protein
MMAR_4391	lipU	538.815	-1.08994	0.292746	-3.72317	0.00019674	0.00103616	Rv1076	lipase LipU
MMAR_3186	MMAR_3186	135.049	1.16483	0.312964	3.72194	0.0001977	0.00104022	Rv2146c	conserved hypothetical membrane protein
MMAR_1915	MMAR_1915	321.732	0.808799	0.217705	3.71511	0.000203116	0.00106768	Rv2795c	conserved hypothetical protein
MMAR_4197	mez_1	483.427	0.728238	0.196231	3.71112	0.000206345	0.00108361		[NAD] dependent malate oxidoreductase Mez_1
MMAR_0891	pitA	1198.46	0.602539	0.162531	3.70723	0.000209536	0.00109931	Rv0545c	low-affinity inorganic phosphate transporter, PitA
MMAR_1139	MMAR_1139	52.0156	-1.45933	0.394173	-3.70225	0.000213698	0.00112006		PPE family protein
MMAR_1525	agpS	377.807	-0.716051	0.193454	-3.7014	0.000214414	0.00112274	Rv3107c	alkyldihydroxyacetonephosphate synthase AgpS
MMAR_1147	MMAR_1147	323.565	1.44743	0.391509	3.69706	0.000218111	0.00113991		transcriptional regulatory protein
MMAR_1508	ilvB1_1	329.824	1.11636	0.301956	3.6971	0.000218074	0.00113991		acetolactate synthase (large subunit) IlvB1_1
MMAR_4997	ilvX	427.752	-1.07713	0.291391	-3.69652	0.000218573	0.00114123	Rv3509c	acetohydroxyacid synthase IlvX
MMAR_3257	MMAR_3257	117.482	-0.887028	0.240062	-3.695	0.000219885	0.00114698	Rv2212	adenylate cyclase
MMAR_2639	MMAR_2639	29.4545	1.5344	0.415354	3.69421	0.000220572	0.00114946		conserved hypothetical protein
MMAR_3551	MMAR_3551	384.969	-1.34403	0.363849	-3.69393	0.000220817	0.00114964		conserved proline, glycine, valine-rich secreted protein
MMAR_0510	sdhB_1	527.758	0.671986	0.182019	3.69184	0.000222636	0.00115801	Rv0247c	succinate dehydrogenase (iron-sulfur subunit), SdhB_1
MMAR_4927	MMAR_4927	21.7039	1.92802	0.522658	3.68887	0.000225256	0.00117052	Rv0769	dehydrogenase/reductase
MMAR_3264	MMAR_3264	119.056	-1.42891	0.387433	-3.68815	0.000225889	0.00117269		conserved transmembrane transport protein - MmpL family
MMAR_0776	MMAR_0776	109.241	1.02475	0.277945	3.68688	0.000227021	0.00117744		conserved hypothetical protein
MMAR_3201	MMAR_3201	1058.99	-1.01416	0.275272	-3.68423	0.000229394	0.00118862	Rv2164c	conserved proline rich membrane protein
MMAR_5451	MMAR_5451	1959.71	-0.456292	0.123929	-3.68187	0.000231527	0.00119853	Rv3876	conserved hypothetical alanine and proline rich membrane protein
MMAR_0728	lpqM	196.089	-1.14434	0.310871	-3.68106	0.000232267	0.0012012	Rv0419	lipoprotein peptidase LpqM
MMAR_1780	MMAR_1780	354.718	-0.785192	0.21332	-3.68082	0.000232483	0.0012012	Rv2927c	conserved protein
MMAR_1395	MMAR_1395	65.4396	2.13671	0.580982	3.67776	0.000235294	0.00121457		short-chain type dehydrogenase/reductase
MMAR_2749	MMAR_2749	31.2218	1.58449	0.431286	3.67387	0.000238907	0.00123205		conserved hypothetical protein
MMAR_0075	rplI	642.084	1.06461	0.289998	3.67108	0.000241525	0.00124438	Rv0056	50S ribosomal protein L9 RplI
MMAR_1300	mtrB	1415.03	-0.881531	0.240412	-3.66675	0.000245657	0.00126447	Rv3245c	two component sensory transduction histidine kinase MtrB
MMAR_4279	fbiC	1100.76	0.462357	0.126205	3.66354	0.000248753	0.0012792	Rv1173	F420 biosynthesis protein FbiC
MMAR_2665	eccC5	4371.1	-0.397712	0.10881	-3.65512	0.000257065	0.0013207		ESX conserved component eccC5. Probable membrane protein (SpoIIIE family)
MMAR_3361	cyp124A1	266.86	-0.65502	0.179249	-3.65425	0.000257938	0.00132394	Rv2266	cytochrome P450 124A1, Cyp124A1
MMAR_1026	MMAR_1026	117.005	-1.609	0.440464	-3.65296	0.000259236	0.00132935		transcriptional regulator (TetR family)
MMAR_1746	lipN	553.285	0.618112	0.169295	3.65108	0.000261135	0.00133783	Rv2970c	lipase/esterase LipN
MMAR_5339	MMAR_5339	117.89	-0.990842	0.271403	-3.65081	0.000261417	0.00133801	Rv0532	PE-PGRS family protein
MMAR_1973	MMAR_1973	158.682	1.10475	0.302663	3.65008	0.000262154	0.00134053	Rv2740	conserved protein
MMAR_3453	MMAR_3453	213.29	0.787583	0.216017	3.64594	0.00026642	0.00136107	Rv2294	aminotransferase
MMAR_1361	nudC	254.773	-0.787074	0.215958	-3.64457	0.000267837	0.00136702	Rv3199c	NADH pyrophosphatase NudC
MMAR_1456	MMAR_1456	74.7538	0.92507	0.253971	3.64242	0.000270088	0.00137209		transposase, ISMyma03_aa1
MMAR_2531	MMAR_2531	74.7538	0.92507	0.253971	3.64242	0.000270088	0.00137209		transposase, ISMyma03_aa1
MMAR_2547	MMAR_2547	74.7538	0.92507	0.253971	3.64242	0.000270088	0.00137209		transposase, ISMyma03_aa1
MMAR_3448	MMAR_3448	360.862	0.737127	0.202361	3.64263	0.000269869	0.00137209		conserved hypothetical protein
MMAR_5541	MMAR_5541	74.7538	0.92507	0.253971	3.64242	0.000270088	0.00137209	Rv3474	transposase, ISMyma03_aa1
MMAR_1840	MMAR_1840	682.64	-0.819174	0.225068	-3.63968	0.000272976	0.00138527		penicillin-binding lipoprotein
MMAR_4373	MMAR_4373	100.786	-1.23341	0.338898	-3.63948	0.000273192	0.00138527		conserved hypothetical protein
MMAR_5089	mutY	158.433	-0.896967	0.246479	-3.63912	0.000273574	0.00138592	Rv3589	adenine glycosylase MutY
MMAR_0857	MMAR_0857	314.47	-1.59853	0.439666	-3.63578	0.000277143	0.0014027		transmembrane acyltransferase
MMAR_1640	nrdH	453.994	1.40499	0.386565	3.63456	0.000278459	0.00140805	Rv3053c	glutaredoxin electron transport component of NRDEF (glutaredoxin-like protein) NrdH
MMAR_3516	alkB_1	471.587	-0.864653	0.238133	-3.63097	0.000282354	0.0014251		transmembrane alkane 1-monooxygenase AlkB_1
MMAR_5312	MMAR_5312	9.71823	-4.03452	1.11113	-3.63102	0.000282299	0.0014251		conserved hypothetical protein
MMAR_0801	MMAR_0801	177.974	0.620667	0.170967	3.63033	0.00028306	0.00142661		conserved transmembrane protein
MMAR_2129	MMAR_2129	209.907	1.06861	0.294364	3.63022	0.000283176	0.00142661		site-specific integrase
MMAR_3020	lipT	206.056	-0.597542	0.164678	-3.62855	0.000285021	0.00143458	Rv2045c	carboxylesterase, LipT
MMAR_1712	ilvC	1617.49	0.459418	0.12666	3.62718	0.000286538	0.00144088	Rv3001c	ketol-acid reductoisomerase IlvC
MMAR_5298	MMAR_5298	95.4142	-1.0356	0.286009	-3.62087	0.00029361	0.00147508	Rv3755c	conserved hypothetical protein
MMAR_1684	fixA	1343.39	0.424037	0.117124	3.62041	0.000294137	0.00147637	Rv3029c	electron transfer flavoprotein (beta-subunit) FixA
MMAR_4709	MMAR_4709	58.2191	-1.95656	0.540463	-3.62015	0.000294427	0.00147647		MCE-family protein
MMAR_5410	MMAR_5410	2483.26	-1.58075	0.436882	-3.61826	0.000296585	0.00148592	Rv1996	conserved hypothetical protein
MMAR_0685	MMAR_0685	287.181	-0.629569	0.174181	-3.61445	0.000300987	0.00150508		PPE family protein
MMAR_4858	MMAR_4858	848.582	-0.513153	0.141966	-3.61463	0.000300781	0.00150508	Rv0822c	conserved hypothetical protein
MMAR_5095	idsA1	104.401	-0.786776	0.217688	-3.61423	0.000301236	0.00150508	Rv3398c	multifunctional geranylgeranyl pyrophosphate synthetase IdsA1
MMAR_3385	MMAR_3385	53.2379	-1.31866	0.36495	-3.61326	0.000302376	0.00150939		conserved hypothetical protein
MMAR_3008	MMAR_3008	96.4074	-1.11588	0.308881	-3.61266	0.000303072	0.00151148	Rv1803c	PE-PGRS family protein
MMAR_2988	MMAR_2988	43.5194	1.55161	0.429623	3.61157	0.000304353	0.00151648		conserved hypothetical acetyltransferase
MMAR_5130	MMAR_5130	204.903	-0.846816	0.234489	-3.61132	0.00030464	0.00151652	Rv3630	conserved hypothetical membrane protein
MMAR_5023	MMAR_5023	129.108	1.19181	0.330185	3.60953	0.000306754	0.00152565	Rv3536c	2-keto-4-pentenoate hydratase
MMAR_0459	MMAR_0459	15.5547	-3.15739	0.875023	-3.60835	0.000308151	0.0015312		conserved hypothetical protein
MMAR_1644	MMAR_1644	817.708	0.670501	0.185833	3.60808	0.000308473	0.00153141	Rv3049c	monooxygenase
MMAR_1636	MMAR_1636	129.903	0.853693	0.236761	3.60572	0.000311286	0.00154397	Rv3057c	short chain alcohol dehydrogenase/reductase
MMAR_4508	MMAR_4508	280.896	-0.915533	0.253933	-3.60541	0.000311665	0.00154444		conserved membrane protein
MMAR_2612	MMAR_2612	1695.42	-0.575282	0.159635	-3.60374	0.00031367	0.00155296	Rv1747	conserved transmembrane ATP-binding protein ABC transporter
MMAR_4624	MMAR_4624	457.013	0.622401	0.172731	3.60328	0.000314221	0.00155428	Rv0906	conserved protein
MMAR_3796	MMAR_3796	75.2729	1.50606	0.418185	3.60142	0.000316484	0.00156405		type I modular polyketide synthase
MMAR_4019	MMAR_4019	69.4386	1.36974	0.380513	3.59973	0.000318544	0.00157281	Rv1353c	transcriptional regulatory protein
MMAR_3430	MMAR_3430	115.857	1.73825	0.483112	3.59804	0.000320626	0.00158166		conserved hypothetical protein
MMAR_1720	MMAR_1720	209.294	1.02121	0.283927	3.59674	0.00032223	0.00158813	Rv2991	conserved protein
MMAR_4049	yrbE3A_1	464.453	-0.61413	0.1708	-3.5956	0.000323641	0.00159365		conserved hypothetical integral membrane protein YrbE3A_1
MMAR_3111	gabD1_1	217.13	-0.819046	0.227897	-3.59394	0.00032572	0.00160244		succinate-semialdehyde dehydrogenase [NADP+] dependent, GabD1_1
MMAR_3865	mce5B	11.5213	-3.90734	1.08761	-3.5926	0.000327393	0.00160922		Mce family protein, Mce5B
MMAR_5363	accD4_1	1355.22	-0.485446	0.135324	-3.58728	0.000334149	0.00164094	Rv3799c	propionyl-CoA carboxylase beta chain 4 AccD4_1
MMAR_4782	narL	354.72	-0.759362	0.21172	-3.58664	0.000334963	0.00164346	Rv0844c	nitrate/nitrite response regulator protein NarL
MMAR_3695	mbtD	709.054	0.881084	0.245683	3.58627	0.000335447	0.00164435		polyketide synthase MbtD
MMAR_2979	MMAR_2979	52.431	1.43494	0.401063	3.57784	0.000346447	0.00169675		transcriptional regulatory protein (probably TetR-family)
MMAR_4777	MMAR_4777	16.7639	-3.66692	1.02541	-3.57604	0.000348842	0.00170695		conserved hypothetical hydroxylase
MMAR_1707	MMAR_1707	831.368	-0.826825	0.231509	-3.57146	0.000354991	0.00173548	Rv3005c	conserved hypothetical membrane protein
MMAR_0043	MMAR_0043	74.239	-1.45335	0.407022	-3.57068	0.000356058	0.00173913	Rv0024	secreted protein P60-related protein
MMAR_3355	MMAR_3355	122.962	0.720673	0.201902	3.56942	0.000357772	0.00174486	Rv2263	oxidoreductase
MMAR_3963	MMAR_3963	441.042	-1.19984	0.33615	-3.56935	0.00035787	0.00174486	Rv2525c	conserved hypothetical secreted protein
MMAR_0633	kdpC	122.411	1.51388	0.424238	3.56847	0.000359067	0.00174913	Rv1031	potassium-transporting ATPase C chain KdpC
MMAR_1925	gpsI	11371.2	-0.778753	0.218438	-3.56509	0.000363725	0.00177024	Rv2783c	bifunctional protein polyribonucleotide nucleotidyltransferase GpsI
MMAR_2502	MMAR_2502	1209.67	-0.591748	0.166022	-3.56428	0.000364856	0.00177391	Rv1697	conserved hypothetical membrane protein
MMAR_5160	MMAR_5160	252.705	-1.00097	0.280848	-3.56408	0.000365131	0.00177391	Rv3672c	conserved hypothetical protein
MMAR_5348	MMAR_5348	42.2821	-1.305	0.366294	-3.56273	0.00036702	0.0017815		hypothetical protein
MMAR_4050	yrbE3B_1	359.256	-0.914313	0.25671	-3.56166	0.000368524	0.00178721		conserved hypothetical integral membrane protein YrbE3B_1
MMAR_4529	mprA	330.807	0.941033	0.264895	3.55248	0.000381617	0.00184906	Rv0981	mycobacterial persistence regulator MprA
MMAR_2430	MMAR_2430	226.751	0.836985	0.236063	3.5456	0.000391717	0.00189631	Rv1627c	nonspecific lipid-transfer protein
MMAR_2369	dnaE1	2126.55	-0.481077	0.135892	-3.54014	0.000399913	0.00193256	Rv1547	DNA polymerase III, alpha subunit, DnaE1
MMAR_3690	mbtF	637.137	0.625891	0.176788	3.54034	0.000399616	0.00193256	Rv2379c	non-ribosomal peptide synthetase MbtF
MMAR_5211	csdB	273.739	-0.629848	0.17795	-3.53946	0.00040095	0.00193585		selenocysteine lyase, CsdB
MMAR_1284	MMAR_1284	1040.7	-0.951884	0.269152	-3.53661	0.000405297	0.00195356	Rv3258c	conserved hypothetical protein
MMAR_5001	fadD19_1	210.06	1.05007	0.296917	3.53659	0.000405334	0.00195356	Rv3515c	fatty-acid-CoA ligase FadD19_1
MMAR_3513	MMAR_3513	48.5792	-1.6548	0.468112	-3.53505	0.000407694	0.0019632		oxidoreductase
MMAR_1309	MMAR_1309	162.22	-0.78533	0.222399	-3.53117	0.000413727	0.00199049	Rv3236c	conserved membrane transport protein
MMAR_0611	MMAR_0611	2858.11	-0.45438	0.128705	-3.53039	0.000414948	0.00199461	Rv0338c	iron-sulphur-binding reductase
MMAR_0010	MMAR_0010	394.298	-0.894954	0.253627	-3.52862	0.000417733	0.00200622	Rv0008c	conserved hypothetical protein
MMAR_0327	MMAR_0327	259.922	0.812137	0.230207	3.52785	0.000418951	0.00200677	Rv0128	conserved hypothetical transmembrane protein
MMAR_1415	MMAR_1415	152.105	-1.18431	0.335675	-3.52816	0.000418461	0.00200677		conserved hypothetical protein
MMAR_2329	aroB_2	280.114	-0.923923	0.261882	-3.52801	0.000418703	0.00200677		3-dehydroquinate synthase AroB_2
MMAR_1825	MMAR_1825	29.2712	-1.88554	0.534798	-3.52571	0.000422343	0.00202124	Rv2884	transcriptional regulatory protein
MMAR_3226	MMAR_3226	1198.57	0.606905	0.172238	3.52364	0.00042566	0.00203533	Rv2182c	1-acylglycerol-3-phosphate O-acyltransferase
MMAR_4070	glgP	404.906	0.542619	0.154096	3.52132	0.00042941	0.00205146	Rv1328	glycogen phosphorylase GlgP
MMAR_0746	MMAR_0746	453.004	0.739066	0.209917	3.52075	0.000430328	0.00205225	Rv0431	tuberculin related peptide
MMAR_2305	lipL	612.901	-0.933524	0.265137	-3.52091	0.000430065	0.00205225	Rv1497	conserved hypothetical esterase LipL
MMAR_3804	MMAR_3804	399.063	-0.769166	0.218597	-3.51865	0.000433754	0.00206678	Rv2456c	conserved integral membrane transport protein
MMAR_1590	MMAR_1590	31.261	1.19095	0.338497	3.51835	0.000434234	0.00206726	Rv3069	conserved hypothetical membrane protein
MMAR_2083	MMAR_2083	247.393	1.04016	0.296139	3.51239	0.000444096	0.00211236	Rv2619c	conserved protein
MMAR_4968	MMAR_4968	89.2089	1.32982	0.378991	3.50884	0.000450058	0.00213886	Rv3485c	short-chain type dehydrogenase/reductase
MMAR_4254	MMAR_4254	155.821	0.930229	0.265347	3.50571	0.000455385	0.00216229	Rv1186c	conserved hypothetical protein
MMAR_0617	MMAR_0617	307.364	-0.694079	0.198037	-3.5048	0.000456955	0.00216596		conserved protein
MMAR_2242	gabT_1	198.522	0.60218	0.171807	3.50497	0.000456653	0.00216596		4-aminobutyrate aminotransferase GabT_1
MMAR_3476	MMAR_3476	558.34	-1.48586	0.424023	-3.5042	0.000457975	0.00216891	Rv2004c	conserved hypothetical protein
MMAR_2285	iipB	620.929	-1.11681	0.319562	-3.49483	0.000474365	0.00224459	Rv1478	mycobacterial invasion and intracellular persistence protein, IipB
MMAR_0474	MMAR_0474	719.613	-0.754449	0.216057	-3.4919	0.000479599	0.00226739	Rv0225	glycosyltransferase
MMAR_2342	MMAR_2342	2047.36	-0.823136	0.235879	-3.48965	0.000483657	0.00228459	Rv1522c	conserved transmembrane transport protein, MmpL family
MMAR_0099	MMAR_0099	126.309	0.83757	0.240387	3.48426	0.000493505	0.00232909		non-ribosomal peptide synthetase
MMAR_0916	MMAR_0916	1405.77	-1.78371	0.512167	-3.48267	0.000496447	0.00234094		trypsin-like serine protease
MMAR_4079	MMAR_4079	82.8246	-1.35215	0.388435	-3.48101	0.00049953	0.00235345	Rv1320c	adenylate cyclase
MMAR_2189	MMAR_2189	94.7962	-1.0898	0.313218	-3.47937	0.000502585	0.00236579	Rv1371	conserved membrane protein
MMAR_4182	MMAR_4182	216.142	-1.90006	0.546403	-3.47739	0.000506319	0.00238132	Rv1258c	conserved hypothetical integral membrane protein
MMAR_0782	MMAR_0782	182.046	-0.630089	0.181278	-3.47582	0.000509296	0.00239325		conserved hydrophobic protein
MMAR_0790	MMAR_0790	100.594	1.07469	0.309282	3.47478	0.000511266	0.00240044	Rv0465c	transcriptional regulatory protein
MMAR_2395	hisD	549.587	-0.856054	0.246576	-3.47176	0.00051705	0.00242551	Rv1599	histidinol dehydrogenase HisD
MMAR_0324	pepA	2370.06	-0.460158	0.132655	-3.46883	0.00052274	0.00245009	Rv0125	serine protease PepA
MMAR_2646	MMAR_2646	373.516	-0.474394	0.136881	-3.46574	0.000528773	0.00247624	Rv1769	conserved protein
MMAR_1229	phoY1	20.5986	-3.39344	0.979708	-3.46373	0.000532746	0.0024927	Rv3301c	phosphate-transport system transcriptional regulatory protein PhoY1
MMAR_0249	MMAR_0249	46.5979	2.07955	0.600845	3.46103	0.000538103	0.00251561		transcriptional regulatory protein (possibly TetR-family)
MMAR_2330	MMAR_2330	179.621	-0.630299	0.182189	-3.45959	0.000540992	0.00252695		short chain dehydrogenase
MMAR_1739	MMAR_1739	191.837	0.687106	0.198648	3.45891	0.000542363	0.00252945		nitroreductase
MMAR_5424	MMAR_5424	20.6484	1.89737	0.548554	3.45887	0.000542457	0.00252945		conserved hypothetical transmembrane protein
MMAR_3557	MMAR_3557	54.7342	1.36001	0.393505	3.45615	0.000547942	0.00255285		transcriptional regulatory protein (probably Lrp/AsnC-family)
MMAR_2578	MMAR_2578	739.394	-1.35684	0.392698	-3.45519	0.000549913	0.00255984		metal cation transporter p-type ATPase a, CtpF
MMAR_0563	MMAR_0563	147.053	-0.770508	0.223146	-3.45294	0.000554517	0.00257907		conserved hypothetical transmembrane protein
MMAR_2438	MMAR_2438	106.704	-1.03265	0.299139	-3.45208	0.000556277	0.00258505	Rv1634	drug efflux membrane protein
MMAR_5027	ltp2_1	179.729	1.22239	0.354312	3.45003	0.000560523	0.00260256	Rv3540c	acetyl-CoA acetyltransferase (PaaJ-like), Ltp2_1
MMAR_5203	MMAR_5203	306.813	-1.14953	0.333977	-3.44196	0.000577519	0.00267919		conserved membrane protein
MMAR_1051	rplR	1557.89	0.484652	0.14088	3.44018	0.000581334	0.0026946	Rv0720	50S ribosomal protein L18, RplR
MMAR_3507	MMAR_3507	49.1205	1.55583	0.452686	3.43688	0.000588464	0.00272533		transcriptional regulator (IclR family)
MMAR_0497	MMAR_0497	48.4536	2.0096	0.584771	3.43656	0.000589157	0.00272623	Rv0236A	small secreted protein
MMAR_0727	lpqL_1	290.793	-0.766479	0.223548	-3.4287	0.000606483	0.00280206		lipoprotein aminopeptidase LpqL_1
MMAR_2708	gcvB	2024.69	0.529581	0.154457	3.42866	0.000606574	0.00280206	Rv1832	glycine dehydrogenase GcvB
MMAR_1128	MMAR_1128	31.6383	-1.43107	0.417458	-3.42805	0.000607939	0.00280362		conserved hypothetical membrane protein
MMAR_1382	MMAR_1382	683.299	0.814126	0.237476	3.42824	0.000607506	0.00280362		conserved hypothetical protein
MMAR_4304	MMAR_4304	85.7576	1.79937	0.525487	3.42419	0.000616629	0.00284129		transcriptional regulatory protein (probably TetR-family)
MMAR_1632	MMAR_1632	72.465	-1.53315	0.447805	-3.42371	0.000617736	0.00284399		hypothetical protein
MMAR_0553	tam	45.8841	-1.09967	0.321289	-3.42267	0.000620097	0.00285245	Rv0294	trans-aconitate methyltransferase Tam
MMAR_1000	lpqP	140.709	-1.41823	0.414608	-3.42065	0.000624711	0.00287125	Rv0671	conserved lipoprotein, LpqP
MMAR_0959	MMAR_0959	54.1604	0.938693	0.274824	3.41562	0.000636382	0.00292242		nitroreductase
MMAR_1803	lppW	394.344	0.701839	0.205633	3.41307	0.000642346	0.00294726	Rv2905	conserved alanine rich lipoprotein LppW
MMAR_4319	MMAR_4319	81.1364	-0.91971	0.269484	-3.41285	0.000642871	0.00294726	Rv0878c	PPE family protein
MMAR_0298	MMAR_0298	131.507	-1.42949	0.419492	-3.40766	0.000655218	0.00299882	Rv0108c	conserved protein
MMAR_2345	MMAR_2345	121.161	1.53876	0.451536	3.40783	0.000654812	0.00299882	Rv1531	conserved hypothetical protein
MMAR_1095	MMAR_1095	25.3215	1.3913	0.408895	3.40259	0.000667495	0.00305245	Rv1706c	PPE family protein
MMAR_2825	MMAR_2825	221.922	0.557454	0.16385	3.40221	0.000668423	0.00305413		conserved protein
MMAR_1038	rplP	1042.22	0.774827	0.227911	3.39969	0.000674624	0.00307988	Rv0708	50S ribosomal protein L16, RplP
MMAR_4546	MMAR_4546	81.8094	1.35855	0.399677	3.39912	0.000676038	0.00308375	Rv0953c	conserved hypothetical oxidoreductase
MMAR_0169	MMAR_0169	44.9826	2.11278	0.621697	3.39841	0.000677783	0.00308711	Rv1443c	conserved protein
MMAR_4246	aldA_1	47.8449	1.34576	0.396002	3.39836	0.000677907	0.00308711		NAD-dependent aldehyde dehydrogenase, AldA_1
MMAR_1183	MMAR_1183	330.509	-1.00313	0.295326	-3.39669	0.000682058	0.00310342	Rv3342	methyltransferase
MMAR_1631	MMAR_1631	72.4772	-1.19192	0.351059	-3.39521	0.000685748	0.00311761		conserved hypothetical protein
MMAR_0562	MMAR_0562	669.784	-0.803911	0.236905	-3.39339	0.000690334	0.00313323	Rv0312	conserved hypothetical proline and threonine rich protein
MMAR_1713	MMAR_1713	316.534	0.871988	0.256953	3.39357	0.000689881	0.00313323		conserved protein
MMAR_1971	35kd_ag	899.44	0.88676	0.261742	3.38791	0.000704269	0.00319382	Rv2744c	conserved 35 kDa alanine rich protein
MMAR_4859	phoY2	184.434	-0.868736	0.256557	-3.38613	0.000708855	0.00321194	Rv0821c	phosphate-transport system regulatory protein, PhoY2
MMAR_2576	pknK	269.665	-0.97902	0.289176	-3.38555	0.000710365	0.00321504	Rv3080c	serine/threonine-protein kinase transcriptional regulatory protein PknK
MMAR_4652	MMAR_4652	174.811	-1.54897	0.457542	-3.38541	0.000710717	0.00321504		transcriptional regulatory protein (possibly marR-family)
MMAR_2221	ribC	93.7437	0.80546	0.238062	3.38341	0.000715919	0.00323588	Rv1412	riboflavin synthase alpha chain RibC
MMAR_3318	MMAR_3318	76.6145	1.1585	0.342838	3.37913	0.000727153	0.00328394		conserved hypothetical protein
MMAR_0816	regX3	405.378	1.08743	0.322156	3.37546	0.000736919	0.00332529	Rv0491	two component sensory transduction protein RegX3
MMAR_0810	MMAR_0810	223.157	0.539802	0.160043	3.37285	0.000743942	0.0033519	Rv0484c	short-chain type oxidoreductase
MMAR_3238	qcrC	3564.58	0.42834	0.126998	3.37281	0.000744046	0.0033519	Rv2194	ubiquinol-cytochrome C reductase QcrC
MMAR_3021	lppI	118.895	-0.877622	0.26045	-3.36964	0.000752664	0.00338792	Rv2046	lipoprotein LppI
MMAR_2453	MMAR_2453	885.21	-0.663267	0.196886	-3.36879	0.000754983	0.00339555	Rv1646	PE family protein
MMAR_2239	gap	1491.44	0.392714	0.116651	3.36658	0.000761061	0.00342007	Rv1436	glyceraldehyde 3-phosphate dehydrogenase Gap
MMAR_1206	add	270.78	-0.823475	0.24469	-3.36538	0.000764384	0.00343217	Rv3313c	adenosine deaminase Add
MMAR_3377	MMAR_3377	16.1544	1.6518	0.491003	3.36412	0.000767877	0.00344502		conserved hypothetical protein
MMAR_1036	rplV	1930.75	0.402774	0.119794	3.36222	0.000773179	0.00346311	Rv0706	50S ribosomal protein L22, RplV
MMAR_5140	cspA_1	252.985	-0.860396	0.255893	-3.36233	0.000772875	0.00346311	Rv3648c	cold shock protein A CspA_1
MMAR_0346	cyp138A3	323.946	0.891742	0.265295	3.36133	0.000775693	0.00346777	Rv0136	cytochrome P450 138A3 Cyp138A3
MMAR_3853	MMAR_3853	90.4179	0.989757	0.294468	3.36117	0.000776129	0.00346777	Rv2506	conserved hypothetical regulatory protein
MMAR_5135	PE_PGRS15	72.742	-0.986293	0.293416	-3.36141	0.000775444	0.00346777		PE-PGRS family protein
MMAR_3478	MMAR_3478	196.997	-1.92101	0.572263	-3.35686	0.000788334	0.00351942		conserved hypothetical membrane protein
MMAR_1967	ftsK	2961.51	-0.500164	0.149013	-3.3565	0.000789345	0.00352105	Rv2748c	cell division transmembrane protein FtsK
MMAR_0770	MMAR_0770	486.145	1.32698	0.395542	3.35483	0.000794152	0.00353959	Rv0449c	oxidoreductase
MMAR_5309	MMAR_5309	103.011	-0.940014	0.280258	-3.3541	0.000796229	0.00354595		conserved hypothetical protein
MMAR_0154	MMAR_0154	579.865	0.433403	0.129375	3.34998	0.000808185	0.00359626		coenzyme F420-dependent oxidoreductase
MMAR_5469	MMAR_5469	20.1263	1.71159	0.510987	3.34957	0.000809357	0.00359854	Rv2078	conserved hypothetical protein
MMAR_2605	MMAR_2605	204.191	0.842557	0.251562	3.3493	0.000810162	0.00359918		anaerobic dehydrogenase
MMAR_0399	cyp191A3	38.6173	2.03852	0.608975	3.34745	0.000815583	0.00362031		cytochrome P450 191A3 Cyp191A3
MMAR_0151	eis1	68.5821	0.798759	0.238729	3.34588	0.00082022	0.00363202		enhanced intracellular survival protein Eis1
MMAR_0919	rimL	180.323	0.705378	0.210809	3.34606	0.000819695	0.00363202		acetyltransferase, RimL
MMAR_4670	MMAR_4670	295.482	-0.803703	0.240189	-3.34613	0.000819492	0.00363202	Rv0862c	conserved hypothetical protein
MMAR_2969	MMAR_2969	65.9116	-1.92947	0.577183	-3.34291	0.000829055	0.00366519	Rv1068c	PE-PGRS family protein
MMAR_4788	MMAR_4788	32.2719	-2.15298	0.644009	-3.34309	0.0008285	0.00366519		beta-ketoacyl CoA thiolase
MMAR_3555	MMAR_3555	330.587	1.09963	0.329137	3.34094	0.000834951	0.00368826		saccharopine dehydrogenase
MMAR_5320	MMAR_5320	17.0799	-2.09654	0.628045	-3.33819	0.000843246	0.00372189		conserved hypothetical protein
MMAR_0170	MMAR_0170	123.978	1.50862	0.452822	3.3316	0.000863495	0.00380818		conserved membrane protein
MMAR_4347	MMAR_4347	11.5306	-3.3581	1.00806	-3.33125	0.000864576	0.00380987		conserved hypothetical alanine and glycine rich protein
MMAR_2691	erg3	795.872	-1.24922	0.375078	-3.33055	0.000866732	0.0038132	Rv1814	membrane-bound C-5 sterol desaturase Erg3
MMAR_4062	MMAR_4062	74.7504	1.22869	0.368903	3.33067	0.000866365	0.0038132		hypothetical membrane protein
MMAR_5161	MMAR_5161	81.4379	-1.63744	0.491964	-3.32836	0.00087358	0.00384023	Rv3673c	membrane-anchored thioredoxin-like protein
MMAR_0779	MMAR_0779	231.735	0.997774	0.299969	3.32626	0.000880208	0.00386625	Rv0457c	peptidase
MMAR_2111	ruvB	206.614	-0.645193	0.194159	-3.32301	0.000890522	0.0039084	Rv2592c	Holliday junction DNA helicase RuvB
MMAR_0648	MMAR_0648	247.205	-0.584673	0.175969	-3.3226	0.000891834	0.00391101		ketoacyl reductase
MMAR_2387	bioB	902.995	0.679136	0.204545	3.32023	0.000899437	0.00394118	Rv1589	biotin synthase BioB
MMAR_2732	modB	36.9224	-1.69594	0.511957	-3.31266	0.000924145	0.00404619	Rv1858	molybdenum-transport integral membrane protein ABC transporter ModB
MMAR_5369	MMAR_5369	888.517	-0.561651	0.169578	-3.31206	0.000926114	0.00405156		conserved transmembrane protein
MMAR_2752	lldD2	142.914	0.663515	0.200407	3.31083	0.000930188	0.00406612	Rv1872c	L-lactate dehydrogenase (cytochrome) LldD2
MMAR_4683	pdc	591.926	0.399291	0.12066	3.30923	0.000935515	0.00408613	Rv0853c	pyruvate or indole-3-pyruvate decarboxylase Pdc
MMAR_2105	MMAR_2105	133.202	-0.963487	0.291313	-3.3074	0.000941678	0.00410976		conserved hypothetical membrane protein
MMAR_3187	MMAR_3187	1492.18	-0.478649	0.144754	-3.30663	0.000944265	0.00411775	Rv2147c	conserved hypothetical protein
MMAR_1550	MMAR_1550	58.7923	-1.07885	0.326698	-3.3023	0.000958955	0.00417847		PPE family protein
MMAR_2257	otsB1	1538.1	-1.9256	0.583186	-3.30186	0.000960462	0.00418169	Rv2006	trehalose-6-phosphate phosphatase OtsB1
MMAR_3646	cysE	156.387	-0.738941	0.223847	-3.30109	0.000963095	0.00418981	Rv2335	serine acetyltransferase CysE
MMAR_4036	MMAR_4036	482.108	0.623923	0.189076	3.29986	0.000967328	0.00420487	Rv1349	transmembrane ATP-binding protein ABC transporter
MMAR_5316	tcrY	592.666	-0.669747	0.202999	-3.29925	0.000969422	0.00421061	Rv3764c	two component sensor kinase TcrY
MMAR_0596	MMAR_0596	98.8162	0.76966	0.233426	3.29723	0.00097643	0.00423767	Rv1672c	conserved integral membrane transport protein
MMAR_2644	MMAR_2644	224.188	0.859822	0.260817	3.29664	0.000978477	0.00424318	Rv1767	conserved hypothetical protein
MMAR_0152	MMAR_0152	244.761	1.29913	0.394166	3.29589	0.00098109	0.00425113		conserved protein
MMAR_2154	dapA_1	32.1447	-1.76815	0.536732	-3.2943	0.00098668	0.00427196		dihydrodipicolinate synthase DapA_1
MMAR_2985	bphC_1	56.0617	1.96161	0.597105	3.2852	0.0010191	0.00440884		2,3-dihydroxybiphenyl-1,2-dioxygenase BphC_1
MMAR_4802	MMAR_4802	66.1057	-1.76328	0.536949	-3.28389	0.00102385	0.00442587		chitinase/cellulase
MMAR_1630	MMAR_1630	119.376	0.922458	0.281557	3.27628	0.00105185	0.0045433		transcriptional regulatory protein
MMAR_4327	MMAR_4327	70.5632	0.996441	0.304287	3.27468	0.00105783	0.00456552		conserved hypothetical protein
MMAR_0291	rpmG1	5.77024	3.35516	1.02521	3.27264	0.00106547	0.00459248	Rv2057c	ribosomal protein L33 RpmG1
MMAR_5258	PE5_1	10.3571	4.80619	1.46863	3.27256	0.00106577	0.00459248	Rv1386,Rv3022A	PE family protein
MMAR_0284	plcB_3	46.5277	-1.88849	0.57734	-3.27101	0.00107163	0.00461411		membrane-associated phospholipase C 2 PlcB_3
MMAR_3763	MMAR_3763	76.1179	-1.98749	0.607673	-3.27067	0.00107295	0.00461612	Rv1450c	PE-PGRS family protein
MMAR_0772	mmpS4_2	827.742	-0.626025	0.191588	-3.26756	0.00108478	0.00466337	Rv0451c	conserved membrane protein MmpS4_2
MMAR_2997	MMAR_2997	9.73825	2.69411	0.825023	3.2655	0.00109272	0.0046938		alternative RNA polymerase sigma factor
MMAR_4221	MMAR_4221	586.621	-0.841841	0.257932	-3.26381	0.00109926	0.00471815	Rv1217c	tetronasin-transport integral membrane protein ABC transporter
MMAR_0055	MMAR_0055	195.138	-0.677104	0.207493	-3.26327	0.00110134	0.00472047	Rv0039c	conserved hypothetical transmembrane protein
MMAR_2331	MMAR_2331	674.91	-0.751104	0.230188	-3.263	0.00110239	0.00472047		conserved hypothetical protein
MMAR_4052	mce3B_1	208.028	-1.09478	0.335494	-3.26318	0.00110169	0.00472047		MCE-family protein Mce3B_1
MMAR_1580	MMAR_1580	72.7036	1.60169	0.491283	3.26021	0.0011133	0.00476341		dehydrogenase
MMAR_5208	glpK	138.901	-0.896011	0.274887	-3.25956	0.00111583	0.00477051	Rv3696c	glycerol kinase GlpK
MMAR_2383	bioA	209.863	0.655408	0.201116	3.25885	0.00111864	0.00477879	Rv1568	adenosylmethionine-8-amino-7-oxononanoate aminotransferase, BioA
MMAR_1678	MMAR_1678	512.817	-0.753335	0.231241	-3.2578	0.00112281	0.00479285		conserved hypothetical membrane protein
MMAR_4486	MMAR_4486	55.3557	-1.49061	0.457676	-3.25692	0.00112628	0.00480389		dehydrogenase
MMAR_1635	MMAR_1635	145.317	0.890097	0.273337	3.25641	0.0011283	0.00480871	Rv3058c	transcriptional regulatory protein (TetR-family)
MMAR_1732	gpdA2	102.839	0.970081	0.297968	3.25566	0.0011313	0.00481775	Rv2982c	glycerol-3-phosphate dehydrogenase [NAD(P)+] GpdA2
MMAR_2366	MMAR_2366	661.147	-0.930598	0.285963	-3.25426	0.00113689	0.00483775	Rv1543	fatty acyl-CoA reductase
MMAR_1127	MMAR_1127	106.444	-0.735512	0.226128	-3.25263	0.00114341	0.00486172		conserved hypothetical protein
MMAR_0657	coxL	636.69	-2.11819	0.651458	-3.25146	0.00114813	0.00487797	Rv0373c	carbon monoxyde dehydrogenase (large chain), CoxL
MMAR_1161	MMAR_1161	209.161	-0.910641	0.280146	-3.25059	0.00115165	0.0048867	Rv3367	PE-PGRS family protein
MMAR_3031	MMAR_3031	640.185	0.702012	0.21597	3.25051	0.00115197	0.0048867	Rv2053c	conserved hypothetical membrane protein
MMAR_3243	MMAR_3243	728.805	0.800663	0.246424	3.24913	0.00115759	0.0049067	Rv2199c	conserved integral membrane protein
MMAR_0503	fabG4	751.236	-0.424638	0.130743	-3.24788	0.00116269	0.0049245	Rv0242c	3-oxoacyl-[acyl-carrier protein] reductase FabG4
MMAR_3356	MMAR_3356	76.7952	0.940142	0.28953	3.24713	0.00116576	0.00492984		conserved hypothetical protein
MMAR_4124	MMAR_4124	131.655	-0.96949	0.298554	-3.24728	0.00116514	0.00492984		conserved hypothetical secreted protein
MMAR_4646	fprB	401.26	0.709562	0.218567	3.24644	0.0011686	0.004938	Rv0886	NADPH:adrenodoxin oxidoreductase FprB
MMAR_2830	MMAR_2830	498.385	-0.650347	0.200438	-3.24463	0.00117605	0.00496563		conserved hypothetical protein
MMAR_3064	MMAR_3064	89.1718	1.11627	0.344172	3.24335	0.00118135	0.00498414		conserved membrane protein
MMAR_2819	MMAR_2819	17.2244	-2.70804	0.835117	-3.24271	0.00118399	0.00499142	Rv1913	conserved hypothetical protein
MMAR_0944	MMAR_0944	6559.86	-1.61626	0.498613	-3.24151	0.00118898	0.00500861		conserved hypothetical protein
MMAR_1755	MMAR_1755	357.846	-0.449646	0.138776	-3.24009	0.00119493	0.00502979	Rv2962c	glycosyl transferase
MMAR_0381	MMAR_0381	76.3488	1.37221	0.42516	3.22751	0.00124874	0.00525222	Rv0158	transcriptional regulatory protein (possibly TetR-family)
MMAR_4597	MMAR_4597	22.1542	2.01596	0.624662	3.22729	0.0012497	0.00525223		hypothetical protein
MMAR_3702	MMAR_3702	69.0015	1.59565	0.494502	3.22678	0.00125192	0.0052575		Flavin-binding monooxygenase
MMAR_1357	MMAR_1357	275.611	0.543211	0.168408	3.22556	0.00125728	0.00527593		conserved hypothetical membrane protein
MMAR_3078	helY	559	-0.540723	0.167896	-3.22058	0.00127932	0.00536427	Rv2092c	ATP-dependent DNA helicase HelY
MMAR_4608	MMAR_4608	9.9726	2.66456	0.827918	3.21838	0.00128915	0.00540134	Rv2806	conserved hypothetical membrane protein
MMAR_4020	echA4_2	17.1656	1.42809	0.443947	3.2168	0.0012963	0.00542715		enoyl-CoA hydratase, EchA4_2
MMAR_0973	rplK	1066.28	0.696802	0.216718	3.21525	0.0013033	0.00544806	Rv0640	50S ribosomal protein L11, RplK
MMAR_4811	MMAR_4811	94.4444	-0.98173	0.305329	-3.21532	0.00130301	0.00544806		marR-family transcriptional regulator
MMAR_0938	cyp135B4	580.662	0.701864	0.218329	3.21472	0.00130574	0.00545409	Rv0568	cytochrome P450 135B4 Cyp135B4
MMAR_4635	MMAR_4635	93.8566	-0.836421	0.260273	-3.21362	0.00131071	0.00547065	Rv0901	conserved exported or membrane protein
MMAR_1539	MMAR_1539	5.86279	-3.8645	1.20335	-3.21144	0.0013207	0.00550815		conserved hypothetical protein
MMAR_4842	MMAR_4842	88.7282	0.722925	0.225214	3.20995	0.00132759	0.00553265		regulatory protein
MMAR_1354	MMAR_1354	38.4002	1.01494	0.316405	3.20773	0.00133789	0.0055713	Rv3204	DNA-methyltransferase (modification methylase)
MMAR_1270	MMAR_1270	508.383	0.647846	0.202257	3.20309	0.00135962	0.00565747	Rv3271c	conserved hypothetical membrane protein
MMAR_1384	MMAR_1384	162.882	0.847104	0.264552	3.20203	0.00136462	0.00567394		conserved hypothetical protein
MMAR_3957	argE	265.793	0.612378	0.191279	3.20149	0.00136717	0.00568021	Rv2522c	acetylornithine deacetylase ArgE
MMAR_1203	sdhC	407.374	0.619262	0.193489	3.20049	0.00137192	0.00569453	Rv3316	succinate dehydrogenase (cytochrome B-556 subunit) SdhC
MMAR_2108	MMAR_2108	148.187	-1.06943	0.334162	-3.20033	0.0013727	0.00569453	Rv2597	conserved protein
MMAR_1198	MMAR_1198	9.79663	2.38929	0.746867	3.19908	0.00137868	0.00571497		conserved hypothetical protein
MMAR_5300	proW	32.2154	-1.43906	0.449995	-3.19795	0.00138407	0.00573293	Rv3757c	osmoprotectant (glycine betaine/carnitine/choline/L-proline) transport integral membrane protein ABC transporter ProW
MMAR_0791	MMAR_0791	351.51	0.765987	0.23956	3.19747	0.00138638	0.00573815	Rv0466	conserved hypothetical protein
MMAR_3402	MMAR_3402	170.335	-0.830796	0.260293	-3.19177	0.00141405	0.00584825		PE-PGRS family protein
MMAR_2074	MMAR_2074	467.221	-1.711	0.536354	-3.19005	0.00142248	0.00587865		conserved hypothetical protein
MMAR_0212	MMAR_0212	44.0046	1.83897	0.57665	3.18906	0.00142738	0.00589443		conserved hypothetical oxidoreductase
MMAR_3085	prcB	789.338	0.535391	0.167928	3.18822	0.00143151	0.00590702	Rv2110c	proteasome (beta subunit) PrcB
MMAR_4437	MMAR_4437	126.205	-1.13883	0.357225	-3.18798	0.00143269	0.00590742		conserved hypothetical membrane protein
MMAR_4889	MMAR_4889	100.312	-1.45794	0.457594	-3.18609	0.00144209	0.00594169	Rv0802c	conserved hypothetical protein
MMAR_5165	MMAR_5165	514.097	0.472441	0.148451	3.18247	0.00146023	0.00601188	Rv3677c	conserved hypothetical Zn-dependent hydrolase
MMAR_5283	MMAR_5283	1475.06	-0.716142	0.225045	-3.18222	0.00146153	0.00601268		non-ribosomal peptide synthetase
MMAR_3407	gltD_1	1176.47	-1.75388	0.551616	-3.17954	0.00147509	0.00606389		NADH-dependent glutamate synthase (small subunit) GltD
MMAR_5107	MMAR_5107	1113.8	-0.532641	0.167552	-3.17895	0.00147808	0.00607159	Rv3604c	conserved transmembrane protein rich in alanine, arginine and proline
MMAR_3173	mbtH	106.358	-0.891413	0.280452	-3.17849	0.00148046	0.0060768	Rv2377c	conserved protein MbtH
MMAR_2036	MMAR_2036	249.658	-0.62652	0.197169	-3.17759	0.00148507	0.00609112	Rv2680	conserved protein
MMAR_5080	cysS1	472.309	-0.429772	0.135391	-3.17431	0.00150196	0.00615576	Rv3580c	cysteinyl-tRNA synthetase 1 CysS1
MMAR_1613	MMAR_1613	16.8884	1.57952	0.497639	3.17402	0.00150345	0.00615725		conserved hypothetical protein
MMAR_2711	MMAR_2711	70.7845	-0.953714	0.30077	-3.17091	0.00151963	0.00621885	Rv1834	hydrolase
MMAR_2123	apt	313.906	1.39955	0.441434	3.17046	0.00152198	0.00622379	Rv2584c	adenine phosphoribosyltransferase, Apt
MMAR_0713	pknG	363.751	-0.657991	0.207661	-3.16859	0.00153182	0.00625935	Rv0410c	serine/threonine-protein kinase PknG
MMAR_5139	MMAR_5139	469.117	-0.88122	0.278257	-3.16693	0.00154056	0.00629033	Rv3647c	conserved hypothetical protein
MMAR_2893	MMAR_2893	120.262	0.827026	0.261203	3.16622	0.00154435	0.00630107		hypothetical protein
MMAR_0918	MMAR_0918	132.485	0.991653	0.313443	3.16374	0.00155756	0.00635024		lantibiotic modifying enzyme
MMAR_2166	MMAR_2166	1738.06	-0.747751	0.23652	-3.16147	0.00156974	0.00639033	Rv2560	proline and glycine rich transmembrane protein
MMAR_4759	MMAR_4759	50.4467	1.2379	0.391545	3.16158	0.00156918	0.00639033		aminopeptidase
MMAR_1207	MMAR_1207	211.581	-2.02124	0.639401	-3.16115	0.00157147	0.00639259		PE-PGRS family protein
MMAR_3503	MMAR_3503	1136.32	-1.31495	0.416303	-3.15864	0.00158506	0.00644309		metal cation transporter p-type ATPase
MMAR_4464	MMAR_4464	153.515	-1.01949	0.323045	-3.15588	0.00160016	0.0064996	Rv1021	conserved hypothetical protein
MMAR_2945	MMAR_2945	164.544	-1.521	0.482207	-3.15424	0.00160914	0.00653122		1-aminocyclopropane-1-carboxylate deaminase
MMAR_1191	sugI	225.829	-0.78852	0.250075	-3.15313	0.0016153	0.00655134	Rv3331	sugar-transport integral membrane protein SugI
MMAR_4995	MMAR_4995	30.6713	-1.88678	0.598672	-3.15161	0.00162373	0.00658063	Rv3507	PE-PGRS family protein
MMAR_0614	iniB	2080.58	-2.67206	0.848343	-3.14974	0.00163416	0.00661796		conserved hypothetical membrane protein, IniB
MMAR_1329	MMAR_1329	17.7357	2.58659	0.821875	3.14718	0.00164851	0.00667115		conserved hypothetical alanine and glycine rich protein
MMAR_2291	hemZ	289.695	0.65725	0.209093	3.14334	0.0016703	0.00675429	Rv1485	ferrochelatase HemZ
MMAR_3244	ctaC	1493.65	0.73033	0.232487	3.14138	0.00168153	0.00679467	Rv2200c	transmembrane cytochrome C oxidase (subunit II) CtaC
MMAR_0476	MMAR_0476	929.708	-0.529843	0.168799	-3.1389	0.00169583	0.00684738	Rv0227c	conserved membrane protein
MMAR_4980	MMAR_4980	112.731	-0.837669	0.266948	-3.13795	0.00170134	0.00686456	Rv3492c	conserved MCE-associated protein
MMAR_4011	MMAR_4011	9.54634	1.76956	0.564288	3.13591	0.00171322	0.00690737		acyl-CoA dehydrogenase
MMAR_3488	acs_1	615.088	-1.52098	0.485137	-3.13517	0.00171757	0.00691977		acetyl-coenzyme a synthetase Acs_1
MMAR_1988	hflX	1065.47	-0.513425	0.163804	-3.13438	0.00172217	0.00693319	Rv2725c	GTP-binding protein HflX
MMAR_2866	ephB	28.8253	1.39612	0.445597	3.13314	0.00172947	0.00695743	Rv1938	epoxide hydrolase EphB
MMAR_2836	MMAR_2836	313.004	-1.25927	0.401955	-3.13286	0.00173109	0.00695883	Rv3225c	phosphotransferase
MMAR_4938	MMAR_4938	102.301	-1.16622	0.372285	-3.1326	0.00173266	0.00696001		hypothetical secreted protein
MMAR_1057	MMAR_1057	197.436	1.01611	0.324411	3.13217	0.00173521	0.00696511	Rv0725c,Rv1729c	O-methyltransferase
MMAR_0769	MMAR_0769	114.341	1.89677	0.605725	3.13139	0.00173978	0.00697832	Rv0448c	conserved hypothetical protein
MMAR_1211	MMAR_1211	163.702	-0.673971	0.215352	-3.12963	0.00175025	0.00701516		chitinase
MMAR_5214	MMAR_5214	311.315	-0.433177	0.138441	-3.12895	0.0017543	0.00702624	Rv3703c	conserved hypothetical protein
MMAR_2745	MMAR_2745	233.7	-0.503367	0.161108	-3.12441	0.0017816	0.00713033	Rv1866	acyl-CoA transferase/dehydratase
MMAR_2835	fadD31	504.136	0.649736	0.208282	3.11951	0.00181154	0.00724485	Rv1925	acyl-CoA ligase FadD31
MMAR_3214	MMAR_3214	9.95272	2.19975	0.705493	3.11804	0.00182061	0.00727575		hydroxymethylglutaryl-coenzyme a (HMG-CoA) reductase
MMAR_3100	ermB_1	15.3209	1.57988	0.506955	3.11642	0.00183064	0.00731048		integral membrane drug efflux protein, ErmB_1
MMAR_0138	MMAR_0138	65.2568	1.09855	0.352603	3.11554	0.00183607	0.00732637		conserved hypothetical protein
MMAR_5290	MMAR_5290	28.7681	-1.66235	0.533602	-3.11534	0.0018373	0.00732637		conserved hypothetical protein
MMAR_4453	esxP	1077.62	-0.996356	0.319847	-3.1151	0.00183883	0.00732709	Rv1038c,Rv1197,Rv2347c,Rv3620c	EsaT-6 like protein EsxP
MMAR_1778	tesA	262.21	0.889194	0.285642	3.11297	0.00185214	0.00737472	Rv2928	thioesterase TesA
MMAR_2095	tesB2	412.038	-0.683418	0.219586	-3.11231	0.00185631	0.00738595	Rv2605c	acyl-CoA thioesterase II TesB2
MMAR_1658	hycQ	32.359	-1.64984	0.53014	-3.11209	0.00185768	0.00738602	Rv0086	hydrogenase HycQ
MMAR_1192	dacC	312.819	-1.05566	0.339741	-3.10725	0.00188839	0.00750263	Rv3330	penicillin-binding protein DacC
MMAR_1515	MMAR_1515	1541.46	-1.38033	0.444738	-3.1037	0.00191119	0.0075877	Rv3134c	conserved hypothetical membrane protein
MMAR_5083	MMAR_5083	3360.39	-0.300139	0.0967329	-3.10276	0.00191724	0.00760615	Rv3583c	conserved transcriptional regulatory protein
MMAR_2029	arsB1	169.694	-0.711885	0.229653	-3.09983	0.00193633	0.00767632	Rv2685	arsenic-transport integral membrane protein ArsB1
MMAR_5021	MMAR_5021	224.074	0.469431	0.151456	3.09946	0.00193872	0.00768022	Rv3534c	4-hydroxy-2-oxovalerate aldolase
MMAR_0797	MMAR_0797	702.437	-0.597167	0.192796	-3.0974	0.00195224	0.00771281	Rv0472c	transcriptional regulatory protein (possibly TetR-family)
MMAR_1414	cyaA_1	532.421	-1.02158	0.329823	-3.09738	0.00195242	0.00771281		adenylate cyclase, CyaA_1
MMAR_1850	MMAR_1850	27.9794	-1.79913	0.580838	-3.09746	0.00195185	0.00771281	Rv0746	PE-PGRS family protein
MMAR_3566	plcB	131.599	-1.05919	0.341968	-3.09735	0.00195261	0.00771281		membrane-associated phospholipase C 2 PlcB
MMAR_2062	MMAR_2062	145.447	0.707715	0.229098	3.08914	0.0020074	0.00791774		conserved hypothetical protein
MMAR_3242	mmpS3	374.735	-0.502677	0.162714	-3.08933	0.00200612	0.00791774	Rv2198c	conserved membrane protein MmpS3
MMAR_0034	proV_1	246.981	-0.614092	0.198893	-3.08756	0.00201808	0.00795412		osmoprotectant (glycine betaine/carnitine/choline/L-proline) transport ATP-binding protein ABC transporter ProV_1
MMAR_2358	MMAR_2358	125.553	1.10881	0.359238	3.08657	0.0020248	0.00797485	Rv3832c	conserved hypothetical protein
MMAR_5270	MMAR_5270	87.8432	-0.735365	0.238351	-3.08522	0.00203399	0.00800525	Rv3733c	conserved hypothetical protein
MMAR_3265	MMAR_3265	30.3479	-1.49143	0.484416	-3.07882	0.00207819	0.00817331	Rv2377c	conserved hypothetical MbtH-like protein
MMAR_0355	MMAR_0355	1855.06	-0.689815	0.224175	-3.07713	0.00209005	0.00821297	Rv0144	transcriptional regulatory protein (possibly TetR-family)
MMAR_0545	PPE4	3043.24	0.443115	0.144011	3.07695	0.00209129	0.00821297	Rv0286	PPE family protein
MMAR_0341	MMAR_0341	42.6665	0.98595	0.320674	3.07462	0.0021077	0.00827136		conserved hypothetical protein
MMAR_1251	accA3	2953.61	-0.673785	0.219159	-3.07441	0.00210919	0.00827136	Rv3285	bifunctional protein acetyl-/propionyl-coenzyme a carboxylase (alpha chain) AccA3
MMAR_3706	mbtI	355.395	1.02168	0.33256	3.07217	0.00212505	0.00832758	Rv2386c	isochorismate synthase MbtI
MMAR_0840	mmpL2	235.833	-1.26047	0.410753	-3.06867	0.00215012	0.00841975	Rv0507	conserved transmembrane transport protein, MmpL2
MMAR_2717	guaB1	587.156	-0.441223	0.143855	-3.06713	0.00216122	0.00845714	Rv1843c	inosine-5'-monophosphate dehydrogenase GuaB1
MMAR_1179	MMAR_1179	159.259	-1.28564	0.419478	-3.06486	0.00217774	0.00851371		oxidoreductase
MMAR_4959	MMAR_4959	183.782	0.849179	0.277083	3.06471	0.0021788	0.00851371	Rv3769	conserved hypothetical protein
MMAR_4505	MMAR_4505	87.0416	-0.800251	0.261261	-3.06303	0.00219108	0.00855558		glycosyltransferase
MMAR_1686	MMAR_1686	84.9239	1.80772	0.590453	3.06157	0.00220177	0.00859114		conserved hypothetical protein
MMAR_4476	pks16	3342.84	-0.530935	0.173485	-3.0604	0.00221038	0.00861859	Rv1013	polyketide synthase Pks16
MMAR_3537	MMAR_3537	55.9288	-1.10603	0.361527	-3.05931	0.00221846	0.00864391		conserved hypothetical protein
MMAR_3159	MMAR_3159	341.28	-1.32054	0.432305	-3.05465	0.0022532	0.008773		conserved hypothetical hydrolase
MMAR_5563	MMAR_5563	22.8886	-1.53516	0.50267	-3.05402	0.00225798	0.00878532		PE-PGRS family protein
MMAR_1978	recX	254.294	0.523069	0.171316	3.05325	0.00226379	0.00880167	Rv2736c	regulatory protein RecX
MMAR_4607	MMAR_4607	54.005	2.01017	0.658906	3.05077	0.00228254	0.00886822		conserved hypothetical protein
MMAR_1340	MMAR_1340	384.501	-0.833174	0.273185	-3.04986	0.00228951	0.00888897	Rv3217c	conserved hypothetical membrane protein
MMAR_0724	MMAR_0724	689.862	-0.995187	0.326702	-3.04616	0.00231782	0.00899246		conserved hypothetical membrane protein
MMAR_0627	ansP1_1	776.681	-0.828518	0.272033	-3.04565	0.00232176	0.00899498	Rv0346c	L-asparagine permease AnsP1_1
MMAR_2149	MMAR_2149	107.303	1.412	0.463603	3.0457	0.00232138	0.00899498	Rv2577	conserved hypothetical protein
MMAR_2678	mycP5	2303.21	-0.490863	0.161308	-3.04301	0.00234222	0.00906133	Rv1796	proline rich membrane-anchored mycosin MycP5
MMAR_4320	MMAR_4320	10.3057	-3.2799	1.07778	-3.04321	0.00234071	0.00906133		PPE family protein
MMAR_2353	MMAR_2353	105.655	-0.967746	0.318176	-3.04154	0.00235371	0.00909935	Rv1524	UDP-glycosyltransferase
MMAR_4308	mcr	195.58	-0.642267	0.211222	-3.04072	0.00236011	0.0091176		alpha-methylacyl-CoA racemase Mcr
MMAR_3805	clpX	3581.34	-0.507257	0.167011	-3.03727	0.00238734	0.0092163	Rv2457c	ATP-dependent CLP protease ATP-binding subunit ClpX
MMAR_2509	MMAR_2509	44.1346	1.06073	0.349304	3.03669	0.0023919	0.00922733		transferase
MMAR_3956	bcp	102.771	0.991859	0.326699	3.036	0.00239739	0.00923078	Rv2521	bacterioferritin comigratory protein Bcp
MMAR_5084	lpqE	3531.67	0.724216	0.238547	3.03595	0.00239778	0.00923078	Rv3584	conserved hypothetical lipoprotein LpqE
MMAR_5314	MMAR_5314	395.908	-0.496523	0.163548	-3.03594	0.00239787	0.00923078	Rv3762c	hydrolase
MMAR_2146	MMAR_2146	90.0683	1.42953	0.471117	3.03435	0.00241056	0.00927308	Rv1993c	conserved hypothetical protein
MMAR_2070	MMAR_2070	489.283	-1.15046	0.379177	-3.0341	0.00241255	0.00927421	Rv2629	conserved hypothetical protein
MMAR_3727	MMAR_3727	200.478	-0.592301	0.195295	-3.03286	0.00242249	0.00930586	Rv2407	metal-dependent hydrolase
MMAR_3246	cbhK	927.468	0.550144	0.181474	3.03154	0.00243312	0.0093401	Rv2202c	carbohydrate kinase CbhK
MMAR_5322	MMAR_5322	60.1919	-0.870389	0.287295	-3.0296	0.00244881	0.00939372		PE-PGRS family protein
MMAR_4812	idi2	182.061	-0.678381	0.224009	-3.02836	0.00245884	0.00942557		isopentenyl pyrophosphate isomerase type 2 Idi2
MMAR_5555	MMAR_5555	135.089	-1.17004	0.386837	-3.02463	0.00248938	0.00953591	Rv3595c	PE-PGRS family protein
MMAR_2343	MMAR_2343	138.822	-1.23085	0.407212	-3.02263	0.00250588	0.00959237	Rv3820c,Rv3824c	conserved hypothetical protein
MMAR_0787	MMAR_0787	118.753	0.701597	0.232577	3.01662	0.00255606	0.00977761		PPE family protein
MMAR_1411	MMAR_1411	143.324	-1.57249	0.522243	-3.01104	0.00260355	0.00995143		hypothetical membrane protein
MMAR_2410	bcpB	88.6286	1.06308	0.353081	3.01085	0.00260515	0.00995143	Rv1608c	peroxidoxin BcpB
MMAR_4515	MMAR_4515	84.6007	-1.55522	0.517553	-3.00495	0.00265623	0.0101394		conserved hypothetical transmembrane protein
MMAR_2567	MMAR_2567	56.7577	-1.56157	0.520127	-3.00229	0.0026796	0.0102215		conserved hypothetical membrane protein
MMAR_2054	MMAR_2054	42.5069	-1.31216	0.437377	-3.00008	0.00269912	0.0102887		conserved hypothetical secreted protein
MMAR_0616	iniC	174.111	-1.33983	0.446696	-2.99943	0.00270484	0.0102962	Rv0343	isoniazid inductible protein IniC
MMAR_3653	esxN_3	1516.33	-1.1037	0.367953	-2.99957	0.00270364	0.0102962		EsaT-6 like protein EsxN_3
MMAR_0002	dnaN	1229.76	-0.391603	0.130594	-2.99863	0.00271195	0.010316	Rv0002	DNA polymerase III (beta chain) DnaN
MMAR_2474	pks11_1	459.589	0.640475	0.213613	2.99829	0.00271496	0.0103203	Rv1665	chalcone synthase, Pks11_1
MMAR_3705	MMAR_3705	466.801	-0.625935	0.208943	-2.99572	0.00273793	0.0104003	Rv0079	conserved hypothetical protein
MMAR_0854	MMAR_0854	420.442	0.451412	0.150705	2.99534	0.00274138	0.0104062	Rv0517	membrane acyltransferase
MMAR_2442	MMAR_2442	153.55	0.589676	0.196928	2.99437	0.00275013	0.0104321	Rv1637c	conserved protein
MMAR_2394	MMAR_2394	123.894	0.834809	0.278944	2.99275	0.00276477	0.0104804	Rv1598c	conserved hypothetical protein
MMAR_3552	MMAR_3552	564.267	-0.995386	0.332632	-2.99245	0.00276747	0.0104833	Rv1433	conserved hypothetical membrane protein
MMAR_3375	MMAR_3375	60.9293	-1.45209	0.485301	-2.99214	0.00277029	0.0104867		conserved hypothetical protein
MMAR_3202	MMAR_3202	455.765	-0.634324	0.212016	-2.99187	0.00277273	0.0104887	Rv2165c	methyltransferase
MMAR_1530	ftsE	451.335	0.393682	0.131668	2.98995	0.00279027	0.0105477	Rv3102c	cell division ATP-binding protein FtsE
MMAR_3713	ggtB	484.965	0.378877	0.126801	2.98796	0.00280849	0.0106092	Rv2394	gamma-glutamyltranspeptidase precursor GgtB
MMAR_1920	sirR	124.052	-0.856741	0.287347	-2.98156	0.00286784	0.0108259	Rv2788	transcriptional repressor SirR
MMAR_3545	embR_1	68.6661	-1.18556	0.397714	-2.98095	0.00287357	0.0108352		transcriptional regulatory protein EmbR_1
MMAR_4761	MMAR_4761	61.1815	1.90985	0.640703	2.98087	0.00287429	0.0108352		conserved hypothetical protein
MMAR_2415	trpA	295.371	-0.692983	0.232559	-2.97981	0.00288426	0.0108653	Rv1613	tryptophan synthase, alpha subunit TrpA
MMAR_1586	MMAR_1586	120.862	0.96693	0.324538	2.97941	0.00288806	0.0108721		oxidoreductase
MMAR_2125	ppiB	489.363	0.382607	0.128451	2.97863	0.00289538	0.0108846	Rv2582	peptidyl-prolyl cis-trans isomerase B PpiB
MMAR_4156	pknH	474.749	-0.53141	0.178397	-2.97881	0.00289371	0.0108846	Rv1266c	transmembrane serine/threonine-protein kinase H PknH
MMAR_4311	MMAR_4311	203.443	-0.962729	0.323364	-2.97723	0.0029087	0.0109272	Rv1140	integral membrane protein
MMAR_4192	MMAR_4192	488.292	-0.611757	0.205784	-2.97282	0.00295078	0.0110776	Rv1250	drug-transport integral membrane protein
MMAR_3860	MMAR_3860	53.6752	-1.29348	0.435572	-2.96962	0.00298168	0.0111859		conserved hypothetical membrane protein
MMAR_2831	MMAR_2831	125.451	-1.07171	0.361323	-2.96606	0.00301643	0.0113085		transcriptional regulator
MMAR_1479	nuoE	266.186	-1.12277	0.378658	-2.96512	0.00302565	0.0113353	Rv3149	NADH dehydrogenase I (chain E) NuoE (NADH-ubiquinone oxidoreductase chain E)
MMAR_2021	MMAR_2021	684.092	0.744791	0.251304	2.9637	0.00303963	0.0113798	Rv2693c	conserved integral membrane alanine and leucine rich protein
MMAR_5364	pks13	4674.31	-0.460465	0.155386	-2.96336	0.00304304	0.0113848	Rv3800c	polyketide synthase Pks13
MMAR_0990	rplJ	1726.63	0.321252	0.10844	2.96249	0.00305163	0.0114091	Rv0651	50S ribosomal protein L10, RplJ
MMAR_1283	MMAR_1283	333.09	-0.619894	0.209306	-2.96167	0.00305977	0.0114317		conserved hypothetical protein
MMAR_1345	MMAR_1345	1377.35	-0.719748	0.243604	-2.95458	0.00313093	0.0116895	Rv3212	conserved alanine and valine rich protein
MMAR_2333	wcaA	394.644	-0.716511	0.242688	-2.9524	0.00315317	0.0117645		glycosyltransferase, WcaA
MMAR_0658	MMAR_0658	89.1446	-1.6411	0.55627	-2.95019	0.00317583	0.0118409	Rv0372c	conserved hypothetical protein
MMAR_0062	MMAR_0062	107.532	-0.837495	0.284256	-2.94627	0.00321633	0.0119838	Rv0043c	transcriptional regulatory protein (probably GntR-family)
MMAR_1077	mmsB	390.294	0.494097	0.167736	2.94568	0.00322251	0.0119986	Rv0751c	3-hydroxyisobutyrate dehydrogenase, MmsB
MMAR_3501	MMAR_3501	446.743	-1.41143	0.479551	-2.94324	0.00324802	0.0120853	Rv1733c	conserved hypothetical membrane protein
MMAR_3707	MMAR_3707	148.32	1.13154	0.384735	2.94108	0.00327066	0.0121612		conserved hypothetical protein
MMAR_5481	parB	214.262	-0.525071	0.178879	-2.93535	0.00333173	0.0123799	Rv3917c	chromosome partitioning protein ParB
MMAR_0726	lpqL	479.245	-0.673766	0.229737	-2.93278	0.00335947	0.0124744	Rv0418	lipoprotein aminopeptidase LpqL
MMAR_3716	cysW	63.0276	0.859682	0.293514	2.92893	0.00340134	0.0126213	Rv2398c	sulfate-transport integral membrane protein ABC transporter CysW
MMAR_1881	mqo	253.875	0.530344	0.181102	2.92843	0.00340678	0.0126329	Rv2852c	malate:quinone oxidoreductase Mqo
MMAR_4714	MMAR_4714	64.2227	-1.55819	0.532257	-2.92752	0.00341673	0.0126612		NAD-dependent aldehyde dehydrogenase
MMAR_2820	MMAR_2820	15.4573	-1.97618	0.67512	-2.92715	0.00342087	0.0126679	Rv1914c	conserved hypothetical protein
MMAR_1781	MMAR_1781	226.268	-0.616448	0.210734	-2.92524	0.00344188	0.0127371	Rv2926c	conserved hypothetical protein
MMAR_2971	MMAR_2971	37.1325	1.33166	0.455356	2.92444	0.00345076	0.0127613		O-methyltransferase
MMAR_1410	MMAR_1410	68.9299	-1.16335	0.39796	-2.92329	0.00346355	0.0127999		hypothetical protein
MMAR_5486	MMAR_5486	55.3258	1.20461	0.412483	2.92037	0.00349612	0.0129115		conserved hypothetical protein
MMAR_0269	ctpB	537.071	0.455734	0.156171	2.91817	0.00352089	0.0129942	Rv0103c	cation-transporter p-type ATPase B CtpB
MMAR_1926	pepR	2364.11	-0.832087	0.285201	-2.91754	0.00352799	0.0130116	Rv2782c	zinc protease PepR
MMAR_4039	MMAR_4039	169.376	0.701258	0.240744	2.91288	0.0035811	0.0131985	Rv1342c	conserved hypothetical membrane protein
MMAR_2482	MMAR_2482	34.3674	2.2985	0.789938	2.90973	0.00361742	0.0133234		conserved hypothetical protein
MMAR_2091	MMAR_2091	102.051	-0.74282	0.255334	-2.9092	0.0036235	0.0133367	Rv2611c	acyltransferase
MMAR_3733	rpsT	607.941	0.617083	0.212157	2.90862	0.00363028	0.0133527	Rv2412	30S ribosomal protein S20 RpsT
MMAR_2407	rocE_1	171.835	-0.884204	0.304072	-2.90788	0.00363892	0.0133754		cationic amino acid transport integral membrane protein, RocE_1
MMAR_4055	lprM_1	239.382	-0.973965	0.335173	-2.90586	0.00366246	0.0134529		MCE-family lipoprotein LprM_1
MMAR_4366	MMAR_4366	220.617	-0.677764	0.23337	-2.90425	0.00368137	0.0135132	Rv1100	conserved protein
MMAR_4820	MMAR_4820	264.804	-1.57541	0.542589	-2.90351	0.00369	0.0135358		conserved hypothetical protein
MMAR_0985	MMAR_0985	256.369	-1.01102	0.348309	-2.90266	0.00370006	0.0135636	Rv0648	alpha-mannosidase
MMAR_0136	MMAR_0136	23.6398	-2.28003	0.785941	-2.90102	0.00371956	0.0136259		conserved hypothetical intergral membrane protein
MMAR_0286	lipJ	28.992	-1.32722	0.457587	-2.90047	0.00372604	0.013637	Rv1900c	lignin peroxidase LipJ
MMAR_1137	guaB2	1389.73	-0.404696	0.139543	-2.90016	0.00372978	0.013637	Rv3411c	inosine-5'-monophosphate (imp) dehydrogenase, GuaB2
MMAR_4357	xseA	161.31	-0.919697	0.317123	-2.90013	0.00373009	0.013637	Rv1108c	exodeoxyribonuclease vii (large subunit) XseA
MMAR_5133	galE1	331.459	0.584341	0.201568	2.89898	0.00374377	0.0136778	Rv3634c	UDP-glucose 4-epimerase GalE1
MMAR_0325	treS	562.237	0.571257	0.197097	2.89836	0.00375115	0.0136956	Rv0126	trehalose synthase TreS
MMAR_4749	MMAR_4749	34.5943	1.30322	0.449691	2.89803	0.0037551	0.0137008		acyl-CoA dehydrogenase
MMAR_1514	PPE51_1	282.902	1.28241	0.442759	2.8964	0.0037747	0.0137631		PPE family protein
MMAR_4369	MMAR_4369	407.197	-0.533383	0.184296	-2.89416	0.0038018	0.0138527	Rv1097c	membrane glycine and proline rich protein
MMAR_0738	MMAR_0738	315.448	-0.784336	0.271157	-2.89255	0.00382132	0.0139145		two-component sensor and regulator
MMAR_4061	MMAR_4061	74.8876	0.987048	0.341968	2.88638	0.00389706	0.0141808		conserved hypothetical transmembrane protein
MMAR_4572	MMAR_4572	279.548	0.538648	0.186756	2.88423	0.00392368	0.0142682	Rv0939	bifunctional enzyme: 2-hydroxyhepta-2,4-diene-1,7-dioate isomerase (HHDD isomerase) + cyclase/dehydrase
MMAR_3673	amiA2	283.573	-0.619698	0.214873	-2.88402	0.00392634	0.0142683	Rv2363	amidase AmiA2
MMAR_2411	trpE	287.975	-0.564855	0.195937	-2.88285	0.00394101	0.0143056	Rv1609	anthranilate synthase component I TrpE
MMAR_4262	MMAR_4262	31.4556	1.53408	0.532151	2.88278	0.00394184	0.0143056		conserved hypothetical membrane protein
MMAR_2067	MMAR_2067	63.9864	-1.34419	0.466454	-2.88171	0.00395518	0.0143444		PE-PGRS family protein
MMAR_1719	gltS	400.612	0.483427	0.167786	2.88121	0.00396151	0.0143579	Rv2992c	glutamyl-tRNA synthetase GltS
MMAR_3466	MMAR_3466	32.6446	1.03621	0.359805	2.87991	0.00397784	0.0143979	Rv2108	PPE family protein
MMAR_5559	MMAR_5559	193.374	0.922057	0.320153	2.88005	0.00397616	0.0143979		Conserved hypothetical regulatory protein
MMAR_0240	MMAR_0240	120.384	0.863265	0.299777	2.87969	0.00398071	0.0143987		monoooxygenase
MMAR_4459	MMAR_4459	120.663	-0.896773	0.311458	-2.87927	0.00398591	0.014408	Rv1026	conserved hypothetical protein
MMAR_1761	fadD22	1724.81	-0.683603	0.237478	-2.87859	0.00399453	0.0144296	Rv2948c	fatty-acid-CoA ligase FadD22
MMAR_2821	aceAb	2343.96	-0.592765	0.206039	-2.87696	0.00401529	0.0144949		isocitrate lyase AceAb
MMAR_3185	wag31	1400.09	-0.433329	0.150805	-2.87345	0.00406022	0.0146474	Rv2145c	conserved secreted antigen Wag31
MMAR_4241	PE31	3.98537	3.31079	1.15261	2.87242	0.0040734	0.0146852	Rv1195,Rv3477	PPE family protein
MMAR_2466	argF	135.008	-0.652131	0.227402	-2.86775	0.00413401	0.0148939	Rv1656	ornithine carbamoyltransferase, anabolic ArgF
MMAR_1325	MMAR_1325	24.5896	2.05238	0.715954	2.86664	0.00414859	0.0149366		conserved hypothetical membrane protein
MMAR_4892	MMAR_4892	327.199	-0.457367	0.1596	-2.8657	0.00416082	0.0149707	Rv0799c	conserved hypothetical protein
MMAR_0708	MMAR_0708	93.9442	0.787313	0.27487	2.86431	0.00417913	0.0150267	Rv0406c	beta lactamase-like protein
MMAR_0512	MMAR_0512	691.324	0.772909	0.269888	2.86382	0.00418566	0.0150402	Rv0249c	succinate dehydrogenase (membrane anchor subunit)
MMAR_0705	mmpS1_1	20.3168	-2.71775	0.949102	-2.8635	0.00418991	0.0150456	Rv0403c	conserved membrane protein MmpS1_1
MMAR_2726	ureG	163.812	0.803668	0.280841	2.86164	0.00421449	0.0151204	Rv1852	urease accessory protein UreG
MMAR_3786	MMAR_3786	14.7569	-1.94203	0.678674	-2.86151	0.00421629	0.0151204		transposase
MMAR_1244	MMAR_1244	90.8065	1.43842	0.502803	2.86081	0.00422561	0.0151439	Rv3289c	conserved hypothetical membrane protein
MMAR_2255	ctaB	979.046	0.422609	0.14776	2.8601	0.00423511	0.0151679	Rv1451	cytochrome C oxidase assembly factor CtaB
MMAR_2048	clpC2	26.0345	1.58649	0.55484	2.85936	0.00424494	0.0151932	Rv2667	ATP-dependent protease ATP-binding subunit ClpC2
MMAR_3213	pksG	14.7021	2.14155	0.749253	2.85824	0.00425992	0.0152368		hydroxymethylglutaryl-coenzyme a synthase, PksG
MMAR_3499	MMAR_3499	292.956	-1.50932	0.52846	-2.85607	0.00428916	0.0153313		flavodoxin oxidoreductase
MMAR_4998	MMAR_4998	190.46	-0.807578	0.282836	-2.85529	0.00429974	0.015359	Rv3510c	amidohydrolase 2-like conserved hypothetical protein
MMAR_1031	rplC	4782.05	0.289729	0.101497	2.85457	0.00430958	0.0153841	Rv0701	50S ribosomal protein L3 RplC
MMAR_0572	MMAR_0572	6.15563	-4.13636	1.44933	-2.85398	0.00431748	0.0154022	Rv0124,Rv1396c,Rv2162c	PE-PGRS family protein
MMAR_2845	ahpC_1	33.4488	1.52733	0.535639	2.85141	0.00435253	0.0155171		alkyl hydroperoxide reductase C protein AhpC_1
MMAR_2962	MMAR_2962	93.4063	-1.18811	0.416949	-2.84955	0.00437818	0.0155983		transcriptional regulatory protein
MMAR_5206	MMAR_5206	167.888	-0.649195	0.227966	-2.84777	0.00440261	0.0156751		PadR-like transcriptional regulatory protein
MMAR_0549	eccD3	3647.1	0.392508	0.13789	2.84653	0.00441984	0.0157262	Rv0290	ESX conserved component eccD3. Probable transmembrane protein
MMAR_5367	fbpD	2622.51	-0.456408	0.16037	-2.84597	0.0044276	0.0157435	Rv3803c	secreted Mpt51/Mpb51 antigen protein FbpD
MMAR_2994	fdxA_2	521.735	-0.813394	0.285899	-2.84504	0.0044406	0.0157795	Rv2007c	ferredoxin FdxA_2
MMAR_0328	fbpC	4519.58	-0.672384	0.236493	-2.84314	0.00446709	0.0158633	Rv0129c	secreted antigen 85-C FbpC
MMAR_1097	cut4	253.529	1.0597	0.373	2.84102	0.00449692	0.0159588	Rv3452	cutinase precursor, Cut4
MMAR_4722	plcB_6	38.1811	-1.4937	0.525852	-2.84053	0.00450392	0.0159732		membrane-associated phospholipase C 2 PlcB_6
MMAR_2873	mce3R	153.619	0.837064	0.294762	2.8398	0.00451418	0.0159992	Rv1963c	transcriptional repressor (probably TetR-family) Mce3R
MMAR_4323	MMAR_4323	17.5228	1.63261	0.575281	2.83794	0.00454056	0.0160823		transposase
MMAR_2984	MMAR_2984	61.6927	1.09055	0.384414	2.83692	0.00455508	0.0161232		transcriptional regulatory protein (TetR-family)
MMAR_1359	MMAR_1359	444.039	0.782395	0.275997	2.83479	0.00458555	0.0162205	Rv3201c	ATP-dependent DNA helicase
MMAR_3190	ftsZ	1884.59	-0.494406	0.174629	-2.83117	0.00463776	0.0163946	Rv2150c	cell division protein FtsZ
MMAR_1168	MMAR_1168	86.4068	-0.761634	0.269059	-2.83073	0.00464417	0.0164066	Rv3362c	conserved hypothetical GTP/ATP-binding protein
MMAR_1547	lipY	79.7569	-0.711099	0.251364	-2.82896	0.0046699	0.0164823	Rv3097c	PE-PGRS family protein, LipY
MMAR_4825	metH	1545.96	0.477105	0.168657	2.82884	0.00467164	0.0164823		5-methyltetrahydrofolate--homocysteine methyltransferase, MetH
MMAR_0921	MMAR_0921	201.335	0.614965	0.217451	2.82806	0.00468313	0.0165121		ABC-type transporter
MMAR_2076	MMAR_2076	294.617	-1.03649	0.367024	-2.82404	0.00474226	0.0167098	Rv2624c	conserved hypothetical protein
MMAR_3329	MMAR_3329	47.5668	-1.01382	0.359493	-2.82013	0.00480047	0.016904		conserved hypothetical protein
MMAR_2375	MMAR_2375	56.3785	1.2712	0.450906	2.81921	0.00481426	0.0169416		conserved hypothetical protein
MMAR_5573	MMAR_5573	3.08344	4.98864	1.77071	2.81731	0.00484271	0.0170307		conserved hypothetical protein
MMAR_2655	MMAR_2655	111.226	-1.82793	0.649613	-2.81388	0.00489477	0.0172027		transcriptional regulatory protein
MMAR_0723	MMAR_0723	7.86796	2.4718	0.879182	2.81148	0.00493142	0.0173203		hypothetical protein
MMAR_2503	MMAR_2503	648.64	-0.649396	0.231004	-2.81119	0.00493593	0.017325	Rv1698	conserved hypothetical protein
MMAR_3490	MMAR_3490	224.719	-1.19559	0.425421	-2.81037	0.00494844	0.0173466		pyruvate dehydrogenase E1 component (beta subunit)
MMAR_4148	MMAR_4148	116.263	-0.686343	0.244211	-2.81045	0.00494723	0.0173466	Rv1272c	transmembrane ATP-binding protein ABC transporter
MMAR_5010	MMAR_5010	33.5366	1.5679	0.558179	2.80896	0.00497019	0.0174116		conserved hypothetical ketosteroid isomerase-like protein
MMAR_1895	rbfA	672.564	0.440387	0.156805	2.80849	0.00497739	0.0174257	Rv2838c	ribosome-binding factor a RbfA
MMAR_2635	MMAR_2635	93.0624	-0.874427	0.311392	-2.80813	0.00498308	0.0174344	Rv1762c	conserved hypothetical protein
MMAR_1876	MMAR_1876	67.4277	-1.64241	0.585376	-2.80573	0.0050203	0.0175514		long-chain acyl-CoA synthetase
MMAR_2995	MMAR_2995	511.651	-0.612583	0.218346	-2.80556	0.00502297	0.0175514	Rv2026c	conserved hypothetical transmembrane protein
MMAR_0696	lpqK	51.2378	-1.27867	0.455869	-2.80491	0.00503305	0.0175754	Rv0399c	Conserved lipoprotein, LpqK
MMAR_3106	PPE37	23.2847	1.3285	0.473903	2.80332	0.00505792	0.0176509	Rv2123	PPE family protein
MMAR_3801	mobA	539.938	0.538927	0.192348	2.80183	0.00508131	0.0177212	Rv2453c	molybdopterin-guanine dinucleotide biosynthesis protein a MobA
MMAR_4993	fadE27	105.153	1.01397	0.361953	2.80137	0.00508854	0.0177351	Rv3505	acyl-CoA dehydrogenase FadE27
MMAR_1144	MMAR_1144	198.882	0.445246	0.158992	2.80043	0.00510343	0.0177445	Rv3400	hydrolase
MMAR_2993	MMAR_2993	1867.59	-0.825683	0.294834	-2.8005	0.00510229	0.0177445	Rv2005c	conserved membrane protein
MMAR_3017	MMAR_3017	117.046	-1.39996	0.499918	-2.80038	0.00510427	0.0177445		conserved hypothetical membrane protein
MMAR_3977	MMAR_3977	60.6009	-1.20387	0.429881	-2.80047	0.0051028	0.0177445		drug-transport integral membrane protein
MMAR_2876	MMAR_2876	113.079	-1.17938	0.421376	-2.79888	0.00512802	0.0178157		conserved hypothetical regulatory protein
MMAR_1020	MMAR_1020	370.787	0.757416	0.2707	2.79799	0.0051421	0.0178532	Rv0692	conserved hypothetical protein
MMAR_4780	MMAR_4780	44.7103	-0.997514	0.356814	-2.79561	0.00518011	0.0179738		dehydrogenase
MMAR_2384	bioF1	502.599	-0.668246	0.239194	-2.79374	0.00521029	0.018067	Rv1569	8-amino-7-oxononanoate synthase BioF1
MMAR_0057	leuS	759.719	-0.336412	0.120539	-2.79089	0.00525634	0.0182151	Rv0041	leucyl-tRNA synthetase LeuS
MMAR_3125	MMAR_3125	13.1529	2.28178	0.818589	2.78745	0.0053124	0.0183976		conserved hypothetical protein
MMAR_1202	sdhD	515.2	0.506707	0.181831	2.7867	0.00532482	0.0184289	Rv3317	succinate dehydrogenase (hydrophobic membrane anchor subunit) SdhD
MMAR_2929	MMAR_2929	471.462	-1.64592	0.591274	-2.78369	0.00537445	0.0185889		conserved hypothetical secreted protein
MMAR_0903	pimB	74.8884	1.58422	0.569152	2.78347	0.005378	0.0185894	Rv0557	mannosyltransferase, PimB
MMAR_5239	MMAR_5239	54.3409	1.07728	0.387256	2.78183	0.00540538	0.0186722		conserved hypothetical protein
MMAR_2094	snzP	1109.65	-0.786802	0.282935	-2.78085	0.00542163	0.0187165	Rv2606c	pyridoxine biosynthesis protein, SnzP
MMAR_2172	MMAR_2172	495.592	-0.672813	0.242013	-2.78007	0.00543472	0.0187498	Rv2553c	conserved membrane protein
MMAR_4899	MMAR_4899	52.1817	1.27945	0.46043	2.77881	0.0054558	0.0188106		PPE family protein
MMAR_2243	MMAR_2243	33.2914	1.608	0.579167	2.77641	0.00549631	0.0189263		cationic amino acid transport integral membrane protein
MMAR_3194	ftsW	1142.3	-0.727692	0.262093	-2.77646	0.00549544	0.0189263	Rv2154c	FtsW-like protein FtsW
MMAR_0890	MMAR_0890	71.3082	1.16724	0.420524	2.77569	0.00550843	0.0189561	Rv0544c	conserved hypothetical membrane protein
MMAR_1271	ctpC	1335.46	0.437958	0.157812	2.77519	0.00551688	0.0189732	Rv3270	metal cation-transporting p-type ATPase C CtpC
MMAR_4577	pknD	1188.32	-0.322095	0.116203	-2.77183	0.00557415	0.0191581	Rv0931c	transmembrane serine/threonine-protein kinase D PknD
MMAR_4582	MMAR_4582	17.4889	1.43081	0.516593	2.76971	0.00561069	0.0192715	Rv0926c	conserved hypothetical protein
MMAR_3522	MMAR_3522	57.745	-0.965651	0.348766	-2.76876	0.00562701	0.0193154		transcriptional regulatory protein (LuxR-family)
MMAR_3317	MMAR_3317	368.017	0.746842	0.269793	2.7682	0.00563666	0.0193363		transposase for ISMyma07
MMAR_3514	MMAR_3514	132.501	-0.555978	0.201046	-2.76542	0.00568491	0.0194887		oxidoreductase
MMAR_5241	MMAR_5241	1128.22	0.301306	0.108962	2.76523	0.00568823	0.0194887	Rv3722c	conserved transcriptional regulator
MMAR_3650	dnaG	279.963	-0.44351	0.160515	-2.76304	0.00572662	0.0196079	Rv2343c	DNA primase DnaG
MMAR_1495	MMAR_1495	39.8503	1.5983	0.57851	2.76279	0.00573097	0.0196105		conserved hypothetical protein
MMAR_5185	MMAR_5185	21.8397	-1.50427	0.544842	-2.76093	0.00576376	0.0197103		conserved hypothetical regulatory protein
MMAR_1764	mmpL7	2998.59	0.42607	0.154339	2.7606	0.00576944	0.0197174	Rv2942	conserved transmembrane transport protein MmpL7
MMAR_0402	MMAR_0402	26.3465	2.74665	0.99545	2.7592	0.00579429	0.0197765		short chain dehydrogenase
MMAR_3142	MMAR_3142	117.13	0.908193	0.329176	2.75899	0.00579802	0.0197765		transcriptional regulatory protein (possibly TetR-family)
MMAR_3749	nadD	106.858	-0.874029	0.316779	-2.75911	0.00579586	0.0197765	Rv2421c	nicotinate-nucleotide adenylyltransferase NadD
MMAR_4939	MMAR_4939	137.896	-0.63566	0.230411	-2.75881	0.00580126	0.0197765		PE-PGRS family protein
MMAR_0074	rpsR1	192.572	1.16509	0.422704	2.75627	0.00584638	0.0199179	Rv0055	30S ribosomal protein S18-1 RpsR1
MMAR_3153	MMAR_3153	290.023	-1.08073	0.39222	-2.75542	0.00586166	0.0199522		ferredoxin reductase
MMAR_4101	thrB	318.3	0.371213	0.134727	2.7553	0.00586378	0.0199522	Rv1296	homoserine kinase ThrB
MMAR_3642	MMAR_3642	52.4684	-1.03614	0.376097	-2.75498	0.00586956	0.0199594	Rv2333c	conserved integral membrane transport protein
MMAR_2142	MMAR_2142	47.756	1.18899	0.431757	2.75384	0.00589001	0.0200165		hypothetical protein
MMAR_2170	alaS	2143.42	-0.459496	0.166944	-2.7524	0.00591599	0.0200923	Rv2555c	alanyl-tRNA synthetase AlaS
MMAR_3358	MMAR_3358	134.859	-0.706322	0.256979	-2.74857	0.00598567	0.0203162	Rv2264c	conserved hypothetical proline rich protein
MMAR_0007	MMAR_0007	1306.58	-0.57809	0.210391	-2.7477	0.00600154	0.0203574	Rv0007	conserved hypothetical membrane protein
MMAR_3874	MMAR_3874	85.6454	-0.865988	0.315458	-2.74518	0.00604782	0.0205017		conserved hypothetical secreted protein
MMAR_0019	rodA	338.523	-0.497172	0.18114	-2.74469	0.00605682	0.0205194	Rv0017c	cell division protein RodA
MMAR_4826	MMAR_4826	40.0761	1.28555	0.46857	2.74356	0.00607762	0.0205771		hypothetical protein
MMAR_0504	fadA2	1452.17	-0.656676	0.239403	-2.74297	0.00608862	0.0205938	Rv0243	acetyl-CoA acyltransferase FadA2
MMAR_2128	MMAR_2128	64.933	1.01051	0.36841	2.74289	0.0060901	0.0205938		conserved 13E12 repeat family protein
MMAR_3024	MMAR_3024	1123.3	-0.353658	0.128946	-2.74268	0.00609403	0.0205943	Rv2047c	conserved membrane protein
MMAR_0703	MMAR_0703	55.2749	-1.22745	0.447592	-2.74234	0.00610025	0.0206025		FMNH2-utilizing oxygenase
MMAR_3175	mmpS4	124.401	-1.2211	0.445461	-2.74121	0.00612125	0.0206606		conserved membrane protein MmpS4
MMAR_5571	MMAR_5571	6.16228	4.33105	1.58175	2.73814	0.00617876	0.0208418		conserved hypothetical protein
MMAR_3803	porA	1915.74	0.431831	0.157726	2.73785	0.00618432	0.0208477	Rv2455c	pyruvate:ferredoxin oxidoreductase, PorA, alpha subunit
MMAR_5333	MMAR_5333	399.118	-0.693116	0.253225	-2.73715	0.00619733	0.0208786	Rv3778c	aminotransferase
MMAR_0475	MMAR_0475	239.647	-0.592359	0.216587	-2.73497	0.00623852	0.0210044	Rv0226c	conserved transmembrane protein
MMAR_1813	MMAR_1813	21.6495	2.07843	0.760605	2.7326	0.00628358	0.0211431	Rv2897c	conserved hypothetical protein
MMAR_0902	MMAR_0902	120.752	-0.813574	0.298556	-2.72503	0.00642952	0.0216208	Rv0556	conserved hypothetical membrane protein
MMAR_1247	rsbW	134.491	-1.36664	0.50211	-2.72178	0.00649305	0.021821	Rv3287c	anti-sigma factor RsbW
MMAR_4957	MMAR_4957	200.502	1.02817	0.377969	2.72025	0.00652327	0.021909		hypothetical protein
MMAR_3075	pepE	63.0753	0.780138	0.287057	2.71771	0.00657348	0.0220641	Rv2089c	dipeptidase PepE
MMAR_2063	dedA	311.641	-0.790967	0.291143	-2.71677	0.00659231	0.0221137	Rv2637	transmembrane protein DedA
MMAR_0768	ufaA1	270.562	0.85733	0.315774	2.71502	0.00662727	0.0222173		cyclopropane-fatty-acyl-phospholipid synthase UfaA1
MMAR_0266	MMAR_0266	60.323	1.17268	0.431965	2.71475	0.00663251	0.0222211		conserved hypothetical secreted protein
MMAR_2592	MMAR_2592	32.8333	-1.04189	0.383915	-2.71386	0.0066504	0.0222674		short chain dehydrogenase
MMAR_2218	ribG	566.782	-0.51021	0.188119	-2.71217	0.00668448	0.0223678	Rv1409	bifunctional riboflavin biosynthesis protein RibG
MMAR_2710	MMAR_2710	180.71	0.717826	0.264932	2.70947	0.00673911	0.0225367	Rv1833c	haloalkane dehalogenase
MMAR_3568	MMAR_3568	266.543	-0.598016	0.220734	-2.70921	0.00674428	0.0225402		conserved hypothetical proline-rich protein
MMAR_2165	MMAR_2165	1463.1	-0.553424	0.204341	-2.70834	0.00676208	0.0225859	Rv2566	transglutaminase family protein
MMAR_1175	MMAR_1175	106.413	-0.572928	0.211596	-2.70765	0.00677606	0.0226187	Rv3359	oxidoreductase
MMAR_3648	MMAR_3648	55.3793	-0.922718	0.340819	-2.70736	0.00678213	0.0226251		conserved hypothetical protein
MMAR_3126	MMAR_3126	7.54312	2.20708	0.815465	2.70653	0.00679904	0.0226676		FtsK/SpoIIIE family protein
MMAR_3798	MMAR_3798	224.725	0.723685	0.267519	2.70517	0.0068269	0.0227466		type I modular polyketide synthase
MMAR_1577	MMAR_1577	807.501	-0.35637	0.131765	-2.70459	0.00683891	0.0227727	Rv3077	hydrolase
MMAR_0977	mmaA4	1279.64	0.414159	0.153145	2.70435	0.00684381	0.0227751		methoxy mycolic acid synthase 4, MmaA4
MMAR_0755	MMAR_0755	17.4528	-1.67712	0.620369	-2.70342	0.00686297	0.022811		PE-PGRS family protein
MMAR_2171	MMAR_2171	315.025	-0.66278	0.245151	-2.70356	0.00686001	0.022811	Rv2554c	conserved hypothetical protein
MMAR_1204	cdd	20.7885	-1.4227	0.526654	-2.70141	0.0069047	0.0229318	Rv3315c	cytidine deaminase Cdd
MMAR_2365	glbN	7.48572	2.13066	0.788765	2.70126	0.00690773	0.0229318	Rv1542c	bacterial-like globin, GlbN
MMAR_0817	MMAR_0817	262.77	0.606447	0.224599	2.70013	0.00693116	0.0229956	Rv0492c	oxidoreductase GMC-type
MMAR_1385	MMAR_1385	82.5339	0.689607	0.255905	2.69478	0.00704362	0.0233261		conserved hypothetical protein
MMAR_1826	pyrH	671.59	-0.486151	0.180392	-2.69496	0.00703968	0.0233261	Rv2883c	uridylate kinase PyrH
MMAR_2175	aroF	888.56	-0.673155	0.249763	-2.69518	0.00703512	0.0233261	Rv2540c	chorismate synthase AroF
MMAR_2757	MMAR_2757	192.547	0.569432	0.211404	2.69357	0.0070692	0.0233966	Rv1874	conserved hypothetical protein
MMAR_1527	prfB	362.229	0.456742	0.169632	2.69254	0.00709096	0.0234544	Rv3105c	peptide chain release factor 2 PrfB
MMAR_4397	MMAR_4397	848.949	-0.496601	0.184458	-2.69221	0.00709806	0.0234636	Rv1069c	conserved hypothetical transmembrane protein
MMAR_0550	mycP3	1670.14	0.377502	0.140316	2.69038	0.00713702	0.0235781	Rv0291	membrane-anchored mycosin MycP3
MMAR_0150	MMAR_0150	126.668	1.79327	0.66683	2.68925	0.00716132	0.0236441		transcriptional regulatory protein (probably TetR/AcrR-family)
MMAR_4187	MMAR_4187	117.333	-1.2237	0.455221	-2.68815	0.00718485	0.0237074	Rv3429	PPE family protein
MMAR_1903	echA16_2	158.239	0.518372	0.19287	2.68767	0.00719516	0.023727	Rv2831	enoyl-CoA hydratase, EchA16_2
MMAR_1104	esxU	10.7203	2.67705	0.997125	2.68477	0.00725791	0.0239195	Rv3445c	EsaT-6 like protein, EsxU
MMAR_1094	MMAR_1094	42.895	0.945474	0.35225	2.6841	0.0072725	0.0239531		PPE family protein
MMAR_2209	lipI	172.639	0.604147	0.225249	2.68213	0.00731551	0.0240568	Rv1400c	lipase LipI
MMAR_2630	MMAR_2630	13.0661	-2.80606	1.04613	-2.68231	0.00731151	0.0240568		conserved hypothetical membrane protein
MMAR_4615	MMAR_4615	44.5634	-0.920788	0.343315	-2.68205	0.00731723	0.0240568		conserved hypothetical protein
MMAR_0899	menC	63.5751	-0.858062	0.320037	-2.68113	0.0073373	0.0241083	Rv0553	muconate cycloisomerase, MenC
MMAR_1931	MMAR_1931	203.516	0.60371	0.225227	2.68045	0.00735236	0.0241361	Rv2777c	conserved hypothetical protein
MMAR_4923	pknF_2	348.318	-1.20554	0.449772	-2.68034	0.00735463	0.0241361		serine/threonine-protein kinase PknF_2
MMAR_1178	MMAR_1178	447.95	-0.768664	0.287078	-2.67755	0.00741637	0.0243241	Rv3354	conserved secreted protein
MMAR_2535	MMAR_2535	217.502	0.651637	0.243911	2.67161	0.00754877	0.0247434		conserved hypothetical secreted protein
MMAR_4092	atpE	1449.84	0.480628	0.180045	2.66949	0.00759676	0.0248858	Rv1305	ATP synthase C chain AtpE
MMAR_0910	MMAR_0910	75.3335	-0.761889	0.285517	-2.66845	0.0076202	0.0249476	Rv0561c	FAD-linked oxidoreductase
MMAR_0304	MMAR_0304	67.1569	0.758828	0.284524	2.66701	0.00765301	0.02504		transcriptional regulatory protein (probably GntR-family)
MMAR_5331	MMAR_5331	19.238	2.13165	0.799352	2.66672	0.00765954	0.0250463		PPE family protein
MMAR_2782	adhC	64.3681	-0.792872	0.297453	-2.66554	0.00768649	0.0251193		NADP-dependent alcohol dehydrogenase AdhC
MMAR_5136	MMAR_5136	306.037	0.561987	0.210956	2.664	0.00772173	0.0252194		conserved protein
MMAR_5102	lysS	332.525	0.471339	0.176965	2.66346	0.00773424	0.0252451	Rv3598c	lysyl-tRNA synthetase 1 LysS
MMAR_1008	MMAR_1008	198.829	-0.607554	0.228128	-2.66321	0.00773984	0.0252483	Rv0679c	conserved hypothetical membrane protein
MMAR_4195	MMAR_4195	456.969	0.301478	0.113231	2.66251	0.00775609	0.0252861	Rv1245c	short-chain type dehydrogenase/reductase
MMAR_4829	MMAR_4829	70.0057	0.972639	0.365508	2.66106	0.0077895	0.0253799		hypothetical protein
MMAR_4031	MMAR_4031	233.609	0.921336	0.346425	2.65956	0.00782438	0.0254783		acyl-CoA transferase/carnitine dehydratase
MMAR_3245	asnB	547.608	0.438478	0.164926	2.65863	0.0078458	0.0255328	Rv2201	asparagine synthetase AsnB
MMAR_0033	MMAR_0033	330.494	-0.857579	0.322749	-2.65711	0.00788146	0.0256335		conserved hypothetical membrane protein
MMAR_2683	PPE31	52.7463	0.922238	0.347263	2.65574	0.00791358	0.0257073	Rv1807	PPE family protein
MMAR_5141	MMAR_5141	366.069	0.654395	0.246393	2.6559	0.00790982	0.0257073	Rv3649	DEAD/DEAH box helicase
MMAR_1427	MMAR_1427	271.776	-0.560225	0.21111	-2.65371	0.00796116	0.0258465		hypothetical membrane protein
MMAR_5330	lipE	238.672	0.530781	0.200204	2.6512	0.00802074	0.0260244	Rv3775	lipase LipE
MMAR_2895	MMAR_2895	258.366	0.957198	0.36113	2.65056	0.00803578	0.0260577		PPE family protein
MMAR_1338	whiB1	1917.12	0.639313	0.24123	2.65023	0.00804382	0.0260683	Rv3219	transcriptional regulatory protein Whib-like WhiB1
MMAR_4653	MMAR_4653	72.5444	0.92312	0.348356	2.64993	0.00805083	0.0260755	Rv0879c	conserved transmembrane protein
MMAR_2153	MMAR_2153	40.4135	-1.68418	0.635803	-2.6489	0.00807541	0.0261396		conserved hypothetical protein
MMAR_0172	MMAR_0172	62.2232	1.57738	0.595696	2.64796	0.00809788	0.0261968		conserved membrane protein
MMAR_1280	fbiB	225.918	-0.471716	0.178246	-2.64643	0.00813462	0.0262689	Rv3262	F420 biosynthesis protein FbiB
MMAR_2677	eccD5	2640.89	-0.398971	0.150743	-2.64669	0.00812845	0.0262689	Rv1795	ESX conserved component eccD5. Probable membrane protein
MMAR_3005	MMAR_3005	3.90352	3.26435	1.23349	2.64644	0.00813441	0.0262689	Rv3738c	PPE family protein
MMAR_1332	MMAR_1332	118.209	0.574555	0.217258	2.64458	0.00817934	0.0263976		conserved hypothetical membrane protein
MMAR_1399	moxR3	39.0832	-1.27911	0.483916	-2.64326	0.00821122	0.0264848	Rv3164c	methanol dehydrogenase transcriptional regulatory protein MoxR3
MMAR_5336	rfbE	165.007	-0.589541	0.223142	-2.642	0.00824179	0.0265677	Rv3781	O-antigen/lipopolysaccharide transport ATP-binding protein ABC transporter RfbE
MMAR_0348	MMAR_0348	96.4734	0.949588	0.359475	2.6416	0.00825159	0.0265679	Rv0138	conserved hypothetical protein
MMAR_4093	atpB	931.321	0.328176	0.124232	2.64163	0.00825078	0.0265679	Rv1304	ATP synthase a chain AtpB
MMAR_3304	MMAR_3304	359.677	-0.487305	0.184503	-2.64118	0.00826188	0.0265853	Rv2228c	conserved hypothetical protein
MMAR_2288	MMAR_2288	825.572	-0.361918	0.137047	-2.64084	0.00827008	0.026596	Rv1481	membrane protein
MMAR_0354	MMAR_0354	26.8535	1.17987	0.44695	2.63983	0.00829485	0.0266599		conserved protein
MMAR_0101	MMAR_0101	60.6107	1.10946	0.420818	2.63644	0.00837804	0.0268956		polyketide synthase PKS
MMAR_5088	MMAR_5088	1400.62	-0.304532	0.115508	-2.63645	0.00837774	0.0268956	Rv3588c	carbonic anhydrase
MMAR_4701	MMAR_4701	40.5919	-1.4743	0.55937	-2.63564	0.00839786	0.0269433		conserved hypothetical secreted protein
MMAR_2308	MMAR_2308	7.93598	-2.84656	1.0803	-2.63498	0.00841432	0.0269803		hypothetical membrane protein
MMAR_1308	MMAR_1308	130.832	-0.979017	0.37166	-2.63417	0.00843426	0.0270283	Rv3237c	conserved protein
MMAR_0656	coxS	93.9707	-2.55396	0.969652	-2.63389	0.00844127	0.0270349	Rv0374c	carbon monoxyde dehydrogenase (small chain), CoxS
MMAR_2748	MMAR_2748	45.0549	0.972248	0.369239	2.63312	0.00846055	0.0270807		conserved hypothetical membrane protein
MMAR_1457	MMAR_1457	239.8	0.772321	0.293529	2.63115	0.00850957	0.0272216		hypothetical protein
MMAR_4994	fadD17	36.4052	0.941547	0.357901	2.63075	0.00851974	0.0272382	Rv3506	fatty-acid-CoA synthetase FadD17
MMAR_5464	MMAR_5464	172.776	0.689073	0.26213	2.62875	0.00856996	0.0273827	Rv3903c	ADP-ribosyltransferse
MMAR_1044	MMAR_1044	231.038	-0.77797	0.296235	-2.6262	0.0086345	0.0275727	Rv0713	conserved transmembrane protein
MMAR_5059	MMAR_5059	312.774	-0.430627	0.164008	-2.62565	0.00864847	0.0276012		conserved hypothetical peptidase M48 like-protein
MMAR_2579	potE	143.806	-1.35584	0.516472	-2.6252	0.00865975	0.027621		amino acid transporter PotE
MMAR_4082	ogt	62.5276	0.965018	0.368354	2.61982	0.00879774	0.0280447	Rv1316c	methylated-DNA--protein-cysteine methyltransferase Ogt
MMAR_0182	mce6F	63.3451	1.52123	0.580754	2.61941	0.00880822	0.0280617		MCE-family protein Mce6F
MMAR_0839	MMAR_0839	86.1749	-1.37552	0.525339	-2.61835	0.00883562	0.0281326	Rv0506	conserved membrane protein MmpS-family
MMAR_4961	MMAR_4961	208.774	-0.73462	0.280658	-2.61749	0.00885782	0.0281703	Rv3481c	conserved membrane protein
MMAR_5217	katE	403.401	-0.80078	0.305924	-2.61758	0.00885556	0.0281703		catalase KatE
MMAR_2283	MMAR_2283	109.398	0.875788	0.335454	2.61076	0.00903417	0.0287144	Rv1476	conserved membrane protein
MMAR_2141	MMAR_2141	148.388	0.523124	0.200402	2.61037	0.00904441	0.0287302		conserved hypothetical transmembrane protein
MMAR_4763	MMAR_4763	16.8434	2.9962	1.15056	2.60412	0.00921114	0.0292428		ferredoxin
MMAR_0950	lpqN	134.454	-0.758551	0.291356	-2.60352	0.00922725	0.0292769	Rv0583c	conserved lipoprotein, LpqN
MMAR_0488	fadE4	1310.9	-0.382515	0.14698	-2.6025	0.00925459	0.0293466	Rv0231	acyl-CoA dehydrogenase FadE4
MMAR_2073	MMAR_2073	207.42	-0.855027	0.329183	-2.59742	0.00939276	0.0297674		conserved hypothetical membrane protein
MMAR_4895	MMAR_4895	17.0517	1.51508	0.584375	2.59264	0.00952412	0.0301518		conserved hypothetical protein
MMAR_5199	MMAR_5199	573.801	-0.450418	0.173732	-2.59261	0.0095251	0.0301518	Rv3689	conserved membrane protein
MMAR_3340	accD6	4941.72	-0.746547	0.288031	-2.59189	0.0095449	0.0301969	Rv2247	acetyl/propionyl-CoA carboxylase (beta subunit) AccD6
MMAR_1176	folD	572.858	-0.460951	0.177945	-2.59042	0.00958592	0.0303091	Rv3356c	bifunctional protein: methylenetetrahydrofolate dehydrogenase + methenyltetrahydrofolate cyclohydrolase, FolD
MMAR_1004	echA5	90.2834	-0.82648	0.31954	-2.58646	0.00969662	0.0306413	Rv0675	enoyl-CoA hydratase, EchA5
MMAR_1787	amt	171.224	0.500736	0.193775	2.58411	0.00976296	0.0308331	Rv2920c	ammonium-transport integral membrane protein Amt
MMAR_3599	MMAR_3599	588.634	-0.331631	0.12837	-2.5834	0.00978315	0.030879		chromosome partition ATPase protein
MMAR_2122	MMAR_2122	614.543	-0.409663	0.158738	-2.58074	0.00985875	0.0310995	Rv2585c	ABC-type dipeptide transport system, periplasmic component
MMAR_1965	MMAR_1965	284.547	-0.461311	0.178768	-2.5805	0.00986569	0.0311035		short chain dehydrogenase
MMAR_4645	MMAR_4645	485.744	0.687486	0.266639	2.57834	0.00992773	0.031281	Rv0887c	conserved protein
MMAR_2501	recN	345.223	-0.831121	0.32238	-2.57807	0.00993527	0.0312866	Rv1696	DNA repair protein, RecN
MMAR_4945	MMAR_4945	377.589	-0.580684	0.225381	-2.57645	0.00998197	0.0314155		carbon monoxide dehydrogenase
MMAR_2191	MMAR_2191	80.3343	-1.40665	0.547193	-2.57067	0.0101502	0.0319081		glycolipid sulfotransferase
MMAR_4871	MMAR_4871	253.23	-0.485117	0.188705	-2.57077	0.0101473	0.0319081	Rv0813c	conserved hypothetical protein
MMAR_0824	MMAR_0824	74.4436	-0.646133	0.251448	-2.56965	0.0101801	0.0319836	Rv0498	conserved hypothetical protein
MMAR_0609	MMAR_0609	150.662	-1.19209	0.464319	-2.56739	0.0102468	0.0321746		PE-PGRS family protein
MMAR_0496	MMAR_0496	759.501	-0.669001	0.260711	-2.56606	0.0102861	0.0322796	Rv0236c	conserved transmembrane protein
MMAR_3327	MMAR_3327	30.906	-1.37305	0.535198	-2.5655	0.0103029	0.0323135		conserved hypothetical secreted protein
MMAR_0316	MMAR_0316	233.061	-0.527792	0.205777	-2.56488	0.0103213	0.0323527		conserved hypothetical secreted protein
MMAR_2005	MMAR_2005	74.7676	0.865301	0.337451	2.56422	0.0103407	0.0323783	Rv2708c	conserved hypothetical protein
MMAR_4868	cysA2	172.102	-0.827483	0.322706	-2.5642	0.0103413	0.0323783	Rv0815c	thiosulfate sulfurtransferase, CysA2
MMAR_4634	prrB	368.777	-0.473236	0.18462	-2.5633	0.0103681	0.0324435	Rv0902c	two component sensor histidine kinase PrrB
MMAR_5169	MMAR_5169	453.105	-0.417821	0.163102	-2.56171	0.0104157	0.0325737	Rv3680	anion transporter ATPase
MMAR_0272	cyp226B1	27.4861	1.65799	0.647327	2.56128	0.0104286	0.0325955		cytochrome P450 226B1 Cyp226B1
MMAR_5540	MMAR_5540	125.141	0.84789	0.331076	2.56101	0.0104367	0.032602		Transposase for insertion sequence ISMyma02
MMAR_0463	lipC	521.043	-0.425688	0.166298	-2.5598	0.0104733	0.0326977	Rv0220	esterase LipC
MMAR_0532	MMAR_0532	65.6529	0.830137	0.324334	2.55951	0.010482	0.032706	Rv0272c	conserved protein
MMAR_1589	MMAR_1589	25.4247	1.45826	0.570358	2.55675	0.0105655	0.0329477	Rv3070	conserved hypothetical membrane protein
MMAR_1412	MMAR_1412	157.534	0.716286	0.280248	2.5559	0.0105913	0.0330093		conserved hypothetical protein
MMAR_3038	MMAR_3038	13.0271	1.75846	0.68808	2.5556	0.0106004	0.0330188		conserved hypothetical protein
MMAR_3888	MMAR_3888	8.51776	1.70012	0.665447	2.55485	0.0106233	0.0330712		conserved hypothetical phage protein
MMAR_4091	atpF	1872.14	0.327806	0.128365	2.5537	0.0106584	0.0331615	Rv1306	ATP synthase B chain AtpF
MMAR_4233	MMAR_4233	76.1782	-1.10429	0.433055	-2.55	0.0107724	0.033497	Rv1205	conserved hypothetical protein
MMAR_1623	ligB	178.124	0.550955	0.216526	2.54452	0.010943	0.034008	Rv3062	ATP-dependent DNA ligase LigB
MMAR_3090	MMAR_3090	207.885	0.488029	0.192233	2.53874	0.0111253	0.0345416		conserved hypothetical protein
MMAR_3651	dgt	137.235	-0.840668	0.331149	-2.53864	0.0111284	0.0345416	Rv2344c	deoxyguanosine triphosphate triphosphohydrolase Dgt
MMAR_4072	glgB	353.775	0.374555	0.147551	2.53848	0.0111337	0.0345416	Rv1326c	1,4-alpha-glucan branching enzyme GlgB
MMAR_0067	MMAR_0067	141.57	0.777396	0.306786	2.534	0.0112768	0.0349658	Rv0048c	conserved hypothetical membrane protein
MMAR_0126	MMAR_0126	85.9075	-0.93034	0.367185	-2.53371	0.0112861	0.0349748		conserved hypothetical protein
MMAR_4757	MMAR_4757	56.1246	1.44194	0.569159	2.53346	0.0112941	0.0349797		acyl-CoA transferase
MMAR_1090	rpoA	5748.35	0.256856	0.10141	2.53285	0.0113139	0.035021	Rv3457c	DNA-directed RNA polymerase (alpha chain), RpoA
MMAR_0258	fadD10	131.871	0.718209	0.283634	2.53217	0.011336	0.0350696	Rv0099	fatty-acid-CoA ligase FadD10
MMAR_3474	MMAR_3474	136.949	-0.907808	0.358584	-2.53165	0.0113528	0.0351016		ketoacyl-acyl carrier protein synthase III
MMAR_2533	MMAR_2533	129.919	-0.573175	0.226575	-2.52973	0.0114149	0.0352736	Rv1813c	conserved hypothetical secreted protein
MMAR_1030	rpsJ	2207.2	0.558073	0.220806	2.52743	0.0114901	0.0354858	Rv0700	30S ribosomal protein S10, RpsJ
MMAR_3281	ilvB1_2	197.014	-0.48511	0.191964	-2.52709	0.0115013	0.0355002		acetolactate synthase (large subunit) IlvB1_2
MMAR_0359	MMAR_0359	1780.41	-0.398422	0.157699	-2.52647	0.0115216	0.0355428	Rv0147	aldehyde dehydrogenase (NAD+) dependent
MMAR_4125	MMAR_4125	7.64004	-2.61061	1.03403	-2.5247	0.0115798	0.0357021		NUDIX hydrolase
MMAR_2090	pgsA1	182.565	-0.634517	0.251408	-2.52385	0.0116077	0.0357478	Rv2612c	pi synthase PgsA1
MMAR_3479	MMAR_3479	738.896	-0.29665	0.117536	-2.52391	0.0116058	0.0357478		two component sensor histidine kinase
MMAR_1232	atsB	408.678	-0.464676	0.184228	-2.52229	0.0116594	0.0358867	Rv3299c	arylsulfatase AtsB (aryl-sulfate sulphohydrolase)
MMAR_0200	MMAR_0200	10.3769	2.45472	0.973847	2.52064	0.011714	0.0359882		conserved hypothetical protein
MMAR_1935	MMAR_1935	7.66057	-2.97583	1.18056	-2.5207	0.0117121	0.0359882		oxidoreductase
MMAR_2814	fadB5	102.473	0.789883	0.313383	2.5205	0.0117188	0.0359882	Rv1912c	oxidoreductase FadB5
MMAR_3082	MMAR_3082	536.327	-0.452121	0.179361	-2.52074	0.0117109	0.0359882	Rv2096c	conserved protein
MMAR_3338	kasA	8017.41	-0.618787	0.245668	-2.5188	0.0117757	0.0361425	Rv2245	3-oxoacyl-[acyl-carrier protein] synthase 1 KasA
MMAR_3502	MMAR_3502	1327.23	-1.39103	0.552508	-2.51766	0.0118137	0.036239		conserved hypothetical protein
MMAR_0445	MMAR_0445	177.595	-0.557489	0.221505	-2.51682	0.0118418	0.0363047	Rv0205	conserved transmembrane protein
MMAR_4744	MMAR_4744	6.72087	-3.56413	1.41627	-2.51657	0.0118503	0.0363103		dioxygenase
MMAR_4324	PPE49	46.766	1.88866	0.751068	2.51464	0.0119155	0.0364832	Rv3125c	PPE family protein
MMAR_4507	MMAR_4507	27.1105	-1.25632	0.499628	-2.5145	0.0119201	0.0364832		conserved hypothetical protein
MMAR_2627	MMAR_2627	336.03	-0.595367	0.236806	-2.51415	0.0119319	0.0364987	Rv1751	oxidoreductase
MMAR_0098	MMAR_0098	28.2729	1.35529	0.53989	2.51032	0.0120623	0.036877		polyketide synthase
MMAR_5444	eccB1	1076.45	-0.528183	0.210473	-2.5095	0.0120902	0.0369416	Rv3869	ESX conserved component eccB1. Possible membrane protein
MMAR_5482	parA	535.168	-0.407972	0.162623	-2.5087	0.0121178	0.037005	Rv3918c	chromosome partitioning protein ParA
MMAR_2839	MMAR_2839	284.972	-1.56075	0.622428	-2.50752	0.0121582	0.0371041	Rv1926c	immunogenic protein Mpt63
MMAR_2916	MMAR_2916	12.3746	2.68087	1.0692	2.50736	0.0121638	0.0371041		conserved protein
MMAR_0719	thiS	7.31889	-3.01522	1.20301	-2.5064	0.0121969	0.0371842	Rv0416	thiamine biosynthesis protein ThiS
MMAR_4183	MMAR_4183	256.462	-0.689051	0.27519	-2.50391	0.0122828	0.0374252	Rv1257c	oxidoreductase
MMAR_0297	ctpI	1658.64	-0.470253	0.187854	-2.50328	0.0123048	0.0374476		cation-transporter ATPase I CtpI
MMAR_2046	MMAR_2046	59.5135	0.619016	0.247299	2.50311	0.0123108	0.0374476	Rv2670c	conserved hypothetical protein
MMAR_3335	MMAR_3335	242.61	-0.451571	0.180382	-2.50342	0.0123001	0.0374476	Rv2242	conserved hypothetical protein
MMAR_2136	MMAR_2136	620.615	-0.551333	0.22056	-2.49969	0.0124301	0.0377893		conserved hypothetical metal transport protein
MMAR_2978	cyp135B6	27.091	1.36065	0.544705	2.49796	0.0124912	0.0379539		cytochrome P450 135B6 Cyp135B6
MMAR_p23	parA	653.683	0.671176	0.268745	2.49745	0.0125091	0.0379874		chromosome partitioning protein ParA
MMAR_3652	MMAR_3652	477.503	-0.583325	0.23392	-2.49369	0.0126422	0.0383699	Rv2345	conserved hypothetical secreted protein
MMAR_2575	MMAR_2575	96.6224	-1.12642	0.452218	-2.49087	0.012743	0.0386529		PE-PGRS family protein
MMAR_5315	lpqH	765.967	-0.835233	0.335342	-2.49069	0.0127496	0.0386529	Rv3763	19 kDa lipoprotein antigen precursor LpqH
MMAR_5104	panD	87.2695	1.11117	0.446213	2.49022	0.0127662	0.0386819	Rv3601c	aspartate 1-decarboxylase precursor PanD
MMAR_2088	thrS	647.157	-0.455314	0.182871	-2.48981	0.0127811	0.0387055	Rv2614c	threonyl-tRNA synthetase ThrS
MMAR_1535	MMAR_1535	111.036	0.837111	0.336324	2.489	0.0128104	0.0387725		conserved ATPase
MMAR_1877	mmpL5_1	5.42437	-2.91721	1.17219	-2.48869	0.0128214	0.0387845		conserved transmembrane transport protein, MmpL5_1
MMAR_3025	pks12	6777.92	-0.450501	0.181064	-2.48808	0.0128436	0.03883	Rv2048c	polyketide synthase, Pks12
MMAR_1298	tmk	52.6386	-0.880006	0.353903	-2.48657	0.0128981	0.0389731	Rv3247c	thymidylate kinase Tmk
MMAR_2495	lprJ	157.003	-0.762424	0.306681	-2.48605	0.0129171	0.039009	Rv1690	lipoprotein, LprJ
MMAR_1951	accA3_1	184.165	0.553224	0.2227	2.48416	0.0129858	0.0391946		bifunctional protein acetyl-/propionyl-coenzyme a carboxylase (alpha chain) AccA3_1
MMAR_0178	mce6B	36.6165	1.55805	0.627491	2.48298	0.0130287	0.0392636		MCE-family protein Mce6B
MMAR_2388	MMAR_2388	211.737	0.556852	0.224271	2.48294	0.0130302	0.0392636	Rv1591	conserved hypothetical transmembrane protein
MMAR_5101	lsr2	618.106	0.430813	0.173509	2.48294	0.0130302	0.0392636	Rv3597c	iron-regulated Lsr2 protein precursor
MMAR_2800	MMAR_2800	477.885	-0.646224	0.260343	-2.4822	0.0130573	0.0393016		conserved hypothetical protein
MMAR_3285	lipB	427.343	-0.436614	0.175891	-2.4823	0.0130539	0.0393016	Rv2217	lipoate biosynthesis protein B LipB
MMAR_2292	MMAR_2292	389.6	0.316659	0.12766	2.48049	0.0131202	0.0394692	Rv1486c	conserved hypothetical protein
MMAR_3766	rpmA	606.221	0.378672	0.152685	2.48009	0.013135	0.039492	Rv2441c	50S ribosomal protein L27 RpmA
MMAR_0521	narK3_2	56.5257	0.97194	0.392839	2.47414	0.0133555	0.0401329	Rv0261c	integral membrane nitrite extrusion protein NarK3_2
MMAR_1929	MMAR_1929	36.4876	1.07396	0.434455	2.47197	0.0134373	0.0403562		transcriptional regulatory protein (probably Lrp/AsnC-family)
MMAR_3114	MMAR_3114	367.73	-0.430195	0.174068	-2.47142	0.0134577	0.0403953	Rv2134c	conserved protein
MMAR_1449	MMAR_1449	153.28	-0.701087	0.283762	-2.47069	0.0134854	0.0404561		PPE family protein
MMAR_0465	echA1	322.374	-0.732391	0.296672	-2.46869	0.0135607	0.0406598	Rv0222	enoyl-CoA hydratase EchA1
MMAR_0872	MMAR_0872	172.827	-0.830431	0.336449	-2.46822	0.0135786	0.0406911	Rv0526	thioredoxin protein (thiol-disulfide interchange protein)
MMAR_5057	dsbF	343.689	0.8528	0.345576	2.46776	0.013596	0.0407207	Rv1677	conserved lipoprotein DsbF
MMAR_0077	MMAR_0077	21.9537	1.23656	0.501338	2.46652	0.0136432	0.0408398		conserved hypothetical protein
MMAR_5195	MMAR_5195	133.915	0.885759	0.359195	2.46596	0.0136648	0.0408819		formate dehydrogenase, beta subunit, selenocysteine-containing
MMAR_2340	pks5	6811.27	-0.598445	0.243001	-2.46273	0.0137884	0.041229	Rv1527c	probable polyketide synthase Pks5
MMAR_0643	MMAR_0643	144.74	0.62517	0.253879	2.46247	0.0137982	0.0412357		conserved hypothetical protein
MMAR_1469	MMAR_1469	64.8324	-0.755976	0.307197	-2.46088	0.0138597	0.041397	Rv3159c,Rv3533c	PPE family protein
MMAR_0913	sulP	1794.8	0.745477	0.303127	2.45929	0.0139214	0.0415582		transmembrane carbonic anhydrase, SulP
MMAR_1681	MMAR_1681	425.672	-0.518998	0.211125	-2.45825	0.0139617	0.0416557	Rv3032	transferase
MMAR_3049	mmpS4_1	220.423	-2.5815	1.05062	-2.45712	0.0140056	0.0417639		conserved membrane transport protein, MmpS4_1
MMAR_5390	pheA	204.05	-0.590693	0.240773	-2.45332	0.0141543	0.0421843	Rv3838c	prephenate dehydratase PheA
MMAR_2132	MMAR_2132	12.6771	2.03365	0.830778	2.44789	0.0143695	0.0428024		conserved hypothetical protein
MMAR_0583	MMAR_0583	15.9766	1.76251	0.720912	2.44484	0.0144918	0.0430958		epimerase
MMAR_0748	MMAR_0748	429.099	-0.535869	0.21917	-2.445	0.0144853	0.0430958	Rv0433	conserved hypothetical protein
MMAR_2553	MMAR_2553	118.837	-1.02951	0.421088	-2.44488	0.0144899	0.0430958		hypothetical secreted protein
MMAR_1285	pmmA	624.041	-0.354749	0.145125	-2.44444	0.0145078	0.0431165	Rv3257c	phosphomannomutase PmmA
MMAR_1902	trxB2_2	136.611	1.34334	0.549588	2.44427	0.0145145	0.0431165		thioredoxin reductase TrxB2_2
MMAR_1889	MMAR_1889	128.136	-0.752785	0.308194	-2.44257	0.0145831	0.0432025	Rv2844	conserved hypothetical alanine rich protein
MMAR_2941	MMAR_2941	339.639	-0.367868	0.150601	-2.44266	0.0145794	0.0432025		membrane-anchored serine/threonine-protein kinase
MMAR_3916	MMAR_3916	6.90086	3.09791	1.2681	2.44295	0.0145679	0.0432025		conserved hypothetical phage protein
MMAR_3964	MMAR_3964	50.4515	1.15588	0.473213	2.44263	0.0145808	0.0432025		ring-hydroxylating dioxygenase, large terminal subunit
MMAR_4032	MMAR_4032	178.593	0.644312	0.263719	2.44318	0.0145585	0.0432025		beta-ketoacyl CoA thiolase
MMAR_0940	galT	125.593	-0.704293	0.288462	-2.44155	0.0146245	0.0433016		galactose-1-phosphate uridylyltransferase, GalT
MMAR_1117	MMAR_1117	304.334	-0.588026	0.240916	-2.44079	0.0146552	0.043369	Rv3433c	conserved transmembrane protein
MMAR_5126	MMAR_5126	550.789	-0.397618	0.16292	-2.44057	0.014664	0.0433714	Rv3626c	conserved hypothetical protein
MMAR_2596	MMAR_2596	8.66951	-2.85728	1.17187	-2.43823	0.0147595	0.0436301	Rv0124,Rv0532,Rv1441c,Rv2162c,Rv3590c	PE-PGRS family protein
MMAR_0706	fadD30	48.3842	-1.63786	0.672417	-2.43578	0.0148598	0.0439028	Rv0404	fatty acyl-AMP ligase FadD30
MMAR_2760	MMAR_2760	65.116	0.852698	0.350134	2.43535	0.0148774	0.043931		conserved hypothetical protein
MMAR_4315	MMAR_4315	175.681	-0.653375	0.268395	-2.43438	0.0149173	0.044025	Rv1138c	oxidoreductase
MMAR_5387	MMAR_5387	361.583	-0.492445	0.202418	-2.43281	0.014982	0.0441921	Rv3835	conserved hypothetical membrane protein
MMAR_3289	glnA1	1974.76	0.395702	0.162726	2.4317	0.0150281	0.044304	Rv2220	glutamine synthetase GlnA1
MMAR_p15	MMAR_p15	181.353	1.31205	0.539972	2.42985	0.0151049	0.0445065		site-specific DNA recombinase
MMAR_3306	MMAR_3306	237.692	-0.805137	0.331727	-2.42711	0.0152197	0.0448205		conserved hypothetical protein
MMAR_1674	MMAR_1674	193.893	0.576915	0.237859	2.42544	0.0152896	0.0450021		penicillin-binding protein
MMAR_2237	MMAR_2237	197.164	-0.49564	0.204387	-2.42501	0.0153079	0.0450315	Rv1432	dehydrogenase
MMAR_3108	MMAR_3108	91.4353	-0.756752	0.31229	-2.42324	0.0153828	0.0452275		FAD-dependent oxidoreductase
MMAR_2419	cut1	284.167	-0.351038	0.144886	-2.42287	0.0153986	0.0452496		cutinase Cut1
MMAR_5332	MMAR_5332	647.704	-0.5255	0.217082	-2.42075	0.0154885	0.0454681	Rv3777	oxidoreductase
MMAR_5452	eccD1	1026.43	-0.642329	0.265346	-2.42072	0.0154897	0.0454681	Rv3877	ESX conserved component eccD1. Probable transmembrane protein
MMAR_4713	MMAR_4713	89.6322	-1.23485	0.510179	-2.42044	0.0155019	0.0454796		conserved hypothetical dehydratase
MMAR_4956	MMAR_4956	214.647	-0.705457	0.291497	-2.42012	0.0155153	0.0454943		multidrug resistance integral membrane efflux protein
MMAR_2194	pyrR	383.493	0.535345	0.221362	2.41842	0.0155881	0.0456833	Rv1379	pyrimidine operon regulatory protein PyrR
MMAR_0312	MMAR_0312	1015.75	-0.441315	0.1825	-2.41817	0.0155989	0.0456903	Rv0111	transmembrane acyltransferase
MMAR_3239	qcrA	2612.07	0.320994	0.132766	2.41775	0.0156169	0.0457186	Rv2195	Rieske iron-sulfur protein QcrA
MMAR_1158	dnaE2	121.439	0.622285	0.257406	2.41753	0.0156264	0.0457217	Rv3370c	DNA polymerase III, alpha chain, DnaE2
MMAR_2843	MMAR_2843	158.498	-0.506113	0.209397	-2.417	0.0156489	0.045763		conserved hypothetical membrane protein
MMAR_0362	MMAR_0362	44.931	-1.1914	0.493115	-2.41606	0.0156893	0.0458564		conserved protein
MMAR_1193	MMAR_1193	37.1303	1.81973	0.753307	2.41566	0.0157068	0.0458604		transcriptional regulator
MMAR_4382	MMAR_4382	73.7422	0.695583	0.287949	2.41564	0.0157075	0.0458604		conserved hypothetical protein
MMAR_5276	MMAR_5276	52.8766	0.914709	0.378726	2.41522	0.0157256	0.0458886	Rv3736	transcriptional regulatory protein (probably AraC/XylS-family)
MMAR_4637	ompA	451.041	-0.311754	0.129097	-2.41488	0.0157403	0.0459072	Rv0899	outer membrane protein a OmpA
MMAR_5216	MMAR_5216	92.4836	-1.15162	0.476963	-2.41449	0.0157571	0.0459316	Rv3705c	conserved hypothetical secreted protein
MMAR_1943	MMAR_1943	5.14884	-2.7679	1.14652	-2.41418	0.0157708	0.0459468		conserved hypothetical protein
MMAR_4907	MMAR_4907	38.7913	1.53287	0.635104	2.41357	0.0157971	0.0459989		conserved membrane protein
MMAR_1307	MMAR_1307	55.5115	-0.936811	0.388212	-2.41314	0.0158156	0.0460281	Rv3238c	conserved hypothetical membrane protein
MMAR_1327	MMAR_1327	8.41252	2.25723	0.935528	2.41279	0.0158311	0.0460486		conserved hypothetical protein
MMAR_0684	MMAR_0684	25.3172	1.24619	0.516626	2.41217	0.015858	0.0461025		conserved hypothetical regulatory protein
MMAR_0531	serA3	52.6154	0.745222	0.309026	2.41152	0.0158864	0.0461602		D-3-PHOSPHOGLYCERATE dehydrogenase SerA3
MMAR_4704	MMAR_4704	21.0942	-1.6889	0.700991	-2.40931	0.0159828	0.0464156		conserved hypothetical secreted protein
MMAR_2493	MMAR_2493	119.879	-0.581271	0.241675	-2.40517	0.0161647	0.0468691	Rv1376	conserved hypothetical protein
MMAR_2794	lppD	37.0167	-0.89959	0.374003	-2.4053	0.0161591	0.0468691		lipoprotein LppD
MMAR_5582	mimJ	32.9372	-2.41316	1.00324	-2.40536	0.0161564	0.0468691		Macrophage infection protein, MimJ
MMAR_4717	cyp188A3	15.647	-1.61281	0.670741	-2.40451	0.016194	0.0469289		cytochrome P450 188A3 Cyp188A3
MMAR_5275	fadD15_1	811.646	0.244043	0.10153	2.40366	0.0162319	0.0470138		long-chain-fatty-acid-CoA ligase FadD15_1
MMAR_2603	MMAR_2603	6.88342	2.05093	0.85395	2.4017	0.0163191	0.0472413		hypothetical protein
MMAR_5295	MMAR_5295	71.2845	-0.689197	0.28701	-2.4013	0.016337	0.047268	Rv3752c	cytidine/deoxycytidylate deaminase
MMAR_0506	MMAR_0506	81.5484	0.918311	0.383132	2.39685	0.0165367	0.0478204	Rv0245	oxidoreductase
MMAR_4520	moeA1	385.853	-0.462351	0.193211	-2.39299	0.0167119	0.0483015	Rv0994	molybdopterin biosynthesis protein MoeA1
MMAR_4901	MMAR_4901	91.0873	0.849783	0.355652	2.38936	0.0168776	0.0487544		Zn-dependent hydrolases
MMAR_4427	MMAR_4427	15.72	1.69143	0.708219	2.38829	0.0169271	0.0488716		dehydrogenase fad flavoprotein Gmc oxidoreductase
MMAR_3354	lnt	26.6327	-1.12096	0.46961	-2.38701	0.0169862	0.0490162	Rv2262c	apolipoprotein n-acyltransferase, Lnt
MMAR_1796	MMAR_1796	89.9369	0.674338	0.282774	2.38473	0.0170917	0.0492947	Rv2912c	transcriptional regulatory protein (probably TetR-family)
MMAR_2101	MMAR_2101	39.7724	0.803989	0.337255	2.38392	0.0171292	0.0493767	Rv1749c	conserved hypothetical membrane protein
MMAR_0028	MMAR_0028	18.7211	-1.37641	0.57806	-2.38109	0.0172616	0.0497321		conserved hypothetical protein
MMAR_3160	MMAR_3160	82.412	-1.40342	0.589615	-2.38023	0.0173021	0.0498222		conserved hypothetical protein
MMAR_1344	MMAR_1344	281.106	-0.790421	0.332218	-2.37923	0.0173491	0.0499048	Rv3213c	Soj/ParA-related protein
MMAR_3506	MMAR_3506	33.727	0.86506	0.36356	2.37941	0.0173402	0.0499048		conserved hypothetical membrane protein
MMAR_2457	pheT	1207.95	-0.470603	0.197969	-2.37716	0.0174464	0.0501585	Rv1650	phenylalanyl-tRNA synthetase, beta chain PheT
MMAR_1809	MMAR_1809	192.329	0.810058	0.340916	2.37612	0.0174958	0.050274		conserved hypothetical protein
MMAR_0064	MMAR_0064	169.683	0.605988	0.255078	2.3757	0.0175158	0.0503048	Rv0045c	hydrolase
MMAR_4029	MMAR_4029	107.498	1.07448	0.452477	2.37467	0.0175648	0.050419		transcriptional regulatory protein (probably GntR-family)
MMAR_3978	MMAR_3978	6.98154	-3.18304	1.34065	-2.37425	0.0175844	0.0504488		coenzyme F420-dependent oxidoreductase
MMAR_0069	ponA1	1863.06	-0.345114	0.145419	-2.37323	0.0176331	0.0505409	Rv0050	bifunctional penicillin-binding protein 1A/1B PonA1
MMAR_1849	MMAR_1849	12.1214	2.7987	1.1793	2.37319	0.0176351	0.0505409		PPE family protein
MMAR_4496	MMAR_4496	77.4365	-0.798056	0.336313	-2.37295	0.0176465	0.0505472	Rv0998	conserved hypothetical protein
MMAR_4548	MMAR_4548	68.9197	-0.759045	0.320051	-2.37164	0.0177095	0.0507008	Rv0124,Rv1396c,Rv2741	PE-PGRS family protein
MMAR_2907	MMAR_2907	52.8584	-1.19957	0.506042	-2.37051	0.0177638	0.0508296		hypothetical protein
MMAR_4111	MMAR_4111	32.2213	-1.85107	0.781631	-2.36821	0.0178741	0.0511186		pyridoxamine 5'-phosphate oxidase
MMAR_0231	ctpA_1	84.6185	0.601517	0.254457	2.36393	0.0180824	0.0516871		cation transporter p-type ATPase CtpA_1
MMAR_0694	MMAR_0694	10.1325	-2.69406	1.14014	-2.36292	0.0181314	0.0518		conserved hypothetical protein
MMAR_0403	MMAR_0403	13.2971	1.98756	0.841347	2.36235	0.0181594	0.0518529		monooxygenase
MMAR_2314	MMAR_2314	61.3869	-0.777887	0.329397	-2.36155	0.0181987	0.0519377	Rv1501	conserved hypothetical
MMAR_4888	purL	1236.4	-0.274712	0.11635	-2.36108	0.0182217	0.0519761	Rv0803	phosphoribosylformylglycinamidine synthase II, PurL
MMAR_2601	MMAR_2601	13.6706	-1.53218	0.649661	-2.35843	0.0183523	0.0523212		conserved protein
MMAR_0717	thiE	37.8275	-1.4841	0.62951	-2.35754	0.0183965	0.0524199	Rv0414c	thiamine-phosphate pyrophosphorylase ThiE
MMAR_2065	MMAR_2065	49.2225	-1.36311	0.578414	-2.35663	0.0184414	0.0525205	Rv2636	chloramphenicol 3-O-phosphotransferase
MMAR_4619	MMAR_4619	439.465	0.386329	0.164103	2.35418	0.0185635	0.0528404	Rv0910	conserved protein
MMAR_2583	MMAR_2583	345.91	-0.61172	0.259996	-2.35281	0.0186322	0.0530085		sodium/hydrogen exchanger (antiporter)
MMAR_0219	MMAR_0219	91.6865	-1.07666	0.457686	-2.3524	0.0186529	0.0530396	Rv0076c	conserved hypothetical membrane protein
MMAR_1350	MMAR_1350	271.951	0.526365	0.223805	2.35189	0.0186782	0.0530839	Rv3208	transcriptional regulator, TetR family
MMAR_2664	eccB5	1856.39	-0.380924	0.162012	-2.3512	0.0187129	0.0531547	Rv1782	ESX conserved component eccB5. Possible membrane protein
MMAR_1785	smc	543.372	-0.462159	0.196653	-2.35012	0.0187672	0.0532811	Rv2922c	chromosome partition protein Smc
MMAR_3155	MMAR_3155	26.5576	-1.25906	0.53594	-2.34925	0.0188111	0.0533781		ferredoxin
MMAR_3718	subI	187.387	1.19179	0.507513	2.34829	0.0188599	0.0534887	Rv2400c	sulfate-binding lipoprotein SubI
MMAR_2703	gcvH	483.642	0.564096	0.240348	2.347	0.0189252	0.053646	Rv1826	glycine cleavage system H protein GcvH
MMAR_4103	thrA	902.053	0.391416	0.166801	2.3466	0.0189454	0.0536754	Rv1294	homoserine dehydrogenase ThrA
MMAR_2908	MMAR_2908	113.127	-0.7999	0.34092	-2.3463	0.018961	0.0536916	Rv2301	cutinase precursor
MMAR_3081	MMAR_3081	321.912	-0.66745	0.284771	-2.34381	0.0190876	0.0540222	Rv2095c	conserved protein
MMAR_4018	MMAR_4018	3.99069	2.68431	1.14661	2.34108	0.0192281	0.0543915		hypothetical protein
MMAR_3040	MMAR_3040	95.8982	0.533029	0.227837	2.33952	0.0193087	0.0545912		short-chain dehydrogenase
MMAR_1997	MMAR_1997	774.156	0.418879	0.179094	2.33887	0.019342	0.0546569	Rv2715	conserved hypothetical hydrolase
MMAR_2478	MMAR_2478	1062.57	-0.329777	0.141084	-2.33746	0.0194153	0.0548357	Rv1683	long-chain acyl-CoA synthase
MMAR_0147	MMAR_0147	9.61585	-2.52794	1.08173	-2.33694	0.0194421	0.0548828	Rv0658c	conserved hypothetical secreted protein
MMAR_3594	MMAR_3594	116.476	0.667298	0.285974	2.33342	0.019626	0.0553735		conserved hypothetical protein
MMAR_0987	MMAR_0987	138.009	-1.1209	0.480878	-2.33095	0.0197558	0.0556753	Rv0650	carbohydrate kinase
MMAR_2499	tlyA	434.031	-0.778934	0.334191	-2.3308	0.0197636	0.0556753	Rv1694	cytotoxin/hemolysin, TlyA
MMAR_5091	MMAR_5091	176.006	0.604881	0.259478	2.33115	0.0197456	0.0556753	Rv3592	conserved hypothetical protein
MMAR_2694	MMAR_2694	68.95	0.551692	0.236733	2.33044	0.0197831	0.0557014	Rv1817	conserved hypothetical flavoprotein
MMAR_4470	lpqT	69.3379	0.78235	0.336019	2.32829	0.0198967	0.0559921	Rv1016c	conserved lipoprotein LpqT
MMAR_2035	MMAR_2035	481.62	-1.29923	0.559253	-2.32315	0.0201712	0.0567354	Rv2681	conserved hypothetical protein
MMAR_4807	crtB	1730.86	-0.362047	0.15588	-2.32259	0.020201	0.0567898		phytoene synthase, CrtB
MMAR_0018	pbpA	543.91	-0.430449	0.185432	-2.32133	0.0202688	0.0569512	Rv0016c	penicillin-binding protein PbpA
MMAR_5467	lppJ	23.6418	1.33752	0.576264	2.32102	0.0202856	0.0569691	Rv2080	lipoprotein LppJ
MMAR_3596	MMAR_3596	157.92	-0.604574	0.26052	-2.32064	0.0203061	0.0569973		conserved hypothetical protein
MMAR_4942	phoP	508.522	0.312718	0.134796	2.31993	0.0203448	0.0570763	Rv0757	two component system response phosphate regulon transcriptional regulator, PhoP
MMAR_2810	MMAR_2810	22.8657	2.00192	0.863439	2.31854	0.02042	0.0572541		conserved hypothetical protein
MMAR_3647	thiX	94.4422	-1.29826	0.55999	-2.31837	0.0204291	0.0572541	Rv0816c	thioredoxin ThiX
MMAR_4808	crtYc	495.803	-0.563337	0.243175	-2.31659	0.020526	0.057496		lycopene cyclase, CrtYc
MMAR_1375	atsD_1	120.497	0.513164	0.221695	2.31473	0.0206277	0.0577512		arylsulfatase AtsD_1
MMAR_1013	fusA1	8306.73	-0.323763	0.139966	-2.31315	0.0207143	0.0579637	Rv0684	elongation factor G, FusA1
MMAR_4758	echA4_1	39.7852	1.33459	0.577087	2.31264	0.0207426	0.0580134		enoyl-CoA hydratase, EchA4_1
MMAR_3425	MMAR_3425	130.113	0.7131	0.308377	2.31243	0.020754	0.0580153		conserved hypothetical protein
MMAR_0873	ccsA	292.905	-0.741155	0.320659	-2.31135	0.0208135	0.058152	Rv0527	cytochrome C-type biogenesis protein, CcsA
MMAR_4613	MMAR_4613	196.247	-0.583343	0.252574	-2.30959	0.0209107	0.0583936	Rv0914c	lipid carrier protein or keto acyl-CoA thiolase
MMAR_2645	MMAR_2645	340.844	-0.383521	0.16615	-2.30828	0.0209837	0.0585674	Rv1768	PE-PGRS family protein
MMAR_0080	coxL_2	33.9642	0.789069	0.341881	2.30802	0.0209979	0.058577		carbon monoxyde dehydrogenase (large chain), CoxL_2
MMAR_1747	MMAR_1747	885.607	0.456992	0.198242	2.30522	0.0211543	0.0589831	Rv2969c	conserved membrane protein
MMAR_4273	MMAR_4273	940.979	-0.580752	0.251956	-2.30498	0.0211678	0.0589907	Rv1178	aminotransferase
MMAR_1360	MMAR_1360	347.187	-0.414798	0.18008	-2.3034	0.0212562	0.0592067	Rv3200c	transmembrane cation transporter
MMAR_1490	MMAR_1490	36.3552	-1.002	0.435115	-2.30285	0.0212874	0.0592633		conserved hypothetical protein
MMAR_0948	MMAR_0948	74.5999	1.03805	0.450984	2.30174	0.0213497	0.0593762		conserved hypothetical protein
MMAR_1689	iscS	568.348	-0.553654	0.24052	-2.3019	0.0213406	0.0593762	Rv3025c	cysteine desulfurase IscS
MMAR_4270	MMAR_4270	19.8231	-1.20916	0.525549	-2.30075	0.0214056	0.0595012		PE-PGRS family protein
MMAR_3898	MMAR_3898	3.94549	3.12931	1.36036	2.30035	0.0214281	0.0595335		conserved hypothetical protein
MMAR_2527	cmk	202.202	-0.728753	0.31762	-2.29441	0.0217667	0.0604433	Rv1712	cytidylate kinase, Cmk
MMAR_0188	esxA_1	16.0646	1.30613	0.569327	2.29416	0.0217813	0.0604532	Rv3875	6 kDa culture filtrate antigen EsxA_1 (early secreted antigenic target - Esat6)
MMAR_0678	MMAR_0678	135.434	0.522099	0.227634	2.2936	0.0218137	0.0605122	Rv0359	conserved hypothetical membrane protein
MMAR_1035	rpsS	634.696	0.589767	0.257315	2.292	0.0219056	0.0607362	Rv0705	50S ribosomal protein S19, RpsS
MMAR_p20	MMAR_p20	399.99	-0.867821	0.378691	-2.29163	0.0219267	0.0607639		hypothetical protein
MMAR_0573	MMAR_0573	55.3682	-0.948987	0.414294	-2.29061	0.0219857	0.0608964		conserved hypothetical membrane protein
MMAR_0587	MMAR_0587	24.5109	1.23215	0.538188	2.28944	0.022054	0.0610544		short-chain type dehydrogenase/reductase
MMAR_1053	rpmD	605.106	0.38957	0.170213	2.28871	0.022096	0.0611397	Rv0722	50S ribosomal protein L30, RpmD
MMAR_0214	MMAR_0214	39.6696	0.889368	0.389043	2.28604	0.0222519	0.06154		conserved hypothetical protein
MMAR_4405	MMAR_4405	73.1164	0.724503	0.31714	2.28449	0.0223425	0.0617591	Rv1061	conserved hypothetical protein
MMAR_0815	senX3	615.045	0.623032	0.272771	2.28409	0.0223664	0.0617939	Rv0490	two component sensor histidine kinase SenX3
MMAR_5173	cysK	896.161	0.253714	0.111447	2.27654	0.0228136	0.0629975	Rv3684	cysteine synthase CysK
MMAR_2631	cyp143A3	22.3752	-1.5527	0.682247	-2.27586	0.0228541	0.0630774		cytochrome P450 143A3 Cyp143A3
MMAR_4801	MMAR_4801	216.021	-0.89628	0.393884	-2.27549	0.0228763	0.0631065		hypothetical membrane protein
MMAR_3654	esxP_2	2626.44	-1.00896	0.443602	-2.27447	0.0229377	0.0632439	Rv1038c,Rv1197,Rv2347c,Rv3620c	EsaT-6 like protein EsxP_2
MMAR_4962	MMAR_4962	129.602	-0.578372	0.254352	-2.27391	0.0229715	0.0633053		C4-dicarboxylate transporter/malic acid transport protein
MMAR_0049	MMAR_0049	8.69083	-2.69984	1.18799	-2.27262	0.0230493	0.0634126	Rv0030	conserved hypothetical protein
MMAR_1302	MMAR_1302	228.654	-0.659752	0.290321	-2.27249	0.023057	0.0634126		conserved hypothetical membrane protein
MMAR_1854	aroG_1	4.12576	-3.09684	1.36266	-2.27263	0.0230482	0.0634126	Rv2178c	3-deoxy-D-arabino-heptulosonate 7-phosphate synthase AroG_1
MMAR_2766	MMAR_2766	115.416	-0.883209	0.388623	-2.27266	0.0230466	0.0634126		non-ribosomal peptide synthetase
MMAR_3454	MMAR_3454	60.0533	0.837115	0.368413	2.27222	0.0230731	0.063425		conserved hypothetical regulatory protein
MMAR_2215	fmt	187.309	0.646403	0.284588	2.27137	0.0231248	0.063535	Rv1406	methionyl-tRNA formyltransferase Fmt
MMAR_4784	MMAR_4784	954.848	0.582682	0.256568	2.27106	0.0231432	0.0635534	Rv0843	dehydrogenase
MMAR_0986	fabD2	66.1001	-1.05978	0.467324	-2.26777	0.0233433	0.0640707		malonyl CoA-acyl carrier protein transacylase, FabD2
MMAR_3392	MMAR_3392	122.14	-1.2598	0.555793	-2.26667	0.0234101	0.0642218		conserved hypothetical membrane protein
MMAR_4144	sixA	200.644	0.463212	0.204531	2.26475	0.0235281	0.0644804	Rv1276c	phosphohistidine phosphatase SixA
MMAR_5544	MMAR_5544	7.27692	2.18182	0.96333	2.26487	0.0235205	0.0644804		hypothetical protein
MMAR_4872	MMAR_4872	137.006	-0.923193	0.40799	-2.26278	0.0236492	0.0647799		conserved hypothetical protein
MMAR_2638	MMAR_2638	76.7947	0.899835	0.398079	2.26045	0.0237936	0.0651427		transcriptional regulatory protein (probably AcrR-family)
MMAR_1610	MMAR_1610	253.21	0.523443	0.231681	2.25933	0.023863	0.0652998		hypothetical protein
MMAR_1851	PE_PGRS	41.6461	-0.999178	0.442335	-2.25887	0.0238913	0.0653444	Rv0746	PE-PGRS family protein
MMAR_0281	cyp183B1	12.4716	2.14853	0.951524	2.25799	0.0239465	0.0654625		cytochrome P450 183B1 Cyp183B1
MMAR_2647	MMAR_2647	230.819	-0.524688	0.232481	-2.2569	0.024014	0.0656143	Rv1770	conserved membrane protein
MMAR_0157	cyaA	76.4818	-0.930974	0.412776	-2.2554	0.0241085	0.0658065		adenylate cyclase, CyaA
MMAR_1834	mpt70	281.171	0.861987	0.382157	2.25558	0.0240967	0.0658065	Rv2873,Rv2875	major secreted immunogenic protein Mpt70
MMAR_4559	MMAR_4559	95.3333	-0.862229	0.382412	-2.25471	0.0241513	0.0658904		formamidopyrimidine-DNA glycosylase
MMAR_2224	MMAR_2224	98.1129	-1.09078	0.48428	-2.25238	0.0242985	0.0662587	Rv1417	conserved hypothetical membrane protein
[truncated: 3,452 more rows]
