# Supplementary material for: Granuloma dual RNA-seq reveals composite transcriptional programs driven by neutrophils and necrosis within tuberculous granulomas
Source: Sci Adv. 2026 Jan 21;12(4):eadw4619. doi: 10.1126/sciadv.adw4619 (PMC12822655; doi:10.1126/sciadv.adw4619)
Supplement: Supplementary file 3 — Movies S1 to S7 [file sciadv.adw4619_movies_s1_to_s7.zip]

Archive with 7 entries (7 files):
- adw4619_movie_s1.avi
- adw4619_movie_s2.avi
- adw4619_movie_s3.avi
- adw4619_movie_s4.avi
- adw4619_movie_s5.avi
- adw4619_movie_s6.avi
- adw4619_movie_s7.avi
